# Supplementary material for: C-type natriuretic peptide improves maternally aged oocytes quality by inhibiting excessive PINK1/Parkin-mediated mitophagy
Source: eLife. 2023 Oct 20;12:RP88523. doi: 10.7554/eLife.88523 (PMC10588981; doi:10.7554/eLife.88523)
Supplement: Figure 5—source data 1. [file elife-88523-fig5-data1.xlsx]

## Sheet: rna_expression
st_rna_id	rna_id	gene_id	fpkm_CNP_1	fpkm_CNP_2	fpkm_CNP_3	fpkm_aged_1	fpkm_aged_2	fpkm_aged_3	fpkm_young_1	fpkm_young_2	fpkm_young_3	tpm_CNP_1	tpm_CNP_2	tpm_CNP_3	tpm_aged_1	tpm_aged_2	tpm_aged_3	tpm_young_1	tpm_young_2	tpm_young_3	read_count_CNP_1	read_count_CNP_2	read_count_CNP_3	read_count_aged_1	read_count_aged_2	read_count_aged_3	read_count_young_1	read_count_young_2	read_count_young_3	average_fpkm_CNP	average_fpkm_aged	average_fpkm_young	average_tpm_CNP	average_tpm_aged	average_tpm_young	average_read_count_CNP	average_read_count_aged	average_read_count_young
R10090_102622.2	NM_030246.2	73828	0	6.04	5.74	3.23	3.47	2.16	4.39	7.98	9.87	0	9.24	7.23	5.41	5.71	3.02	6.42	12.16	15.17	0	295.52	280.81	162.35	173.48	112	54	407.76	504.24	3.92667	2.95333	7.41333	5.49	4.71333	11.25	192.11	149.277	322
R10090_8738.2	XM_006504479.3	58805	0	0.33	0	0	0	0	0	0.04	0	0	0.51	0	0	0	0	0	0.06	0	0	42.67	0	0	0	0	0	4.89	0	0.11	0	0.0133333	0.17	0	0.02	14.2233	0	1.63
R10090_206563.1	XM_030254687.1	52397	0	0.04	0	0	0	0	0	0	0	0	0.06	0	0	0	0	0	0	0	0	6.47	0	0	0	0	0	0	0	0.0133333	0	0	0.02	0	0	2.15667	0	0
R10090_89600.1	XM_011244701.2	75805	0	0	0	0	0	0	0	0	0	0	0	0	0	0	0	0	0	0	0	0	0	0	0	0	0	0	0	0	0	0	0	0	0	0	0	0
R10090_83316.1	XM_006530152.2	12704	7.9	7.83	2.17	4.73	5.75	1.96	7.12	6.8	6.51	9.25	11.98	2.73	7.94	9.47	2.75	10.43	10.36	10	1295.21	1333.07	370.96	844.67	1018.32	359.4	307.38	1215	1155.32	5.96667	4.14667	6.81	7.98667	6.72	10.2633	999.747	740.797	892.567
R10090_79957.4	NM_008001.4	14163	0.05	0	0	0.1	0	0	0	0	0	0.06	0	0	0.16	0	0	0	0	0	5.25	0	0	10.41	0	0	0	0	0	0.0166667	0.0333333	0	0.02	0.0533333	0	1.75	3.47	0
R10090_57282.1	XM_017318174.2	226251	0.45	0.17	0.49	0.03	0.17	0.2	0	0.48	0.53	0.53	0.27	0.61	0.05	0.29	0.28	0	0.73	0.81	72.14	28.7	80.76	4.87	29.83	35.18	0	83.07	91.02	0.37	0.133333	0.336667	0.47	0.206667	0.513333	60.5333	23.2933	58.03
R10090_18290.2	NM_023380.2	67742	0	0	0	0.34	0.32	0	0	0	0	0	0	0	0.58	0.53	0	0	0	0	0	0	0	15	14	0	0	0	0	0	0.22	0	0	0.37	0	0	9.66667	0
R10090_201980.1	NM_001355099.1	30928	0.05	0.2	0.39	0.06	0.19	0	0	0.1	0.06	0.06	0.31	0.49	0.1	0.31	0	0	0.16	0.1	4.72	19.67	37.45	5.83	18.7	0	0	10.29	6.53	0.213333	0.0833333	0.0533333	0.286667	0.136667	0.0866667	20.6133	8.17667	5.60667
R10090_210965.1	XM_030244306.1	235283	0	0	0.19	0	0.01	0	0	0	0	0	0	0.24	0.01	0.02	0	0	0	0	0	0	18.05	0.35	1.1	0	0	0.2	0	0.0633333	0.00333333	0	0.08	0.01	0	6.01667	0.483333	0.0666667
R10090_85038.5	NM_009438.5	22121	109.62	105.96	225.65	43.87	46.05	26.34	107.66	68.71	93.1	128.33	162.25	284.2	73.6	75.81	36.88	157.66	104.66	143.04	2207	2277	4791	937	982	585	574	1527	2091	147.077	38.7533	89.8233	191.593	62.0967	135.12	3091.67	834.667	1397.33
R10090_85614.1	XM_017314485.2	217258	0.08	0	0.07	0.05	0	0.03	0	0.07	0	0.09	0	0.08	0.08	0	0.04	0	0.11	0	8	0	7	5	0	3	0	8	0	0.05	0.0266667	0.0233333	0.0566667	0.04	0.0366667	5	2.66667	2.66667
R10090_217531.1	NM_001355727.1	74197	0	0	0.06	0	0	0	0	0	0	0	0	0.08	0	0	0	0	0	0	0	0	5.15	0	0	0	0	0	0	0.02	0	0	0.0266667	0	0	1.71667	0	0
R10090_87692.3	XM_006533141.4	217366	0	0	0	0	0	0	0	0.12	0	0	0	0	0	0	0	0	0.19	0	0	0	0	0	0	0	0	4	0	0	0	0.04	0	0	0.0633333	0	0	1.33333
R10090_209424.1	XM_030242520.1	233871	0.7	1.21	1.18	0	0	0	0	0.22	0.49	0.82	1.85	1.49	0	0	0	0	0.34	0.76	58.85	105.6	103.55	0	0.22	0	0	20.29	44.96	1.03	0	0.236667	1.38667	0	0.366667	89.3333	0.0733333	21.75
R10090_101198.1	XM_017313628.2	73748	0.55	0.89	1.05	0.01	0.02	0.09	0.14	0.8	0.87	0.64	1.37	1.32	0.01	0.04	0.13	0.21	1.22	1.34	21.21	36.48	42.82	0.26	1	4	1.46	34.05	37.33	0.83	0.04	0.603333	1.11	0.06	0.923333	33.5033	1.75333	24.28
R10090_20463.1	XM_017319084.2	407823	0.1	0	0.04	0	0	0	0	0.11	0.12	0.11	0	0.05	0	0	0	0	0.16	0.18	20.09	0	8.65	0.02	0	0	0	24.31	26.54	0.0466667	0	0.0766667	0.0533333	0	0.113333	9.58	0.00666667	16.95
R10090_74290.2	XM_011245033.3	219150	0.01	0	0	0.02	0.01	0	0	0	0.01	0.01	0	0	0.04	0.01	0.01	0	0.01	0.02	2.07	0	0	7.99	2.09	1.74	0	1.83	5.26	0.00333333	0.01	0.00333333	0.00333333	0.02	0.01	0.69	3.94	2.36333
R10090_202604.1	XM_030250014.1	227746	0	0	0	0	0	0.07	0.72	0	0	0	0	0	0	0	0.1	1.06	0	0	0	0	0	0	0	4.98	12.35	0	0	0	0.0233333	0.24	0	0.0333333	0.353333	0	1.66	4.11667
R10090_93920.3	XM_006525564.4	12916	0	0.11	0	0.07	0.11	0	0	0.01	0	0	0.17	0	0.11	0.17	0	0	0.02	0	0	5.83	0	3.64	5.8	0	0	0.67	0	0.0366667	0.06	0.00333333	0.0566667	0.0933333	0.00666667	1.94333	3.14667	0.223333
R10090_42307.2	NM_029011.2	74580	0.1	0.05	0.2	0.03	0	0	0.26	0.05	0.08	0.11	0.08	0.25	0.04	0	0	0.38	0.08	0.12	7	4	15	2	0	0	5	4	6	0.116667	0.01	0.13	0.146667	0.0133333	0.193333	8.66667	0.666667	5
R10090_95613.1	NM_001032414.1	73182	0	0	0	0	0	0	0	0	0	0	0	0	0	0	0	0	0	0	0	0	0	0	0	0	0	0	0	0	0	0	0	0	0	0	0	0
R10090_71654.3	XM_006539921.4	243846	0	0.31	0.95	0.2	0	0	0	0.18	0	0	0.47	1.2	0.34	0	0	0	0.27	0	0	16.07	49.17	10.82	0	0	0	9.49	0	0.42	0.0666667	0.06	0.556667	0.113333	0.09	21.7467	3.60667	3.16333
R10090_58345.4	NM_024253.4	72310	0	0.19	0.83	0.06	0.06	0	0	0.06	0.12	0	0.29	1.04	0.11	0.11	0	0	0.09	0.18	0	3	13	1	1	0	0	1	2	0.34	0.04	0.06	0.443333	0.0733333	0.09	5.33333	0.666667	1
R10090_39460.2	XM_006510753.3	102747	0	0.43	0.14	0	0	0	0	0	0	0	0.66	0.18	0	0	0	0	0	0	0	30.21	9.95	0	0	0	0	0	0	0.19	0	0	0.28	0	0	13.3867	0	0
R10090_212274.1	XM_030245281.1	71371	0	0	0	0	0	0	0	0	0	0	0	0	0	0	0	0	0	0	0	0	0	0	0	0	0	0	0	0	0	0	0	0	0	0	0	0
R10090_21911.1	XM_017317175.1	94112	24.63	17.64	9.83	8.21	7.78	6.81	14.21	4.17	2.74	28.83	27.02	12.38	13.77	12.8	9.54	20.81	6.35	4.22	1670.79	1250.54	698.47	602.98	567.61	514.42	254.12	309.07	202.92	17.3667	7.6	7.04	22.7433	12.0367	10.46	1206.6	561.67	255.37
R10090_51602.2	XM_011244515.3	218294	0	0	0	0	0	0	0	0	0	0	0	0	0	0	0	0	0	0	0	0	0	0	0	0	0	0	0	0	0	0	0	0	0	0	0	0
R10090_203232.1	XM_030249363.1	214968	0	0.06	0.06	0.1	0.02	0.04	0.21	0.03	0.02	0	0.1	0.07	0.17	0.03	0.06	0.31	0.05	0.03	0	9.43	8.42	16.29	3.17	6.44	7.97	5.28	3.46	0.04	0.0533333	0.0866667	0.0566667	0.0866667	0.13	5.95	8.63333	5.57
R10090_7600.3	XM_006505542.4	14701	0.66	0.44	1.36	0	0.3	0	0	0.6	0.19	0.77	0.68	1.71	0	0.49	0	0	0.91	0.3	63.62	44.89	137.85	0	30.93	0	0	63.5	20.46	0.82	0.1	0.263333	1.05333	0.163333	0.403333	82.12	10.31	27.9867
R10090_87956.3	XM_006505102.4	27999	0	0	0	0	0	0.19	0	0	0	0	0	0	0	0	0.27	0	0	0	0	0	0	0	0	14.26	0	0	0	0	0.0633333	0	0	0.09	0	0	4.75333	0
R10090_209615.1	XM_030242764.1	52432	0	0	0	0	0	0	0	0	0	0	0	0	0	0	0	0	0	0	0	0	0	0	0	0	0	0	0	0	0	0	0	0	0	0	0	0
R10090_202964.1	XM_030250220.1	228355	0	0	0.22	0	0.12	0	0	0.01	0	0	0	0.28	0	0.19	0	0	0.02	0	0	0	34.28	0	18.81	0	0	1.6	0	0.0733333	0.04	0.00333333	0.0933333	0.0633333	0.00666667	11.4267	6.27	0.533333
R10090_6719.1	XM_017320981.2	52398	0.23	0.1	0.12	0.06	0.06	0.07	0.26	0.05	0.09	0.27	0.15	0.16	0.1	0.1	0.1	0.38	0.08	0.13	46.35	21.2	26.1	13.64	12.88	16	13.76	11.89	18.71	0.15	0.0633333	0.133333	0.193333	0.1	0.196667	31.2167	14.1733	14.7867
R10090_219043.1	NM_001357473.1	67869	0.66	1.19	0.47	0.34	0.96	0.31	0	1	1.14	0.77	1.82	0.59	0.57	1.57	0.43	0	1.53	1.76	28.29	53.72	21.14	15.64	44.09	14.72	0	47.32	53.94	0.773333	0.536667	0.713333	1.06	0.856667	1.09667	34.3833	24.8167	33.7533
R10090_40537.2	XM_006516527.3	108652	0.78	0	0	0.53	0	0	0	0.59	0	0.91	0	0	0.89	0	0	0	0.9	0	31.43	0	0	23.08	0	0	0	26.34	0	0.26	0.176667	0.196667	0.303333	0.296667	0.3	10.4767	7.69333	8.78
R10090_33916.3	XM_006529280.4	20684	0	0	0	0	0	0	0	0	0	0	0	0	0	0	0	0	0	0	0	0	0	0	0	0	0	0	0	0	0	0	0	0	0	0	0	0
R10090_62.1	XM_017321174.2	77462	28.6	20.1	22.25	8.58	11.17	5.79	27.3	23.11	23.88	33.48	30.78	28.02	14.4	18.39	8.11	39.97	35.2	36.7	631.57	472.47	517.66	201.59	261.74	141.28	159.53	562.66	586.68	23.65	8.51333	24.7633	30.76	13.6333	37.29	540.567	201.537	436.29
R10090_218586.1	XM_030249418.1	106585	0.04	0.02	0.09	0.02	0.02	0	0	0.03	0	0.05	0.03	0.11	0.03	0.03	0	0	0.05	0	11.76	5.55	25.25	5.61	5.08	0	0	9.24	0	0.05	0.0133333	0.01	0.0633333	0.02	0.0166667	14.1867	3.56333	3.08
R10090_8928.1	NM_001304739.1	69563	0	0	0	0	0	0	0	0	0.29	0	0	0	0	0	0	0	0	0.45	0	0	0	0	0	0	0	0	2	0	0	0.0966667	0	0	0.15	0	0	0.666667
R10090_60183.3	NM_011181.3	19158	13.65	36.5	37.95	14.39	16.1	11.17	24.35	27.91	38.82	15.98	55.89	47.8	24.14	26.51	15.64	35.66	42.52	59.64	787.29	2202.21	2292.75	897.43	997.73	716.38	370.25	1759.52	2443.43	29.3667	13.8867	30.36	39.89	22.0967	45.94	1760.75	870.513	1524.4
R10090_86944.2	XM_006507839.3	244209	0	0	0	0.16	0	0.1	0	0	0.29	0	0	0	0.26	0	0.14	0	0	0.45	0	0	0	4.01	0	2.64	0	0	7.83	0	0.0866667	0.0966667	0	0.133333	0.15	0	2.21667	2.61
R10090_38207.2	NM_026865.3	73635	0	0.11	0	0	0	0	0	0	0	0	0.16	0	0	0	0	0	0	0	0	3.46	0	0	0	0	0	0	0	0.0366667	0	0	0.0533333	0	0	1.15333	0	0
R10090_74515.2	NM_053105.2	93688	3.31	2.47	3.22	1.01	0.51	0.47	1.67	2.02	1.88	3.88	3.78	4.05	1.7	0.85	0.66	2.44	3.08	2.88	317	246	322	105	53	50	42	211	195	3	0.663333	1.85667	3.90333	1.07	2.8	295	69.3333	149.333
R10090_10490.2	XM_006531467.2	75773	0	0	0	0	0	0	0	0	0	0	0	0	0	0	0	0	0	0	0	0	0	0	0	0.06	0	0.06	0	0	0	0	0	0	0	0	0.02	0.02
R10090_39605.1	XM_006505579.2	14911	0	0	0	0	0	0	0	0.27	0	0	0	0	0	0	0	0	0.41	0	0	0	0	0	0	0	0	14.61	0	0	0	0.09	0	0	0.136667	0	0	4.87
R10090_50302.2	NM_025666.2	66622	5.62	11.75	14.12	8.66	7.94	4	16.8	13.36	11.41	6.58	17.99	17.78	14.52	13.08	5.6	24.61	20.35	17.53	425	928	1118	710	647	337	335	1104	940	10.4967	6.86667	13.8567	14.1167	11.0667	20.83	823.667	564.667	793
R10090_33320.1	NM_001105183.1	670940	0	0	0	0	0	0	0	0	0	0	0	0	0	0	0	0	0	0	0	0	0	0	0	0	0	0	0	0	0	0	0	0	0	0	0	0
R10090_96407.2	XM_006535236.3	72392	0.28	2.43	0.91	1.26	1.19	0.47	1.22	2.22	1.17	0.33	3.72	1.14	2.11	1.96	0.65	1.78	3.39	1.79	13.45	123.02	45.84	65.67	61.57	25.04	15.51	117.45	61.66	1.20667	0.973333	1.53667	1.73	1.57333	2.32	60.77	50.76	64.8733
R10090_74663.4	NM_145513.4	226591	2.14	2.87	2.94	1.66	2.24	1.93	1.82	3.71	3.02	2.51	4.39	3.71	2.79	3.69	2.7	2.67	5.65	4.65	223.44	311.43	321.33	188.36	252.55	224.25	50.09	422.04	342.63	2.65	1.94333	2.85	3.53667	3.06	4.32333	285.4	221.72	271.587
R10090_211170.1	XM_030244132.1	19286	0	0	0	0	0	0	0	0	0	0	0	0	0	0	0	0	0	0	0	0	0	0	0	0	0	0	0	0	0	0	0	0	0	0	0	0
R10090_217304.1	NM_001346109.1	18203	4.01	4.75	2.92	3.18	3.04	3.38	2.75	3.61	1.5	4.69	7.27	3.67	5.33	5.01	4.73	4.03	5.51	2.31	78.56	99.46	60.34	66	63.16	73.07	14.3	78.26	32.86	3.89333	3.2	2.62	5.21	5.02333	3.95	79.4533	67.41	41.8067
R10090_95842.2	XM_006527049.3	226255	0	0	0	0	0	0	0	0	0	0	0	0	0	0	0	0	0	0	0	0	0	0	0	0	0	0	0	0	0	0	0	0	0	0	0	0
R10090_88904.3	NM_026044.4	67228	5.19	16.83	8.24	11.61	10.67	7.77	13.46	30.29	28.93	6.07	25.77	10.37	19.47	17.57	10.88	19.71	46.15	44.44	187.54	640.9	312.65	451.06	412.69	311.72	128.47	1201.31	1149.82	10.0867	10.0167	24.2267	14.07	15.9733	36.7667	380.363	391.823	826.533
R10090_212721.1	NM_001358932.1	53605	2.25	0.62	2.81	0.3	0.33	0.09	5.51	0.77	0.4	2.64	0.95	3.54	0.51	0.54	0.12	8.07	1.17	0.61	168.31	48.5	219.96	24.57	26.6	7.1	108.38	62.86	32.21	1.89333	0.24	2.22667	2.37667	0.39	3.28333	145.59	19.4233	67.8167
R10090_212732.1	NM_001359253.1	72068	0	0	0	0	0	0	5.33	0	0	0	0	0	0	0	0	7.81	0	0	0	0	0	0	0	0	72.54	0	0	0	0	1.77667	0	0	2.60333	0	0	24.18
R10090_75899.4	NM_009920.4	12794	0	0.3	0.24	0.13	0	0	0	0.1	0.26	0	0.46	0.3	0.22	0	0	0	0.15	0.4	0	9	7	4	0	0	0	3	8	0.18	0.0433333	0.12	0.253333	0.0733333	0.183333	5.33333	1.33333	3.66667
R10090_209085.1	XM_030242476.1	233489	2.45	0.97	2.29	0.51	1.02	0.79	0.51	0.33	0.51	2.87	1.48	2.88	0.86	1.67	1.1	0.75	0.5	0.79	233.81	96.21	227.96	53.2	104.33	83.58	12.91	34.46	53.31	1.90333	0.773333	0.45	2.41	1.21	0.68	185.993	80.37	33.56
R10090_669.3	NM_026731.3	68458	0.52	0.23	4.93	0	0.13	0	0.48	0.34	0.11	0.6	0.35	6.21	0	0.21	0	0.7	0.52	0.17	4	2	41	0	1	0	1	3	1	1.89333	0.0433333	0.31	2.38667	0.07	0.463333	15.6667	0.333333	1.66667
R10090_58317.2	NM_008202.2	14977	0.42	0	0.54	0	0.13	0	0	0.13	0	0.49	0	0.68	0	0.21	0	0	0.2	0	22.8	0	30.58	0	7.54	0	0	7.68	0	0.32	0.0433333	0.0433333	0.39	0.07	0.0666667	17.7933	2.51333	2.56
R10090_23036.1	XM_006503870.2	231093	0	0	0	0	0	0	0	0	0	0	0	0	0	0	0	0	0	0	0	0	0	0	0	0	0	0	0	0	0	0	0	0	0	0	0	0
R10090_57546.2	XM_011249595.3	81702	0	0	0	0	0	0	0	0	0	0	0	0	0	0	0	0	0	0	0	0	0	0	0	0	0	0	0	0	0	0	0	0	0	0	0	0
R10090_13514.3	XM_006510216.4	235132	0.2	0	0	0	0	0.35	0.13	0.07	0.15	0.23	0	0	0	0	0.49	0.19	0.11	0.23	46.3	0	0	0	0	89.71	7.77	17.7	38.08	0.0666667	0.116667	0.116667	0.0766667	0.163333	0.176667	15.4333	29.9033	21.1833
R10090_60860.3	XM_006541017.4	56734	0	0	0	0.06	0	0	0	0	0	0	0	0	0.1	0	0	0	0	0	0	0	0	2.65	0	0	0	0	0	0	0.02	0	0	0.0333333	0	0	0.883333	0
R10090_42579.1	NM_001145676.1	72371	0.26	0	0	0	1	0	0	0	0	0.31	0	0	0	1.64	0	0	0	0	31.26	0	0	0	127.24	0	0	0	0	0.0866667	0.333333	0	0.103333	0.546667	0	10.42	42.4133	0
R10090_97831.3	NM_001005371.3	381569	944.96	764.38	665.41	1323.15	1371.13	1572.78	736.75	873.21	857.69	1106.21	1170.44	838.04	2219.58	2257.15	2202.27	1078.89	1330.15	1317.83	37644.5	32015.4	27813.2	56740.1	58485.7	69566.2	7745.98	38118.4	37494.4	791.583	1422.35	822.55	1038.23	2226.33	1242.29	32491	61597.4	27786.3
R10090_220621.1	XM_030251709.1	100041677	0.39	0.13	0.18	0.3	0.15	0.1	0.23	0.22	0.23	0.46	0.2	0.22	0.5	0.24	0.15	0.33	0.33	0.35	34.18	11.86	16.35	28.16	14.03	10.19	5.22	20.75	21.98	0.233333	0.183333	0.226667	0.293333	0.296667	0.336667	20.7967	17.46	15.9833
R10090_18603.2	NM_198606.2	223499	412.79	199.46	198.74	176.21	184.01	175.32	226.36	273.02	221.34	483.24	305.42	250.3	295.59	302.91	245.49	331.48	415.9	340.08	13637	6950	6896	6247	6494	6422	1975	9899	8052	270.33	178.513	240.24	346.32	281.33	362.487	9161	6387.67	6642
R10090_55255.2	XM_006512969.3	100503659	0	0	0.15	0.01	0	0.01	0	0	0	0	0	0.19	0.02	0	0.02	0	0	0	0	0	11.18	1	0	1	0	0	0	0.05	0.00666667	0	0.0633333	0.0133333	0	3.72667	0.666667	0
R10090_216737.1	NM_001331154.1	15499	2.76	9.94	3.26	7.05	7.13	3.78	1.01	9.03	13.93	3.23	15.22	4.1	11.82	11.74	5.3	1.48	13.76	21.4	146.99	554.21	181.63	405.47	407.56	224.09	14.23	526.04	810.36	5.32	5.98667	7.99	7.51667	9.62	12.2133	294.277	345.707	450.21
R10090_77570.3	NM_027185.3	23853	4.36	5.14	5.53	1.44	1.25	0.96	3.84	3.02	4.04	5.1	7.87	6.97	2.42	2.06	1.35	5.62	4.6	6.21	224	277	298	80	69	55	52	170	227	5.01	1.21667	3.63333	6.64667	1.94333	5.47667	266.333	68	149.667
R10090_17610.2	NM_008767.3	18400	0	0.92	0	0.21	0.18	0.12	0	2.93	1.02	0	1.41	0	0.35	0.3	0.16	0	4.46	1.57	0	30.43	0	7.05	6.1	4	0	100.51	35.3	0.306667	0.17	1.31667	0.47	0.27	2.01	10.1433	5.71667	45.27
R10090_201571.1	NM_001359343.1	76707	0	0.43	0	0.18	0.18	0	0	0.15	0.12	0	0.66	0	0.31	0.3	0	0	0.23	0.19	0	83.6	0	37.48	36.41	0	0	30.54	24.82	0.143333	0.12	0.09	0.22	0.203333	0.14	27.8667	24.63	18.4533
R10090_85096.3	XM_006541269.4	76375	0.34	0.17	0.2	0.03	0.04	0.09	0.2	0.09	0.24	0.4	0.26	0.25	0.06	0.06	0.13	0.29	0.14	0.37	15.81	8.43	9.76	1.66	1.76	4.85	2.42	4.58	12.17	0.236667	0.0533333	0.176667	0.303333	0.0833333	0.266667	11.3333	2.75667	6.39
R10090_58678.1	NM_001141971.1	70612	0	0	0	1.26	1.13	2.15	0	1.95	0.43	0	0	0	2.11	1.85	3.01	0	2.97	0.66	0	0	0	44.32	39.49	78.1	0	70.23	15.43	0	1.51333	0.793333	0	2.32333	1.21	0	53.97	28.5533
R10090_53257.1	NM_001166480.2	20832	34.97	42.67	81.09	13.46	21.41	9.85	65.09	54.26	39.29	40.94	65.34	102.13	22.58	35.24	13.8	95.32	82.66	60.36	514.34	677.37	1262.51	207.67	330.77	159.11	254.16	885.84	652.5	52.91	14.9067	52.88	69.47	23.8733	79.4467	818.073	232.517	597.5
R10090_211767.1	XM_030244642.1	72831	0.15	0	0.13	0.43	0	0.17	0.88	0	0	0.18	0	0.16	0.72	0	0.24	1.29	0	0	14.71	0	12.78	45.02	0	18.81	22.37	0	0	0.0933333	0.2	0.293333	0.113333	0.32	0.43	9.16333	21.2767	7.45667
R10090_14097.1	XM_011244699.2	75805	2.39	2.57	6.81	1.03	1.01	0.91	7.63	1.33	1.42	2.8	3.94	8.57	1.73	1.67	1.27	11.17	2.02	2.18	246.99	276.63	735.75	115.83	112.7	104.8	207.66	149.65	159.15	3.92333	0.983333	3.46	5.10333	1.55667	5.12333	419.79	111.11	172.153
R10090_84718.1	NM_001309398.1	554327	0	0	0.03	0	0	0	0	0.03	0	0	0	0.04	0	0	0	0	0.05	0	0	0	1.5	0	0	0	0	1.49	0	0.01	0	0.01	0.0133333	0	0.0166667	0.5	0	0.496667
R10090_35261.2	XM_011247845.3	56191	0	0	0	0.13	0	0	0	0	0	0	0	0	0.21	0	0	0	0	0	0	0	0	22.52	0	0	0	0	0	0	0.0433333	0	0	0.07	0	0	7.50667	0
R10090_70001.1	NM_001081029.1	652925	56.46	35.11	29.81	40.16	39.52	32.01	31.88	21.32	19.72	66.09	53.77	37.54	67.37	65.05	44.82	46.68	32.47	30.3	1083	720	603.36	816	802	677	162	451.71	422.74	40.46	37.23	24.3067	52.4667	59.08	36.4833	802.12	765	345.483
R10090_56739.1	XM_017320471.2	666513	0	0	0	0	0.05	0	0	0	0	0	0	0	0	0.08	0	0	0	0	0	0	0	0	1	0	0	0	0	0	0.0166667	0	0	0.0266667	0	0	0.333333	0
R10090_55127.1	NM_001289647.1	235534	0	0	0	0.16	0	0	0	0	0	0	0	0	0.27	0	0	0	0	0	0	0	0	12	0	0	0	0	0	0	0.0533333	0	0	0.09	0	0	4	0
R10090_87375.3	NM_021489.3	58992	0	0.15	0.11	0.04	0.02	0.02	0.09	0.15	0.42	0	0.23	0.14	0.07	0.04	0.03	0.13	0.22	0.64	0	7	5	2	1	1	1	7	20	0.0866667	0.0266667	0.22	0.123333	0.0466667	0.33	4	1.33333	9.33333
R10090_218676.1	XM_030249901.1	53951	0	0	0	0	0	0	0	0	0	0	0	0	0	0	0	0	0	0	0	0	0	0	0	0	0	0	0	0	0	0	0	0	0	0	0	0
R10090_218859.1	NM_001360823.1	73677	0.15	0	0.06	0	0	0	0	0.08	0	0.17	0	0.07	0	0	0	0	0.12	0	5	0	2	0	0	0	0	3	0	0.07	0	0.0266667	0.08	0	0.04	2.33333	0	1
R10090_48530.1	NM_001005867.1	52915	0.33	2.48	5.02	0.4	0	0.12	2.93	0.92	1.36	0.39	3.79	6.33	0.68	0	0.16	4.28	1.4	2.09	31.18	241	490.91	41	0	12	72	94	138	2.61	0.173333	1.73667	3.50333	0.28	2.59	254.363	17.6667	101.333
R10090_39717.2	NM_145939.3	208624	13.34	16.08	10.51	10.37	10.41	7.26	5.65	18	16.89	15.62	24.63	13.24	17.39	17.14	10.16	8.28	27.42	25.95	405.66	516.75	336.04	337.85	337.86	244.59	45.41	601.22	566.67	13.31	9.34667	13.5133	17.83	14.8967	20.55	419.483	306.767	404.433
R10090_25631.2	XM_006498037.3	241308	0	0.02	0	0	0.39	0	0	0.15	0.12	0	0.03	0	0	0.64	0	0	0.23	0.18	0	2.72	0	0	61.35	0	0	24.18	18.89	0.00666667	0.13	0.09	0.01	0.213333	0.136667	0.906667	20.45	14.3567
R10090_24374.1	NM_001324546.1	20840	0.17	0.32	0.05	0.17	0.21	0.17	0	0.58	0.44	0.2	0.49	0.07	0.29	0.34	0.23	0	0.88	0.68	9	18	3	10	12	10	0	34	26	0.18	0.183333	0.34	0.253333	0.286667	0.52	10	10.6667	20
R10090_11821.1	NM_001145660.1	619289	0	0	0	0	0	0.04	0	0.02	0	0	0	0	0	0	0.06	0	0.03	0	0	0	0	0	0	2	0	1	0	0	0.0133333	0.00666667	0	0.02	0.01	0	0.666667	0.333333
R10090_217747.1	XM_030249061.1	22129	0	0	0.22	0.11	0	0	0	0.06	0	0	0	0.28	0.18	0	0	0	0.09	0	0	0	34.12	16.94	0	0	0	9.64	0	0.0733333	0.0366667	0.02	0.0933333	0.06	0.03	11.3733	5.64667	3.21333
R10090_9961.1	NM_001313698.1	27061	0.09	0	0	0	0.29	0	0	0.63	0	0.11	0	0	0	0.47	0	0	0.96	0	2.46	0	0	0	8.33	0	0	18.92	0	0.03	0.0966667	0.21	0.0366667	0.156667	0.32	0.82	2.77667	6.30667
R10090_61118.2	XM_006509294.3	18004	4.82	6.4	7.07	2.59	5.43	2.44	3.16	4.32	4.21	5.65	9.8	8.91	4.35	8.94	3.41	4.63	6.58	6.48	645.63	890.85	989.59	377.37	784.28	363.74	111.46	629.82	611.6	6.09667	3.48667	3.89667	8.12	5.56667	5.89667	842.023	508.463	450.96
R10090_42918.2	NM_011231.2	19352	0	0.23	0	0	0	0	0	0.43	0	0	0.35	0	0	0	0	0	0.65	0	0	7.57	0	0	0	0	0	14.71	0	0.0766667	0	0.143333	0.116667	0	0.216667	2.52333	0	4.90333
R10090_203008.1	NM_001355417.1	51897	0	0.06	0	0	0	0	0	0	0	0	0.1	0	0	0	0	0	0	0	0	5.96	0	0	0	0	0	0	0	0.02	0	0	0.0333333	0	0	1.98667	0	0
R10090_98324.3	XM_006509185.4	68153	0	0.06	0	0	0	0	0	0	0	0	0.09	0	0	0	0	0	0	0	0	3.96	0	0	0	0	0	0	0	0.02	0	0	0.03	0	0	1.32	0	0
R10090_1226.3	XM_006537868.4	230279	0.02	0.02	0	0.03	0	0	0	0.01	0	0.02	0.03	0	0.04	0.01	0	0	0.01	0	3.65	3.64	0	5.31	1	0	0	1.7	0	0.0133333	0.01	0.00333333	0.0166667	0.0166667	0.00333333	2.43	2.10333	0.566667
R10090_201077.1	XM_030254642.1	269180	6.76	0	2.91	0	0	0	0	0	0	7.91	0	3.66	0	0	0	0	0	0	917.21	0.01	412.36	0	0	0	0	0.04	0	3.22333	0	0	3.85667	0	0	443.193	0	0.0133333
R10090_38499.2	XM_006495857.3	21756	0.05	0	0	0	0	0	0	0	0	0.06	0	0	0	0	0	0	0	0	1	0	0	0	0	0	0	0	0	0.0166667	0	0	0.02	0	0	0.333333	0	0
R10090_218134.1	XM_030249790.1	240057	0	0	0.03	0	0	0	0	0	0	0	0	0.04	0	0	0	0	0	0	0	0	4.68	0	0	0	0	0	0	0.01	0	0	0.0133333	0	0	1.56	0	0
R10090_84398.4	NM_134469.4	110196	16.75	18.78	51.78	10.53	11.64	6.57	19.79	27.63	22.75	19.61	28.76	65.21	17.66	19.15	9.19	28.98	42.09	34.96	429	510	1395.26	287.75	317.1	186	134	778.71	645.4	29.1033	9.58	23.39	37.86	15.3333	35.3433	778.087	263.617	519.37
R10090_25823.1	XM_017319912.2	109093	0.27	0.27	0.37	0.36	0.11	0.31	0	0	0.57	0.31	0.41	0.47	0.61	0.19	0.43	0	0	0.87	15.22	15.71	21.9	22.24	6.84	19.42	0	0	35.17	0.303333	0.26	0.19	0.396667	0.41	0.29	17.61	16.1667	11.7233
R10090_99787.1	NM_203508.2	219026	0.82	0.26	0.84	0.38	0.35	0.12	0.9	0.37	0.28	0.96	0.4	1.06	0.64	0.58	0.17	1.32	0.57	0.43	24	8	26	12	11	4	7	12	9	0.64	0.283333	0.516667	0.806667	0.463333	0.773333	19.3333	9	9.33333
R10090_21516.1	NM_001289557.1	76571	0.27	0.63	0	0	0	0	0.52	0.35	0.45	0.32	0.96	0	0	0	0	0.77	0.53	0.69	7.62	18.53	0	0	0	0	3.86	10.65	13.77	0.3	0	0.44	0.426667	0	0.663333	8.71667	0	9.42667
R10090_89248.3	NM_145070.3	29816	0.56	0.27	0.56	0.21	0.26	0.32	0.58	0.23	0.23	0.66	0.41	0.7	0.35	0.43	0.45	0.85	0.36	0.36	58.41	29.26	61.04	23.61	29.03	37.29	15.91	26.54	26.61	0.463333	0.263333	0.346667	0.59	0.41	0.523333	49.57	29.9767	23.02
R10090_201904.1	XM_030244766.1	115487184	0.89	0.48	0.59	0	0	0	0	0	0.15	1.04	0.74	0.74	0	0	0	0	0	0.22	5.55	3.42	3.95	0	0	0	0	0	1.09	0.653333	0	0.05	0.84	0	0.0733333	4.30667	0	0.363333
R10090_94269.3	XM_006536224.4	64540	0.1	0	0.19	0	0	0	0	0	0	0.12	0	0.25	0	0	0	0	0	0	3.75	0	7.52	0	0	0	0	0	0	0.0966667	0	0	0.123333	0	0	3.75667	0	0
R10090_95441.2	NM_175666.3	319189	4.99	3.38	1.5	2.19	2.02	1.09	3.83	2.45	2.97	5.84	5.17	1.89	3.68	3.33	1.53	5.61	3.74	4.56	34	26	11	14.99	14	8	7	19	24	3.29	1.76667	3.08333	4.3	2.84667	4.63667	23.6667	12.33	16.6667
R10090_202927.1	XM_030251680.1	271813	0	0	0	0.02	0	0	0	0	0	0	0	0	0.03	0	0	0	0	0	0	0	0	2.21	0	0	0	0	0	0	0.00666667	0	0	0.01	0	0	0.736667	0
R10090_54886.1	NM_001293673.1	20320	0	0.36	1.43	0.18	0.18	0.38	0.42	0.41	0.29	0	0.56	1.8	0.3	0.3	0.53	0.61	0.63	0.45	0	17.54	69.14	8.76	8.87	19.57	5.1	20.73	14.79	0.596667	0.246667	0.373333	0.786667	0.376667	0.563333	28.8933	12.4	13.54
R10090_40379.2	NM_008442.2	16563	0.31	0.14	0.9	0.21	0.13	0.1	0.28	0.15	0.47	0.37	0.22	1.13	0.35	0.21	0.13	0.4	0.22	0.72	31.16	14.81	93.76	22.38	13.69	10.57	7.22	15.86	50.46	0.45	0.146667	0.3	0.573333	0.23	0.446667	46.5767	15.5467	24.5133
R10090_3653.1	NM_001282065.1	225912	0.33	0	0.19	0	0	0	0	0.57	0	0.38	0	0.24	0	0	0	0	0.87	0	20.05	0	12.02	0	0	0	0	37.88	0	0.173333	0	0.19	0.206667	0	0.29	10.69	0	12.6267
R10090_63847.1	XM_011245831.1	13972	0.25	0.56	0	0.06	0.18	0	1.14	0.44	0.02	0.29	0.86	0	0.11	0.29	0	1.67	0.68	0.02	21.51	49.88	0	5.95	16.51	0	25.76	41.58	1.49	0.27	0.08	0.533333	0.383333	0.133333	0.79	23.7967	7.48667	22.9433
R10090_63754.1	XM_006525490.1	106952	0	0.16	0.27	0.05	0	0.03	0	0.17	0.08	0	0.24	0.35	0.09	0	0.05	0	0.26	0.12	0	20.24	36	7	0	4.66	0	23.17	10.38	0.143333	0.0266667	0.0833333	0.196667	0.0466667	0.126667	18.7467	3.88667	11.1833
R10090_210456.1	XM_030243712.1	66083	0.1	0	0	0	0.18	0	0	0.46	0.07	0.12	0	0	0	0.29	0	0	0.7	0.1	3.51	0	0	0	6.49	0	0	17.3	2.49	0.0333333	0.06	0.176667	0.04	0.0966667	0.266667	1.17	2.16333	6.59667
R10090_102404.2	NM_030024.3	78004	6.32	1.55	1.02	0.61	0.85	0.34	2.62	1.38	1.03	7.4	2.37	1.28	1.03	1.4	0.48	3.84	2.1	1.58	201	52	34	20.89	28.95	12	22	48	35.92	2.96333	0.6	1.67667	3.68333	0.97	2.50667	95.6667	20.6133	35.3067
R10090_215018.1	XM_030246713.1	26448	0	0	0	0	0.18	0	0	0	0	0	0	0	0	0.3	0	0	0	0	0	0	0	0	5.91	0	0	0	0	0	0.06	0	0	0.1	0	0	1.97	0
R10090_11506.1	NM_001285434.1	66656	0	0.14	0.25	0	0	0	0	0	0	0	0.21	0.31	0	0	0	0	0	0	0	5.25	9.55	0	0	0	0	0	0	0.13	0	0	0.173333	0	0	4.93333	0	0
R10090_103658.1	NM_001114332.1	72472	0.66	1.35	1.18	1.36	1.99	0.95	0.88	0.77	1.85	0.77	2.07	1.49	2.28	3.28	1.33	1.29	1.18	2.84	85.59	181.74	159.84	190.94	278.37	137.29	29.98	108.92	259.5	1.06333	1.43333	1.16667	1.44333	2.29667	1.77	142.39	202.2	132.8
R10090_60870.1	NM_001308462.1	11690	0	0	0	0	0	0	0	0.1	0	0	0	0	0	0	0	0	0.15	0	0	0	0	0	0	0	0	2	0	0	0	0.0333333	0	0	0.05	0	0	0.666667
R10090_41961.1	XM_006496045.2	26921	0.29	0.71	0.49	0	0	0.13	0	0	0	0.34	1.09	0.61	0	0	0.18	0	0	0	39.14	98.5	67.77	0.25	0	19.29	0	0	0	0.496667	0.0433333	0	0.68	0.06	0	68.47	6.51333	0
R10090_75976.1	XM_017316291.1	18286	0.42	0.84	0.27	0.31	0.21	0.43	1.28	0.85	0	0.5	1.28	0.34	0.51	0.34	0.6	1.87	1.3	0	37.56	77.08	25.12	29.49	19.78	42.49	29.78	82.14	0	0.51	0.316667	0.71	0.706667	0.483333	1.05667	46.5867	30.5867	37.3067
R10090_207544.1	NM_001361247.1	56524	0	0	0	0	0.22	0.18	0	0	0	0	0	0	0	0.37	0.25	0	0	0	0	0	0	0	12.04	9.86	0	0	0	0	0.133333	0	0	0.206667	0	0	7.3	0
R10090_15028.3	NM_009839.3	12467	0	0	0	0	0.06	0	0	0	0	0	0	0	0	0.1	0	0	0	0	0	0	0	0	2.5	0	0	0	0	0	0.02	0	0	0.0333333	0	0	0.833333	0
R10090_205829.1	XM_030253762.1	69151	2.15	2.81	1.5	1.17	1.38	1.48	0.62	0.73	1.14	2.51	4.3	1.88	1.96	2.28	2.07	0.91	1.11	1.75	427.47	580.91	311.57	254.16	297.85	329.3	32.67	157.89	245.59	2.15333	1.34333	0.83	2.89667	2.10333	1.25667	439.983	293.77	145.383
R10090_25981.2	NM_015745.3	19661	0	0	0	0	0	0	0	0	0	0	0	0	0	0	0	0	0	0	0	0	0	0	0	0	0	0	0	0	0	0	0	0	0	0	0	0
R10090_46448.3	NM_010094.4	13590	0	0	0.03	0.11	0	0	0	0.03	0	0	0	0.03	0.18	0	0	0	0.04	0	0	0	1	4	0	0	0	1	0	0.01	0.0366667	0.01	0.01	0.06	0.0133333	0.333333	1.33333	0.333333
R10090_60197.4	NM_023887.4	14538	1.68	1.57	2.07	1.17	1.06	0.39	1.88	1.23	0.71	1.96	2.41	2.61	1.96	1.75	0.55	2.75	1.87	1.1	173	169	223	131	118	45	51	138	80	1.77333	0.873333	1.27333	2.32667	1.42	1.90667	188.333	98	89.6667
R10090_98356.2	XM_006533948.2	66601	0.29	0.56	0	0	0	0	0	0	0	0.34	0.86	0	0	0	0	0	0	0	9.32	19.05	0	0	0	0	0	0	0	0.283333	0	0	0.4	0	0	9.45667	0	0
R10090_63687.1	XM_006521898.1	207806	0	0	0.46	0	0	0	0	0.14	0	0	0	0.58	0	0	0	0	0.22	0	0	0	151.3	0	0	0	0	48.63	0	0.153333	0	0.0466667	0.193333	0	0.0733333	50.4333	0	16.21
R10090_31212.2	NM_033322.3	93730	21.35	8.65	12	8.15	8.76	7.58	6.34	5.98	6.04	25	13.24	15.11	13.67	14.41	10.62	9.28	9.1	9.28	3447.53	1450.44	2024.26	1432.38	1526.47	1365.71	269.39	1051.13	1057	14	8.16333	6.12	17.7833	12.9	9.22	2307.41	1441.52	792.507
R10090_65896.3	XM_006507808.4	23966	0	0	0	0	0	0	0	0	0.01	0	0	0	0	0	0	0	0.01	0.02	0	0	0	0	0	0	0	1.16	3.62	0	0	0.00333333	0	0	0.01	0	0	1.59333
R10090_92176.2	XM_006525629.2	13824	23.14	18.01	12	10.54	12.43	14.66	14.02	19.26	19.2	27.09	27.58	15.12	17.68	20.45	20.52	20.53	29.33	29.5	1556.89	1265.99	845.27	767.83	899	1097.54	248.55	1415.11	1407.44	17.7167	12.5433	17.4933	23.2633	19.55	26.4533	1222.72	921.457	1023.7
R10090_86035.2	NM_016980.2	100503670	288.72	180.05	247.28	152.66	149.43	260.65	144.91	151.4	162.64	337.99	275.7	311.43	256.08	245.99	364.97	212.2	230.62	249.89	12981.8	8496.77	11658.8	7401.15	7203.1	13021.8	1718.86	7452.94	8009.18	238.683	187.58	152.983	308.373	289.013	230.903	11045.8	9208.69	5726.99
R10090_84833.2	NM_178600.2	27973	1146.81	1133.09	1288.02	690.5	765.65	1162.71	1110.91	1025.59	1037.75	1342.51	1735.02	1622.17	1158.32	1260.42	1628.08	1626.79	1562.27	1594.49	15118.7	16197.7	18002.3	9504.97	10566.2	16796.9	3892.09	15042.7	15528.8	1189.31	872.953	1058.08	1566.57	1348.94	1594.52	16439.6	12289.4	11487.9
R10090_21992.1	NM_029598.1	76406	0	0	0	0	0	0	0	0	0	0	0	0	0	0	0	0	0	0	0	0	0	0	0	0	0	0	0	0	0	0	0	0	0	0	0	0
R10090_22435.3	XM_006521826.4	171286	0	0	0	0	0	0.21	0	0.34	0.33	0	0	0	0	0	0.3	0	0.51	0.51	0	0	0	0.08	0	11.11	0	17.24	16.89	0	0.07	0.223333	0	0.1	0.34	0	3.73	11.3767
R10090_201526.1	NM_001355071.1	52392	0	0.5	0	0	0	0	0	0.56	0.49	0	0.77	0	0	0	0	0	0.86	0.75	0	31.77	0	0	0	0	0	37.26	32.14	0.166667	0	0.35	0.256667	0	0.536667	10.59	0	23.1333
R10090_208365.1	XM_030242606.1	26436	0.32	0.31	0.32	0.13	0.17	0.14	0.39	0.4	0.53	0.37	0.48	0.4	0.21	0.27	0.2	0.57	0.61	0.81	53.21	54.84	56.14	22.92	30.12	27.13	17.13	73.94	96.54	0.316667	0.146667	0.44	0.416667	0.226667	0.663333	54.73	26.7233	62.5367
R10090_208756.1	XM_030242905.1	668661	0	0	0	0	0	0	0	0	0	0	0	0	0	0	0	0	0	0	0	0	0	0.02	0	0	0	0	0	0	0	0	0	0	0	0	0.00666667	0
R10090_12394.2	NM_025512.3	66361	4.11	3	2.86	1.26	1.41	1.32	4.37	3.91	3.38	4.81	4.59	3.61	2.12	2.32	1.85	6.4	5.96	5.2	142.43	109.4	104.2	47	52.24	50.92	40	148.79	129.06	3.32333	1.33	3.88667	4.33667	2.09667	5.85333	118.677	50.0533	105.95
R10090_95854.2	NM_001039368.2	17749	483.82	191.45	362.74	108.16	109.42	183.14	225.09	166.05	146.65	566.39	293.16	456.85	181.45	180.13	256.44	329.62	252.94	225.32	4903.29	2132.78	3915.38	1129.03	1149.16	2022.17	608.12	1884.98	1712.21	346.003	133.573	179.263	438.8	206.007	269.293	3650.48	1433.45	1401.77
R10090_98992.1	XM_017321055.2	626391	0.09	0.06	0.18	0	0.04	0.01	0.12	0.05	0.03	0.11	0.09	0.23	0	0.07	0.02	0.17	0.07	0.04	6.05	4.04	12.14	0	3.03	1.01	2	3.15	2.02	0.11	0.0166667	0.0666667	0.143333	0.03	0.0933333	7.41	1.34667	2.39
R10090_27278.3	XM_006521554.4	80910	0	0	0	0	0.09	0	0	0	0	0	0	0	0	0.15	0	0	0	0	0	0	0	0	3.74	0	0	0	0	0	0.03	0	0	0.05	0	0	1.24667	0
R10090_40535.1	XM_011244837.2	100041702	0	0	0	0	0.07	0	0	0	0	0	0	0	0	0.11	0	0	0	0	0	0	0	0	1	0	0	0	0	0	0.0233333	0	0	0.0366667	0	0	0.333333	0
R10090_38742.2	XM_006524417.3	320858	0	0	0	0	0	0	0	0	0	0	0	0	0	0	0	0	0	0	0	0	0	0	0	0	0	0	0	0	0	0	0	0	0	0	0	0
R10090_25452.3	NM_026667.3	68303	0.19	0.17	0.55	0.09	0.15	0.08	0.22	0.24	0.22	0.22	0.26	0.69	0.16	0.25	0.11	0.33	0.37	0.33	13	12	39	7	11	6	4	18	16	0.303333	0.106667	0.226667	0.39	0.173333	0.343333	21.3333	8	12.6667
R10090_59246.5	NM_023516.5	69573	32.13	27.17	31.79	12.6	14.2	9.35	21.53	35.34	27.02	37.62	41.6	40.04	21.14	23.37	13.09	31.53	53.83	41.52	614	555	641	255	287	197	109	746	577	30.3633	12.05	27.9633	39.7533	19.2	42.2933	603.333	246.333	477.333
R10090_54603.2	XM_011241895.3	69358	0.59	0	0	0	0	0	0	0	0	0.69	0	0	0	0	0	0	0	0	8.83	0	0	0	0	0	0	0	0	0.196667	0	0	0.23	0	0	2.94333	0	0
R10090_214465.1	XM_030247040.1	105245383	0.87	0.45	0.62	0.2	0.44	0.27	1.3	0.68	0.79	1.02	0.69	0.78	0.34	0.72	0.38	1.91	1.03	1.21	31.51	17.04	23.48	7.79	16.93	10.99	12.41	26.8	31.3	0.646667	0.303333	0.923333	0.83	0.48	1.38333	24.01	11.9033	23.5033
R10090_91344.4	NM_177393.4	338370	0.03	0	0	0	0	0	0	0	0.06	0.03	0	0	0	0	0	0	0	0.1	4.48	0	0	0	0	0	0	0	11.55	0.01	0	0.02	0.01	0	0.0333333	1.49333	0	3.85
R10090_69953.1	NM_001166465.1	20745	0.2	0	0	0.03	0.03	0	0.09	0.1	0.03	0.24	0	0	0.05	0.06	0	0.13	0.16	0.04	14.61	0	0	2.39	2.68	0	1.74	8.24	2.18	0.0666667	0.02	0.0733333	0.08	0.0366667	0.11	4.87	1.69	4.05333
R10090_220315.1	NM_001365090.1	69713	0.6	0.33	0.89	0.2	0.17	0.17	0	0	0	0.7	0.51	1.12	0.34	0.27	0.24	0	0	0	6.19	3.77	9.85	2.15	1.79	1.96	0	0	0	0.606667	0.18	0	0.776667	0.283333	0	6.60333	1.96667	0
R10090_15670.1	NM_001286959.1	66183	0	0.05	0	0	0	0.13	0	0	0	0	0.08	0	0	0	0.19	0	0	0	0	1.83	0	0	0	4.98	0	0	0	0.0166667	0.0433333	0	0.0266667	0.0633333	0	0.61	1.66	0
R10090_27060.1	NM_001164663.1	320706	0	0	0.06	0	0.01	0	0.01	0.01	0	0	0	0.07	0	0.01	0	0.02	0.01	0	0	0	20	1	3	0	1	2	0	0.02	0.00333333	0.00666667	0.0233333	0.00333333	0.01	6.66667	1.33333	1
R10090_8383.1	XM_006526315.1	75415	0.82	3.12	0	5.6	6.09	3.7	0	3.76	2.2	0.96	4.78	0	9.4	10.03	5.17	0	5.73	3.38	95.8	379.9	0	712.59	768.63	481.99	0	479.63	278.88	1.31333	5.13	1.98667	1.91333	8.2	3.03667	158.567	654.403	252.837
R10090_37155.2	XM_011250459.3	19698	0.4	0.41	0.97	0	0	0	0	0	0.67	0.47	0.63	1.22	0	0	0	0	0	1.03	19.3	20.66	48.97	0	0	0	0	0	35.48	0.593333	0	0.223333	0.773333	0	0.343333	29.6433	0	11.8267
R10090_2314.2	NM_018810.2	54484	3.23	4.71	6.96	2.52	3.22	0.87	6.64	3.32	4.42	3.78	7.21	8.76	4.22	5.29	1.21	9.72	5.05	6.79	219.12	334.05	494.49	185.1	234.84	65.51	118.79	246.07	327.08	4.96667	2.20333	4.79333	6.58333	3.57333	7.18667	349.22	161.817	230.647
R10090_205032.1	XM_030253400.1	21885	0	0.03	0	0.02	0	0	0.23	0	0.05	0	0.04	0	0.03	0	0	0.34	0	0.07	0	3.22	0	1.99	0	0	6.9	0	5.64	0.01	0.00666667	0.0933333	0.0133333	0.01	0.136667	1.07333	0.663333	4.18
R10090_48780.2	NM_010058.2	13401	1.24	3.48	3.69	0.51	0.59	0	2.9	1.42	2.46	1.45	5.33	4.65	0.85	0.97	0	4.24	2.16	3.78	71.38	209.28	222.36	31.63	36.28	0	43.89	89.3	154.57	2.80333	0.366667	2.26	3.81	0.606667	3.39333	167.673	22.6367	95.92
R10090_210551.1	XM_030243257.1	11906	0.28	0.32	0.1	0.13	0.1	0.1	0.39	0.23	0.35	0.33	0.48	0.13	0.23	0.17	0.14	0.57	0.35	0.54	134.64	157.79	50.24	70.76	54.49	54.44	49.09	121.66	181.06	0.233333	0.11	0.323333	0.313333	0.18	0.486667	114.223	59.8967	117.27
R10090_209799.1	NM_001359122.1	50767	0	0	0	0	0	0	0	0	0	0	0	0	0	0	0	0	0	0	0	0	0	0	0	0	0	0	0	0	0	0	0	0	0	0	0	0
R10090_88832.1	XM_006520619.2	19013	0	0.84	0	1.03	1.04	0.44	0	1.32	1.12	0	1.29	0	1.73	1.72	0.61	0	2.01	1.73	0	41.79	0	52.47	52.8	22.92	0	68.19	58.06	0.28	0.836667	0.813333	0.43	1.35333	1.24667	13.93	42.73	42.0833
R10090_215395.1	XM_030247481.1	115488119	3.75	2.84	2.33	2.84	3.29	6.27	3.85	3.35	4.1	4.39	4.35	2.94	4.76	5.41	8.77	5.64	5.11	6.3	68.8	55.88	45.21	55.06	63.82	126.73	18.73	68.05	84.26	2.97333	4.13333	3.76667	3.89333	6.31333	5.68333	56.63	81.87	57.0133
R10090_45689.1	XM_006505274.2	107569	0	0	0	0	0.16	0	0	0	0	0	0	0	0	0.26	0	0	0	0	0	0	0	0	6.55	0	0	0	0	0	0.0533333	0	0	0.0866667	0	0	2.18333	0
R10090_208896.1	NM_001330608.1	14453	0	0	0.11	0	0	0	0	0	0	0	0	0.13	0	0	0	0	0	0	0	0	6.72	0	0	0	0	0	0	0.0366667	0	0	0.0433333	0	0	2.24	0	0
R10090_101178.1	XM_017320333.2	57317	0	0	0	0.09	0	0.04	0	0	0	0	0	0	0.14	0	0.06	0	0	0	0	0	0	7.95	0	3.79	0	0	0	0	0.0433333	0	0	0.0666667	0	0	3.91333	0
R10090_14897.2	NM_028129.2	434234	0	0.17	0.36	0	0.04	0.1	0.31	0	0.6	0	0.27	0.45	0	0.07	0.14	0.45	0	0.93	0	8.17	16.75	0	1.89	5.04	3.63	0	29.53	0.176667	0.0466667	0.303333	0.24	0.07	0.46	8.30667	2.31	11.0533
R10090_214697.1	XM_030246704.1	238266	0.65	0.53	0.2	0.76	0.35	0.16	0.74	0.59	0.35	0.76	0.81	0.25	1.27	0.57	0.22	1.09	0.9	0.54	57.58	49.02	18.71	73	33.18	15.67	17.47	57.13	33.97	0.46	0.423333	0.56	0.606667	0.686667	0.843333	41.77	40.6167	36.19
R10090_41569.1	NM_001199995.1	100039054	0	0	0	0	0	0	0	0	0	0	0	0	0	0	0	0	0	0	0	0	0	0	0	0	0	0	0	0	0	0	0	0	0	0	0	0
R10090_19172.3	NM_198927.3	223809	0.07	0	0	0	0	0	0	0	0	0.08	0	0	0	0	0	0	0	0	5	0	0	0	0	0	0	0	0	0.0233333	0	0	0.0266667	0	0	1.66667	0	0
R10090_79617.1	XM_017316869.1	13383	0	0	0	0	0	0	0	0	0	0	0	0	0	0	0	0	0	0	0	0	0	0	0	0.01	0	0	0	0	0	0	0	0	0	0	0.00333333	0
R10090_11389.1	NM_177412.1	330401	0.29	0.64	0.29	0.65	1.42	0.26	0	0.55	0.33	0.34	0.98	0.36	1.09	2.33	0.37	0	0.83	0.51	40.48	91.52	41.65	96.75	209.98	40.09	0	82.13	49.78	0.406667	0.776667	0.293333	0.56	1.26333	0.446667	57.8833	115.607	43.97
R10090_208010.1	XM_030255056.1	108653	0.32	0.26	0.76	0.26	0	0.27	0	0	0.27	0.38	0.4	0.96	0.44	0	0.38	0	0	0.42	26.76	22.88	66.64	23.84	0	25.47	0	0	24.74	0.446667	0.176667	0.09	0.58	0.273333	0.14	38.76	16.4367	8.24667
R10090_85201.2	XM_011249711.3	72007	0	0	0	0	0	0	0	0	0.06	0	0	0	0	0	0	0	0	0.09	0	0	0	0	0	0	0	0	10.9	0	0	0.02	0	0	0.03	0	0	3.63333
R10090_36101.1	XM_006516335.2	75627	0	0.44	0	0	0	0	0	0.41	0.25	0	0.68	0	0	0	0	0	0.62	0.39	0	48.19	0	0	0	0	0	46.66	28.58	0.146667	0	0.22	0.226667	0	0.336667	16.0633	0	25.08
R10090_35374.3	XM_006541250.4	75547	0	0.16	0	0	0	0	0	0	0	0	0.24	0	0	0	0	0	0	0	0	50.17	0	0.4	0	0	0	0	0	0.0533333	0	0	0.08	0	0	16.7233	0.133333	0
R10090_103707.2	NM_001013766.2	268288	0	0	0	0	0.02	0	0	0	0	0	0	0	0	0.04	0	0	0	0	0	0	0	0	1.55	0	0	0	0	0	0.00666667	0	0	0.0133333	0	0	0.516667	0
R10090_45334.2	XM_006513855.3	432508	0.2	0	0	0.06	0	0	0	0	0	0.23	0	0	0.11	0	0	0	0	0	31.87	0	0	11.1	0	0	0	0	0	0.0666667	0.02	0	0.0766667	0.0366667	0	10.6233	3.7	0
R10090_52910.2	NM_198631.2	330474	0	0.34	0.15	0	0.1	0	0	0	0	0	0.52	0.19	0	0.16	0	0	0	0	0	51.46	23.17	0	15.51	0	0	0	0	0.163333	0.0333333	0	0.236667	0.0533333	0	24.8767	5.17	0
R10090_30405.3	XM_006503276.4	666048	0	0.01	0	0	0	0	0	0	0	0	0.02	0	0	0	0	0	0	0	0	2	0	0	0	0	0	0	0	0.00333333	0	0	0.00666667	0	0	0.666667	0	0
R10090_211217.1	XM_030244329.1	235402	0	0	0	0	0	0	0	0	0.15	0	0	0	0	0	0	0	0	0.24	0	0	0	0	0	0	0	0	13	0	0	0.05	0	0	0.08	0	0	4.33333
R10090_56138.3	NM_010137.3	13819	0.12	0.09	0.36	0.04	0.08	0.01	0.33	0.03	0.14	0.14	0.14	0.45	0.06	0.13	0.02	0.48	0.04	0.22	15	12	48	5	11	2	11	4	20	0.19	0.0433333	0.166667	0.243333	0.07	0.246667	25	6	11.6667
R10090_3847.1	XM_006515048.2	211914	0.07	0.37	0.2	0.14	0.13	0.18	0	0	0	0.08	0.57	0.25	0.23	0.22	0.26	0	0	0	9.87	56.12	30.17	22.25	20.95	30.11	0	0	0	0.213333	0.15	0	0.3	0.236667	0	32.0533	24.4367	0
R10090_44595.1	NM_175242.1	76448	0	0	0	0.02	0	0	0	0	0	0	0	0	0.04	0	0	0	0	0	0	0	0	2	0	0	0	0	0	0	0.00666667	0	0	0.0133333	0	0	0.666667	0
R10090_35021.2	XM_011240261.3	75007	10.09	16.24	31.71	0	1.11	0	28.36	1.39	1.65	11.81	24.87	39.94	0	1.83	0	41.53	2.11	2.53	535.53	902.54	1763.44	0	63.28	0	396.83	80.52	95.47	19.3467	0.37	10.4667	25.54	0.61	15.39	1067.17	21.0933	190.94
R10090_1983.1	NM_001285882.1	98303	1.11	0.69	0.47	0.28	0	0.11	0	1.35	0.69	1.29	1.06	0.59	0.48	0	0.16	0	2.06	1.06	25.85	17.26	11.58	7.08	0	2.87	0	34.88	17.96	0.756667	0.13	0.68	0.98	0.213333	1.04	18.23	3.31667	17.6133
R10090_82945.2	NM_001256108.2	76580	0.07	0	0	0	0	0	0	0	0	0.08	0	0	0	0	0	0	0	0	6.5	0	0	0	0	0	0	0	0	0.0233333	0	0	0.0266667	0	0	2.16667	0	0
R10090_23056.3	NM_008981.3	19270	0	0.02	0	0.03	0.05	0	0.06	0.05	0.02	0	0.03	0	0.05	0.08	0	0.09	0.07	0.02	0	4.08	0	8.01	11.94	0	3.82	11.25	3.76	0.00666667	0.0266667	0.0433333	0.01	0.0433333	0.06	1.36	6.65	6.27667
R10090_7824.2	NM_027963.2	71860	0	0	0	0.02	0	0	0	0	0.04	0	0	0	0.03	0	0	0	0	0.06	0	0	0	1	0	0	0	0	1.95	0	0.00666667	0.0133333	0	0.01	0.02	0	0.333333	0.65
R10090_28131.2	XM_011244305.3	218121	0	0	0	0.02	0	0.02	0	0	0	0	0	0	0.04	0	0.02	0	0	0	0	0	0	0.61	0	0.41	0	0	0	0	0.0133333	0	0	0.02	0	0	0.34	0
R10090_28407.3	XM_006504221.4	100862066	0	0	0	0	0	0	0	0.03	0	0	0	0	0	0	0	0	0.04	0	0	0	0	0	0	0	0	1.52	0	0	0	0.01	0	0	0.0133333	0	0	0.506667
R10090_207654.1	NM_001347261.1	243499	0	0	0.14	0	0	0	0	0	0	0	0	0.17	0	0	0	0	0	0	0	0	9.17	0	0	0	0	0	0	0.0466667	0	0	0.0566667	0	0	3.05667	0	0
R10090_211592.1	XM_030244688.1	74769	0.19	1.23	0.67	0	0	0	0	2.52	0.63	0.23	1.89	0.84	0	0	0	0	3.84	0.97	21.48	142.03	77.37	0	0	0	0	304.23	75.78	0.696667	0	1.05	0.986667	0	1.60333	80.2933	0	126.67
R10090_20472.1	XM_011240024.1	15257	0.27	0.4	0.53	0.23	0.21	0.06	0.67	0.36	0.35	0.32	0.61	0.67	0.39	0.35	0.08	0.99	0.54	0.54	51	77	104	47	43	12	33	72	71	0.4	0.166667	0.46	0.533333	0.273333	0.69	77.3333	34	58.6667
R10090_13007.1	XM_006509979.2	13430	0.53	0	0.23	0.07	0	0	0	0.28	0.28	0.62	0	0.3	0.13	0	0	0	0.43	0.43	43.8	0	20.35	6.71	0	0	0	25.6	25.5	0.253333	0.0233333	0.186667	0.306667	0.0433333	0.286667	21.3833	2.23667	17.0333
R10090_218790.1	XM_030250308.1	12916	0	0	0	0.04	0.16	0	0	0	0	0	0	0	0.07	0.27	0	0	0	0	0	0	0	2.77	10.67	0	0	0	0	0	0.0666667	0	0	0.113333	0	0	4.48	0
R10090_206144.1	XM_030254553.1	277854	0	0.07	0.36	0	0	0	0.06	0	0	0	0.11	0.46	0	0	0	0.08	0	0	0	13.89	73.97	0	0	0	2.89	0	0	0.143333	0	0.02	0.19	0	0.0266667	29.2867	0	0.963333
R10090_71041.2	XM_006515058.3	217449	0	0.4	0.16	0	0.09	0	0	0.24	0.13	0	0.61	0.2	0	0.15	0	0	0.36	0.19	0	31.19	12.61	0	7.4	0	0	19.62	10.44	0.186667	0.03	0.123333	0.27	0.05	0.183333	14.6	2.46667	10.02
R10090_88115.2	NM_029408.2	75732	0.22	0.29	0.29	0.1	0.08	0	0	0	0.13	0.26	0.44	0.36	0.17	0.13	0	0	0	0.19	8	11	11	4	3	0	0	0	5	0.266667	0.06	0.0433333	0.353333	0.1	0.0633333	10	2.33333	1.66667
R10090_46785.2	XM_011243622.3	102635315	15.1	5.84	4.42	10.4	11.78	6.18	10.09	18.65	13.46	17.67	8.94	5.57	17.44	19.39	8.66	14.78	28.41	20.68	829.41	335.85	254.44	617.51	695.19	377.83	146.23	1120.47	807.74	8.45333	9.45333	14.0667	10.7267	15.1633	21.29	473.233	563.51	691.48
R10090_46437.2	NM_025638.2	66569	227.85	258.55	201.23	237.3	244.47	240.45	237.2	285.12	271.24	266.73	395.91	253.44	398.06	402.45	336.68	347.35	434.32	416.75	12894	15313	11930	14519	14862	15137	3539	17641	16759	229.21	240.74	264.52	305.36	379.063	399.473	13379	14839.3	12646.3
R10090_208657.1	XM_030242809.1	56188	0	0	0.74	0	0	0	0	0	0	0	0	0.93	0	0	0	0	0	0	0	0	7.06	0	0	0	0	0	0	0.246667	0	0	0.31	0	0	2.35333	0	0
R10090_39235.1	XM_011246510.2	381062	0.14	0.19	0.15	0.04	0.09	0.15	0	0.04	0.03	0.16	0.29	0.19	0.08	0.14	0.21	0	0.07	0.05	33.86	47.82	37.66	11.76	22.73	40.65	0	11.69	8.84	0.16	0.0933333	0.0233333	0.213333	0.143333	0.04	39.78	25.0467	6.84333
R10090_37190.1	NM_001042760.2	18400	0	0	0	0	0	0	0	0	0.58	0	0	0	0	0	0	0	0	0.89	0	0	0	0	0	0	0	0	21	0	0	0.193333	0	0	0.296667	0	0	7
R10090_204632.1	XM_030252945.1	99633	0.02	0	0	0.06	0.09	0.04	0.16	0.04	0.05	0.02	0	0	0.1	0.15	0.06	0.24	0.06	0.08	2.03	0.2	0	8.13	12.29	6.06	5.34	5.58	6.69	0.00666667	0.0633333	0.0833333	0.00666667	0.103333	0.126667	0.743333	8.82667	5.87
R10090_216439.1	XM_030248425.1	19116	0	0	0.5	0	0.01	0.01	0.1	0.01	0	0	0	0.64	0	0.02	0.02	0.15	0.02	0	0	0	54.65	0	1.55	1.65	2.85	1.56	0	0.166667	0.00666667	0.0366667	0.213333	0.0133333	0.0566667	18.2167	1.06667	1.47
R10090_53326.3	NM_033583.3	93708	0	0	0	0	0.01	0	0	0	0	0	0	0	0	0.02	0	0	0	0	0	0	0	0	1.21	0	0	0	0	0	0.00333333	0	0	0.00666667	0	0	0.403333	0
R10090_64197.2	NM_031869.2	19079	2.22	11.25	3.88	8.71	9.92	2.6	0	22.04	22.34	2.6	17.22	4.89	14.62	16.32	3.65	0	33.57	34.33	101.81	539.97	186.15	430.02	486.6	132.47	0	1104.13	1119.64	5.78333	7.07667	14.7933	8.23667	11.53	22.6333	275.977	349.697	741.257
R10090_102138.3	XM_006519660.4	75965	0	0	0	0	0	0.04	0	0	0	0	0	0	0	0	0.06	0	0	0	0	0	0	0	0	6.33	0	0	0	0	0.0133333	0	0	0.02	0	0	2.11	0
R10090_8993.3	NM_172750.4	234072	0.38	0.03	0.27	0	0.13	0.03	0	0.1	0.1	0.45	0.05	0.34	0	0.22	0.04	0	0.15	0.15	11	1	8.18	0	4.06	1	0	3.12	3.05	0.226667	0.0533333	0.0666667	0.28	0.0866667	0.1	6.72667	1.68667	2.05667
R10090_2051.4	NM_007552.4	12151	14.01	16	27.02	19.58	17.44	13.36	13.71	14.05	12.77	16.4	24.5	34.03	32.85	28.71	18.7	20.08	21.41	19.62	1181.33	1407.58	2384.7	1791.91	1584.26	1255.11	304.73	1293.8	1171.57	19.01	16.7933	13.51	24.9767	26.7533	20.37	1657.87	1543.76	923.367
R10090_25606.3	XM_006529470.4	227331	0	0	0	0	0	0	0	0	0	0	0	0	0	0	0	0	0	0	0	0	0	0	0	0	0	0	0	0	0	0	0	0	0	0	0	0
R10090_87640.3	NM_028865.3	74319	11.05	19.86	26	9.27	10.4	7.43	12.74	21.37	21.67	12.93	30.41	32.75	15.55	17.13	10.41	18.65	32.55	33.29	226	433.5	560.94	201.33	225.49	167.79	69	482.44	494.23	18.97	9.03333	18.5933	25.3633	14.3633	28.1633	406.813	198.203	348.557
R10090_84779.2	XM_011249782.3	56873	0	0	0	0	0	0	0	0.66	0	0	0	0	0	0	0	0	1	0	0	0	0	0	0	0	0	89.62	0	0	0	0.22	0	0	0.333333	0	0	29.8733
R10090_89036.1	XM_017319762.1	74383	1.48	2.09	3.17	1.29	0.53	0	0	0.23	0.89	1.73	3.2	3.99	2.17	0.87	0	0	0.36	1.37	136.12	200.24	305.21	129.35	52.62	0	0	23.45	89.35	2.24667	0.606667	0.373333	2.97333	1.01333	0.576667	213.857	60.6567	37.6
R10090_17972.3	NM_001039530.3	547253	0.11	0.07	0.21	0.03	0.04	0.01	0.04	0.03	0.05	0.13	0.11	0.27	0.04	0.06	0.01	0.06	0.05	0.07	20	13	39	5	7	1	2	6	9	0.13	0.0266667	0.04	0.17	0.0366667	0.06	24	4.33333	5.66667
R10090_219196.1	XM_030250637.1	83814	0	0.1	0	0	0	0	0	0	0	0	0.16	0	0	0	0	0	0	0	0	32.64	0	0	0	0	0	0	0	0.0333333	0	0	0.0533333	0	0	10.88	0	0
R10090_7937.1	NM_001166670.1	216766	0	0	0	0	0	0	0	0	0.21	0	0	0	0	0	0	0	0	0.33	0	0	0	0	0	0	0	0	34.83	0	0	0.07	0	0	0.11	0	0	11.61
R10090_3391.1	NM_001159617.1	56176	6.04	4.45	6.22	2.48	3.79	4.19	3.4	5.04	6.58	7.07	6.82	7.84	4.17	6.25	5.86	4.97	7.68	10.11	103.66	82.01	112.77	44.96	68.68	79.1	15.44	95.7	126.68	5.57	3.48667	5.00667	7.24333	5.42667	7.58667	99.48	64.2467	79.2733
R10090_102521.4	NM_011995.4	26875	0	0	0	0	0	0	0	0	0	0	0	0	0	0	0	0	0	0	0	0	0	0	0	0	0	0	0	0	0	0	0	0	0	0	0	0
R10090_23842.3	XM_006534340.4	73634	0	0	0	0	0	0.02	0	0	0	0	0	0	0	0	0.03	0	0	0	0	0	0	0	0	1.79	0	0	0	0	0.00666667	0	0	0.01	0	0	0.596667	0
R10090_12268.1	NM_028385.1	72895	0.1	0.05	0.06	0	0.02	0.01	0.1	0	0.03	0.12	0.07	0.07	0	0.03	0.02	0.14	0	0.05	15.62	7.8	9	0	3.34	2.03	4.06	0	5.45	0.07	0.01	0.0433333	0.0866667	0.0166667	0.0633333	10.8067	1.79	3.17
R10090_103243.3	XM_006521928.4	208177	0	0	0.23	0	0.04	0	0	0	0.04	0	0	0.29	0	0.07	0	0	0	0.07	0	0	31.28	0	6	0	0	0	6	0.0766667	0.0133333	0.0133333	0.0966667	0.0233333	0.0233333	10.4267	2	2
R10090_15172.2	XM_011243689.3	216565	0.43	0.2	0.03	0.09	0	0	0.05	0.33	0.08	0.5	0.31	0.03	0.15	0	0	0.08	0.5	0.12	52.01	25.48	3.46	11.56	0	0	1.74	43.04	9.87	0.22	0.03	0.153333	0.28	0.05	0.233333	26.9833	3.85333	18.2167
R10090_210853.1	NM_001357721.1	13430	0	0.18	0	0	0.21	0.36	0	0	0.1	0	0.27	0	0	0.35	0.51	0	0	0.16	0	13.29	0	0	16.38	28.77	0	0	7.88	0.06	0.19	0.0333333	0.09	0.286667	0.0533333	4.43	15.05	2.62667
R10090_91141.1	NM_001306184.1	17385	0.03	0.03	0	0	0	0	0	0	0.02	0.03	0.04	0	0	0	0	0	0	0.04	1	1.11	0	0	0	0	0	0	1	0.02	0	0.00666667	0.0233333	0	0.0133333	0.703333	0	0.333333
R10090_63600.1	NM_001199205.2	70834	0.03	0.22	0.2	0	0	0	0	0	0.11	0.04	0.34	0.25	0	0	0	0	0	0.17	5.77	39.18	35.78	0	0	0	0	0	20	0.15	0	0.0366667	0.21	0	0.0566667	26.91	0	6.66667
R10090_14255.5	NM_030175.5	78772	0	0	0	0	0	0.06	0	0	0	0	0	0	0	0	0.08	0	0	0	0	0	0	0	0	4.05	0	0	0	0	0.02	0	0	0.0266667	0	0	1.35	0
R10090_202736.1	XM_030250162.1	227937	0	0	0	0	0.22	0.22	0.11	0.51	0	0	0	0	0	0.37	0.31	0.16	0.77	0	0	0	0	0	26	26.15	3	59.47	0	0	0.146667	0.206667	0	0.226667	0.31	0	17.3833	20.8233
R10090_33282.3	XM_006496315.4	75623	54.73	55.02	34.25	38.76	46.81	28.9	72.85	69.54	50.71	64.07	84.25	43.14	65.02	77.06	40.46	106.68	105.92	77.91	1498.76	1595.23	986.44	1134.76	1365.68	876.07	527.33	2093.8	1535.55	48	38.1567	64.3667	63.82	60.8467	96.8367	1360.14	1125.5	1385.56
R10090_66156.2	NM_130881.3	230721	11.18	25.99	30.24	19.1	16.77	15.25	16.37	22.99	30.46	13.09	39.8	38.08	32.03	27.61	21.35	23.96	35.02	46.8	808.44	1962.05	2288.22	1496.03	1304.69	1227.28	311.75	1815.1	2398.19	22.47	17.04	23.2733	30.3233	26.9967	35.26	1686.24	1342.67	1508.35
R10090_77875.3	NM_053246.3	114255	1.74	4.35	7.65	1.9	1.89	1.25	0	2.87	6.1	2.04	6.66	9.64	3.18	3.11	1.75	0	4.37	9.37	103.73	271.25	477.76	122.27	121.14	82.77	0	186.66	396.37	4.58	1.68	2.99	6.11333	2.68	4.58	284.247	108.727	194.343
R10090_220085.1	NM_001358476.1	72693	0	0	0	0.08	0	0	0	0	0	0	0	0	0.13	0	0	0	0	0	0	0	0	4	0	0	0	0	0	0	0.0266667	0	0	0.0433333	0	0	1.33333	0
R10090_90014.1	XM_017317456.2	22700	0.17	0	0.25	0.13	0	0	0	0	0.07	0.2	0	0.31	0.21	0	0	0	0	0.1	17.07	0	25.8	13.73	0	0	0	0	7.05	0.14	0.0433333	0.0233333	0.17	0.07	0.0333333	14.29	4.57667	2.35
R10090_74181.5	NM_175187.5	72745	10.86	4.88	8.01	8.97	8.53	5.65	4.5	6.93	6.08	12.71	7.47	10.09	15.04	14.04	7.92	6.59	10.55	9.35	669.5	314.53	517.26	598.18	564.94	387.89	73.08	466.53	409.07	7.91667	7.71667	5.83667	10.09	12.3333	8.83	500.43	517.003	316.227
R10090_82204.3	XM_006538715.4	214359	0	0	0	0	0	0	0	0	0	0	0	0	0	0	0	0	0	0	0	0	0	0	0	0	0	0	0	0	0	0	0	0	0	0	0	0
R10090_203116.1	NM_001355246.1	228432	0	0	0	0	0.03	0	0	0	0	0	0	0	0	0.04	0	0	0	0	0	0	0	0	0.42	0	0	0	0	0	0.01	0	0	0.0133333	0	0	0.14	0
R10090_4846.2	NM_029789.2	76893	6.84	15.67	4.38	14.05	20.21	6.56	4.32	29.56	27.72	8.01	24	5.51	23.56	33.26	9.19	6.33	45.03	42.59	323.21	776.56	216.79	715.98	1023.8	344.63	53.89	1528.41	1433.01	8.96333	13.6067	20.5333	12.5067	22.0033	31.3167	438.853	694.803	1005.1
R10090_204656.1	XM_030252783.1	68810	0	0	0	0	0.34	0	0.88	0	0.49	0	0	0	0	0.57	0	1.29	0	0.75	0	0	0	0	28.6	0	17.94	0	40.86	0	0.113333	0.456667	0	0.19	0.68	0	9.53333	19.6
R10090_96029.1	XM_006530227.2	19988	4.44	2.43	2.42	0.58	2.88	0.54	3.49	1.87	2.77	5.2	3.72	3.05	0.97	4.75	0.75	5.11	2.85	4.26	115.11	66.76	65.93	16.04	79.55	15.45	23.89	53.34	79.51	3.09667	1.33333	2.71	3.99	2.15667	4.07333	82.6	37.0133	52.2467
R10090_84867.2	NM_001039180.2	76895	1.11	3.1	6.77	0.25	0.4	0.26	6.34	1.7	1.37	1.3	4.75	8.52	0.42	0.66	0.36	9.29	2.6	2.1	119.78	347.9	762.84	29.54	46.33	31.21	180	200.27	159.79	3.66	0.303333	3.13667	4.85667	0.48	4.66333	410.173	35.6933	180.02
R10090_65358.1	NM_001177835.1	228608	0	0.06	0.54	0.53	0.38	0.06	0	0	0.28	0	0.09	0.68	0.89	0.63	0.08	0	0	0.43	0	2.8	25.37	25.54	18.46	2.87	0	0	13.73	0.2	0.323333	0.0933333	0.256667	0.533333	0.143333	9.39	15.6233	4.57667
R10090_74700.1	NM_001252580.1	84092	0.07	0.26	0	0	0	0	0	0.04	0	0.08	0.4	0	0	0	0	0	0.06	0	6.9	26.82	0	0	0	0	0	4.5	0	0.11	0	0.0133333	0.16	0	0.02	11.24	0	1.5
R10090_99911.3	NM_026489.3	67981	0	0	0	0	0.14	0	0.41	0.3	0	0	0	0	0	0.23	0	0.6	0.45	0	0	0	0	0	5.63	0	4	12	0	0	0.0466667	0.236667	0	0.0766667	0.35	0	1.87667	5.33333
R10090_72025.3	NM_013799.3	11907	0	0.21	0	0	0	0	0	0.29	0	0	0.33	0	0	0	0	0	0.44	0	0	25.2	0	0	0	0	0	35.47	0	0.07	0	0.0966667	0.11	0	0.146667	8.4	0	11.8233
R10090_12316.2	NM_001009818.2	52398	0.75	1.53	1	1.61	1.41	0.42	1.13	1.64	0.22	0.88	2.34	1.26	2.71	2.32	0.58	1.65	2.5	0.34	92.91	196.27	129.54	216.95	187.6	57.36	36.74	221.16	30.07	1.09333	1.14667	0.996667	1.49333	1.87	1.49667	139.573	153.97	95.99
R10090_81387.2	NM_020022.2	19718	19.05	36.67	37.65	21.9	20.03	11.35	35.72	41.01	45.37	22.3	56.15	47.42	36.73	32.98	15.89	52.31	62.46	69.7	618	1255	1283	762	694	408	306	1460	1621	31.1233	17.76	40.7	41.9567	28.5333	61.49	1052	621.333	1129
R10090_24436.3	NM_016876.3	53356	268.7	235.48	288.97	103	109.66	110.03	185.82	152.99	215.1	314.55	360.57	363.94	172.79	180.52	154.06	272.11	233.05	330.5	5692	5316	6452	2318	2463	2573	1042	3575	5075	264.383	107.563	184.637	346.353	169.123	278.553	5820	2451.33	3230.67
R10090_207889.1	XM_030255122.1	11941	0	0	0	0	0	0	0	0	0	0	0	0	0	0	0	0	0	0	0	0	0	0	0	0	0	0	0	0	0	0	0	0	0	0	0	0
R10090_38095.3	XM_006509126.4	270035	0.04	0	0.11	0	0	0.07	0	0.03	0.11	0.04	0	0.14	0	0	0.1	0	0.04	0.17	2.49	0	7.74	0	0	5.46	0	1.91	8.29	0.05	0.0233333	0.0466667	0.06	0.0333333	0.07	3.41	1.82	3.4
R10090_19729.4	NM_013518.4	14180	1.27	2.39	4.58	1.47	1.02	0.66	1.99	1.68	2.35	1.49	3.66	5.77	2.46	1.67	0.92	2.91	2.57	3.61	124.91	244.09	469.19	156.1	107.29	71.94	51.34	179.98	250.18	2.74667	1.05	2.00667	3.64	1.68333	3.03	279.397	111.777	160.5
R10090_42378.3	XM_006533320.4	24086	0	0	0	0	0	0	0	0	0	0	0	0	0	0	0	0	0	0	0	0	0	0	0	0	0	0	0	0	0	0	0	0	0	0	0	0
R10090_58985.1	XM_017315505.2	235956	0	0.06	0	0.03	0	0	0.17	0	0	0	0.09	0	0.06	0	0	0.25	0	0	0	4.28	0	2.55	0	0	3.22	0	0	0.02	0.01	0.0566667	0.03	0.02	0.0833333	1.42667	0.85	1.07333
R10090_44794.2	XM_011246888.2	225131	2.65	0.67	1.48	0.35	0	0	3.74	0.29	0.45	3.11	1.03	1.86	0.59	0	0	5.47	0.44	0.7	308.03	80.84	179.59	44.73	0	0	114.21	36.3	57.12	1.6	0.116667	1.49333	2	0.196667	2.20333	189.487	14.91	69.21
R10090_83069.1	NM_001146050.1	53415	3.65	5.81	10.68	3.17	0	2.4	0	7.67	3.25	4.27	8.89	13.45	5.32	0	3.36	0	11.69	4.99	98.4	165.78	302.91	91.38	0	71.68	0	227.49	96.92	6.71333	1.85667	3.64	8.87	2.89333	5.56	189.03	54.3533	108.137
R10090_212941.1	XM_030246391.1	74309	0.31	0	0.65	0	0	0	0	0	0.31	0.37	0	0.82	0	0.01	0	0	0	0.48	24.56	0	53.34	0	0.37	0	0	0	26.4	0.32	0	0.103333	0.396667	0.00333333	0.16	25.9667	0.123333	8.8
R10090_217187.1	XM_030248454.1	21357	7.85	4.39	16.88	1.98	2.35	1.71	28.95	3.11	3.39	9.2	6.72	21.26	3.32	3.87	2.4	42.39	4.73	5.21	241.61	142.53	545.68	65.19	77.2	58.39	235.24	104.94	115.01	9.70667	2.01333	11.8167	12.3933	3.19667	17.4433	309.94	66.9267	151.73
R10090_11754.2	XM_006522235.3	317717	89.84	69.05	50.46	96.66	98.5	110.74	66.57	136.7	115.78	105.17	105.73	63.55	162.14	162.16	155.06	97.49	208.23	177.89	3940.58	3179.76	2321.27	4570.06	4630.96	5396.41	770.43	6565.76	5564.2	69.7833	101.967	106.35	91.4833	159.787	161.203	3147.2	4865.81	4300.13
R10090_65808.2	NM_178679.2	216049	0	0	0	0	0.02	0	0	0	0	0	0	0	0	0.03	0	0	0	0	0	0	0	0	2	0	0	0	0	0	0.00666667	0	0	0.01	0	0	0.666667	0
R10090_51565.1	XM_006522571.1	70757	0	0	0	0	0	0	0	0.03	0	0	0	0	0	0	0	0	0.05	0	0	0	0	0	0	0	0	2.64	0	0	0	0.01	0	0	0.0166667	0	0	0.88
R10090_97183.1	NM_001168657.1	216233	0.51	0	1.62	0	0.28	0	1	0	0.62	0.6	0	2.05	0	0.46	0	1.47	0	0.95	23.71	0	78.91	0	13.96	0	12.25	0	31.34	0.71	0.0933333	0.54	0.883333	0.153333	0.806667	34.2067	4.65333	14.53
R10090_43362.2	NM_008980.2	19262	0	0	0	0	0	0	0	0	0	0	0	0	0	0	0	0	0	0	0	0	0	0	0	0	0	0	0	0	0	0	0	0	0	0	0	0
R10090_210242.1	XM_030243586.1	26457	0	0.11	0	0	0	0.02	0	0	0	0	0.16	0	0	0	0.02	0	0	0	0	8.63	0	0	0	1.33	0	0	0	0.0366667	0.00666667	0	0.0533333	0.00666667	0	2.87667	0.443333	0
R10090_84767.5	NM_183064.5	14167	0	0	0	0	0	0	0	0	0	0	0	0	0	0	0	0	0	0	0	0	0	0	0	0	0	0	0	0	0	0	0	0	0	0	0	0
R10090_29674.2	XM_011249643.2	624049	0.22	0.39	0.46	0.36	0	0.21	0	0.98	0.18	0.26	0.6	0.58	0.61	0	0.29	0	1.49	0.27	7.03	13.24	15.63	12.49	0	7.36	0	34.53	6.27	0.356667	0.19	0.386667	0.48	0.3	0.586667	11.9667	6.61667	13.6
R10090_219709.1	XM_030250895.1	226098	0	0	0	0	0	0	0	0	0	0	0	0	0	0	0	0	0	0	0	0	0	0	0	0	0	0	0	0	0	0	0	0	0	0	0	0
R10090_203271.1	XM_030246497.1	108011	0.12	0	0	0	0	0	0	0	0	0.14	0	0	0	0	0	0	0	0	17.15	0	0	0	0	0	0	0	0	0.04	0	0	0.0466667	0	0	5.71667	0	0
R10090_4559.1	XM_017314833.2	77371	0.02	0	0	0	0	0	0	0	0.46	0.02	0	0	0	0	0	0	0	0.7	1.11	0	0	0	0	0	0	0	33.55	0.00666667	0	0.153333	0.00666667	0	0.233333	0.37	0	11.1833
R10090_67913.1	XM_017315442.2	14007	0	0	0	0.11	0	0	0	0	0	0	0	0	0.18	0	0	0	0	0	0	0	0	26.01	0	0	0	0	0	0	0.0366667	0	0	0.06	0	0	8.67	0
R10090_51230.2	XM_011249104.3	380732	0	0	0.34	0.04	0	0	0.3	0.17	0	0	0	0.43	0.06	0	0	0.44	0.26	0	0	0	9.21	1	0	0	2	4.73	0	0.113333	0.0133333	0.156667	0.143333	0.02	0.233333	3.07	0.333333	2.24333
R10090_75183.2	NM_198108.2	226123	1.18	2.67	2.65	1.68	2.22	1.69	1.9	4.1	3.64	1.38	4.08	3.34	2.81	3.66	2.37	2.78	6.24	5.59	47	111.78	111	72	95	75	20	179.08	159.33	2.16667	1.86333	3.21333	2.93333	2.94667	4.87	89.9267	80.6667	119.47
R10090_89725.2	NM_026785.2	68612	227.28	282.3	306.68	192.89	237.22	370.99	255.81	325.87	293.24	266.06	432.26	386.24	323.58	390.5	519.48	374.6	496.4	450.56	4036	5372	5750.9	3619	4448.26	7255.56	1204.01	6400.8	5835.01	272.087	267.033	291.64	361.52	411.187	440.52	5052.97	5107.61	4479.94
R10090_83428.1	XM_017321045.2	57080	0.28	0	0.01	0.17	0.09	0.48	0.37	0.11	0.68	0.33	0	0.02	0.29	0.14	0.67	0.54	0.17	1.04	22.05	0	1.04	14.72	7.45	42.15	7.69	9.91	58.3	0.0966667	0.246667	0.386667	0.116667	0.366667	0.583333	7.69667	21.44	25.3
R10090_37667.2	NM_001025587.2	75692	0.99	2.39	5.38	1.19	1.21	1.27	0	3.44	3.47	1.16	3.65	6.78	1.99	1.99	1.78	0	5.24	5.34	24	61.51	137.64	30.69	31.28	34.04	0	91.91	93.6	2.92	1.22333	2.30333	3.86333	1.92	3.52667	74.3833	32.0033	61.8367
R10090_1459.2	NM_028004.2	22138	0	0	0	0	0	0	0.01	0.05	0.03	0	0	0	0	0	0	0.01	0.08	0.05	0	0	0	0	0	4.24	4.36	117.62	74.46	0	0	0.03	0	0	0.0466667	0	1.41333	65.48
R10090_49036.1	NM_001271506.1	12916	0.07	0	0	0	0	0	0	0	0	0.08	0	0	0	0	0	0	0	0	4.42	0	0	0	0	0	0	0	0	0.0233333	0	0	0.0266667	0	0	1.47333	0	0
R10090_24265.2	XM_006504766.3	77053	0	0.87	0.67	0	0.3	0	0.88	0.43	0.54	0	1.33	0.84	0	0.49	0	1.29	0.65	0.82	0	81.7	63.26	0	28.96	0	20.86	42.2	52.49	0.513333	0.1	0.616667	0.723333	0.163333	0.92	48.32	9.65333	38.5167
R10090_101663.2	NM_013471.2	11746	2.54	0	0	0	0	0	2.55	0	0.99	2.97	0	0	0	0	0	3.74	0	1.52	113	0	0	0	0	0	30	0	48.3	0.846667	0	1.18	0.99	0	1.75333	37.6667	0	26.1
R10090_207445.1	NM_001361617.1	72144	0.19	0.81	1.36	0	0.51	0.13	0.52	0	0.87	0.22	1.25	1.72	0	0.84	0.19	0.76	0	1.33	19.08	84.53	142.03	0	54.86	14.91	13.57	0	93.67	0.786667	0.213333	0.463333	1.06333	0.343333	0.696667	81.88	23.2567	35.7467
R10090_209427.1	XM_030242516.1	233871	0	0	0.06	0	0.03	0	0.09	0	0	0	0	0.07	0	0.04	0	0.13	0	0	0.58	0	11.93	0	5.59	0	4.78	0.02	0	0.02	0.01	0.03	0.0233333	0.0133333	0.0433333	4.17	1.86333	1.6
R10090_219791.1	NM_001362410.1	192236	0	0	0	0	0	0	0	0.02	0.04	0	0	0	0	0	0	0	0.03	0.06	0	0	0	0	0	0	0	1.4	3.27	0	0	0.02	0	0	0.03	0	0	1.55667
R10090_87694.1	NM_001243968.1	22192	3.1	4.09	6.91	1.8	1.25	1	6.7	2.61	2.15	3.63	6.26	8.7	3.02	2.06	1.39	9.81	3.97	3.3	61.21	86.19	143.81	37.64	26.15	21.68	35	56.86	47.33	4.7	1.35	3.82	6.19667	2.15667	5.69333	97.07	28.49	46.3967
R10090_57886.1	NM_173874.1	12725	0	0	0	0	0	0	0	0	0	0	0	0	0	0	0	0	0	0	0	0	0	0	0	0	0	0	0	0	0	0	0	0	0	0	0	0
R10090_65295.3	XM_006508130.3	67420	0.3	1.78	0	3.19	4.24	1.52	1.99	3.19	2.76	0.35	2.72	0	5.35	6.99	2.13	2.91	4.85	4.24	30.58	188.3	0	352.76	465.91	172.64	53.28	353.97	305.52	0.693333	2.98333	2.64667	1.02333	4.82333	4	72.96	330.437	237.59
R10090_202944.1	XM_030247114.1	13046	0	0	0	0	0	0.05	0	0.21	0	0	0	0	0	0	0.07	0	0.31	0	0	0	0	0	0	10.95	0	42.46	0.2	0	0.0166667	0.07	0	0.0233333	0.103333	0	3.65	14.22
R10090_73638.1	NM_133807.2	98238	10.34	23.04	28.99	7.9	10.53	4.01	34.57	13.01	15.32	12.1	35.29	36.51	13.25	17.34	5.61	50.62	19.81	23.54	675.33	1573.59	1983.67	558.75	739.99	291.48	595.32	928.48	1091.14	20.79	7.48	20.9667	27.9667	12.0667	31.3233	1410.86	530.073	871.647
R10090_100085.3	XM_006516087.4	52708	0.72	0.21	0.73	0.72	0	0.38	0.48	0.61	0.42	0.84	0.32	0.92	1.2	0	0.53	0.71	0.93	0.64	41.27	12.62	44.01	44.47	0	24.34	7.31	38.32	26.29	0.553333	0.366667	0.503333	0.693333	0.576667	0.76	32.6333	22.9367	23.9733
R10090_49759.3	XM_006496109.4	381260	7.45	2.58	5.18	0.71	0.86	0.52	2.21	0.43	2.09	8.73	3.96	6.52	1.2	1.41	0.73	3.24	0.65	3.22	395.58	143.63	287.79	40.92	48.92	30.74	30.94	24.86	121.38	5.07	0.696667	1.57667	6.40333	1.11333	2.37	275.667	40.1933	59.06
R10090_68552.3	XM_006524651.4	56055	0.28	0.61	1.31	0.25	0.37	0.11	1.13	0.45	0.4	0.33	0.94	1.65	0.41	0.61	0.15	1.65	0.68	0.61	19	43	92.19	18	27	8	20	33	29	0.733333	0.243333	0.66	0.973333	0.39	0.98	51.3967	17.6667	27.3333
R10090_87861.1	XM_017316080.2	17354	0	0.08	0	0	0	0	0	0	0.08	0	0.12	0	0	0	0	0	0	0.13	0	9.08	0	0	0	0	0	0	10.04	0.0266667	0	0.0266667	0.04	0	0.0433333	3.02667	0	3.34667
R10090_202381.1	NM_001355576.1	67839	0	0	0	0	0	0	0	0	0	0	0	0	0	0	0	0	0	0	0.01	0.01	0.05	0	0	0	0	0.01	0	0	0	0	0	0	0	0.0233333	0	0.00333333
R10090_94633.1	XM_017320667.1	14715	0	0	0	0	0	0	0	0	0.14	0	0	0	0	0	0	0	0	0.21	0	0	0	0	0	0	0	0	2	0	0	0.0466667	0	0	0.07	0	0	0.666667
R10090_81677.1	NM_001316694.1	70375	0.28	0	0.2	0	0.36	0.04	0	0	0	0.32	0	0.26	0	0.6	0.05	0	0	0	22.06	0	17.17	0	31.26	3.42	0	0	0	0.16	0.133333	0	0.193333	0.216667	0	13.0767	11.56	0
R10090_94993.2	XM_011248268.3	109136	0.01	0	0	0	0	0	0	0.01	0	0.01	0	0	0	0	0	0	0.01	0	3.45	0	0	0	0	0	0	3.28	0	0.00333333	0	0.00333333	0.00333333	0	0.00333333	1.15	0	1.09333
R10090_36891.2	NM_031884.2	27409	0	0.02	0	0	0	0.02	0	0	0	0	0.03	0	0	0	0.02	0	0	0	0	1	0	0	0	1	0	0	0	0.00666667	0.00666667	0	0.01	0.00666667	0	0.333333	0.333333	0
R10090_66810.1	NM_001304938.1	18390	0.15	0	0	0	0	0	0	0	0	0.17	0	0	0	0	0	0	0	0	5	0	0	0	0	0	0	0	0	0.05	0	0	0.0566667	0	0	1.66667	0	0
R10090_201535.1	XM_030252162.1	18484	0	0	0.07	0.02	0	0	0	0	0	0	0	0.09	0.03	0	0	0	0	0	0	0	9.69	2.44	0	0	0	0	0	0.0233333	0.00666667	0	0.03	0.01	0	3.23	0.813333	0
R10090_32226.3	NM_198322.3	212569	1.12	1.15	0.96	1.25	1.32	0.55	2.02	2.17	1.26	1.32	1.76	1.21	2.1	2.17	0.77	2.96	3.31	1.93	59	63.34	53	70.96	74.3	32.29	27.98	124.91	72.21	1.07667	1.04	1.81667	1.43	1.68	2.73333	58.4467	59.1833	75.0333
R10090_54629.1	XM_011247414.1	381213	0	0	0	0	0.09	0.08	0	0.24	0	0	0	0	0	0.14	0.12	0	0.37	0	0	0	0	0	1	1	0	3	0	0	0.0566667	0.08	0	0.0866667	0.123333	0	0.666667	1
R10090_209592.1	NM_001360164.1	22276	0.17	0.17	0.22	0.02	0.05	0.1	0.22	0.32	0.21	0.2	0.26	0.28	0.04	0.09	0.14	0.32	0.49	0.33	8.69	8.74	11.59	1.32	2.84	5.71	2.9	17.43	11.62	0.186667	0.0566667	0.25	0.246667	0.09	0.38	9.67333	3.29	10.65
R10090_211968.1	XM_030245203.1	64009	0	0	0	0	0	0	0	0	0	0	0	0	0	0	0	0	0	0	0	0	0	0	0	0	0	0	0	0	0	0	0	0	0	0	0	0
R10090_93779.1	XM_017319427.2	109676	0	0	0.01	0	0	0	0	0	0	0	0	0.01	0	0	0	0	0	0	0	0	2.03	0	0	0	0	0	0	0.00333333	0	0	0.00333333	0	0	0.676667	0	0
R10090_19763.3	XM_006495798.4	19243	1.93	4.26	1.6	5.49	7.19	1.67	0	6.99	4.85	2.26	6.52	2.02	9.21	11.83	2.34	0	10.65	7.46	194.15	446.84	168.52	600.2	780.11	187.44	0	767.9	530.85	2.59667	4.78333	3.94667	3.6	7.79333	6.03667	269.837	522.583	432.917
R10090_207141.1	NM_001356600.1	21343	0	0.63	0	1.14	0.3	1.97	0	0.37	0.37	0	0.97	0	1.92	0.49	2.76	0	0.57	0.57	0	36.33	0	67.71	17.48	120	0	22.38	22.16	0.21	1.13667	0.246667	0.323333	1.72333	0.38	12.11	68.3967	14.8467
R10090_5958.1	NM_001284522.1	207214	0.09	0.07	0	0	0	0	0	0	0	0.1	0.11	0	0	0	0	0	0	0	13.44	11.37	0	0	0	0	0	0	0	0.0533333	0	0	0.07	0	0	8.27	0	0
R10090_87502.3	XM_006511863.4	81907	0.17	0.25	0.35	0.13	0.03	0.2	0.5	0.16	0.24	0.2	0.39	0.44	0.22	0.05	0.28	0.74	0.24	0.37	15.6	23.75	32.97	12.66	2.93	20.14	11.98	15.64	23.75	0.256667	0.12	0.3	0.343333	0.183333	0.45	24.1067	11.91	17.1233
R10090_102465.2	XM_011247094.3	67105	0.76	0.26	0.24	0.23	0.2	0.83	0.34	0.14	0.45	0.89	0.4	0.31	0.38	0.33	1.16	0.5	0.21	0.68	24.02	8.69	8.01	7.62	6.81	28.89	2.83	4.69	15.44	0.42	0.42	0.31	0.533333	0.623333	0.463333	13.5733	14.44	7.65333
R10090_213428.1	XM_030245533.1	13855	1.22	1.77	3.75	1.06	0.88	0.92	3.77	1.27	1.5	1.43	2.72	4.73	1.78	1.45	1.29	5.52	1.93	2.3	126.33	190.59	405.22	118.77	97.79	105.79	102.37	142.98	168	2.24667	0.953333	2.18	2.96	1.50667	3.25	240.713	107.45	137.783
R10090_69494.2	NM_001252503.2	216549	0	0	0	0	0	0	0	0.09	0	0	0	0	0	0	0	0	0.13	0	0	0	0	0	0	0	0	8.4	0	0	0	0.03	0	0	0.0433333	0	0	2.8
R10090_60275.3	XM_006498926.4	18769	0	0.65	0.65	0.4	0	0	0	0.71	0.97	0	0.99	0.82	0.67	0	0	0	1.08	1.5	0	18.88	18.79	11.79	0	0	0	21.53	29.68	0.433333	0.133333	0.56	0.603333	0.223333	0.86	12.5567	3.93	17.07
R10090_35129.3	XM_006501297.4	22066	0	0.03	0	0	0.02	0	0	0.02	0	0	0.04	0	0	0.04	0	0	0.03	0	0	2.4	0	0	2.14	0	0	1.92	0	0.01	0.00666667	0.00666667	0.0133333	0.0133333	0.01	0.8	0.713333	0.64
R10090_51510.2	NM_026763.2	68553	0.26	0.41	0.56	0.12	0.13	0.05	0.28	0.28	0.35	0.3	0.63	0.71	0.2	0.21	0.08	0.41	0.43	0.54	46.62	77.68	106.23	23.81	24.71	11.06	13.17	55.37	68.31	0.41	0.1	0.303333	0.546667	0.163333	0.46	76.8433	19.86	45.6167
R10090_202745.1	XM_030251842.1	407823	0.1	0.38	0.51	0.11	0	0.05	0	0.18	0.08	0.12	0.59	0.64	0.19	0	0.07	0	0.27	0.13	20.35	80.55	107.37	24.82	0	10.74	0	38.86	17.95	0.33	0.0533333	0.0866667	0.45	0.0866667	0.133333	69.4233	11.8533	18.9367
R10090_81520.2	NM_146222.2	235184	0	0.11	0.08	0.39	0.21	0	1.25	0.72	0.11	0	0.17	0.1	0.65	0.34	0	1.82	1.1	0.17	0	6	4.4	21.74	11.71	0	17.13	41.06	6.21	0.0633333	0.2	0.693333	0.09	0.33	1.03	3.46667	11.15	21.4667
R10090_215580.1	XM_030247381.1	67392	0.08	0	0.05	0	0.07	0.04	0	0.08	0	0.1	0	0.06	0	0.11	0.06	0	0.12	0	8.01	0	4.83	0	6.87	4.31	0	8.02	0	0.0433333	0.0366667	0.0266667	0.0533333	0.0566667	0.04	4.28	3.72667	2.67333
R10090_48853.2	XM_011241166.3	11941	0	0	0	0	0	0	0	0.02	0.04	0	0	0	0	0	0	0	0.02	0.06	0	0	0	0	0	0	0	2.81	7.35	0	0	0.02	0	0	0.0266667	0	0	3.38667
R10090_92810.1	NM_001170960.1	68857	5.74	0.78	3.64	0.2	0	0	3.55	0.23	0.43	6.71	1.2	4.59	0.33	0	0	5.2	0.36	0.66	378.08	53.79	251.44	14.17	0	0	61.75	16.89	31.09	3.38667	0.0666667	1.40333	4.16667	0.11	2.07333	227.77	4.72333	36.5767
R10090_69229.4	NM_023585.4	70620	3.47	1.8	1.77	0.85	0.82	0.86	2.83	2.29	1.47	4.06	2.76	2.23	1.42	1.34	1.2	4.14	3.49	2.27	492.26	265.3	261.89	130.96	124.94	135.25	105.6	354.42	226.67	2.34667	0.843333	2.19667	3.01667	1.32	3.3	339.817	130.383	228.897
R10090_81435.3	XM_006507889.4	26939	0	0	0	0	0.01	0	0	0.29	0	0	0	0	0	0.01	0	0	0.44	0	0	0	0	0	0.4	0	0	22.04	0	0	0.00333333	0.0966667	0	0.00333333	0.146667	0	0.133333	7.34667
R10090_9875.3	XM_006515542.4	18191	0.02	0	0	0	0	0	0	0	0	0.03	0	0	0	0	0	0	0	0	4.81	0	0	0	0	0	0	0	0	0.00666667	0	0	0.01	0	0	1.60333	0	0
R10090_35254.2	NM_145608.2	234878	0	0.15	0.36	0.23	0.06	0.1	0.35	0.28	0.17	0	0.23	0.45	0.38	0.09	0.14	0.52	0.43	0.26	0	21.24	50.91	33.62	8.37	15	12.7	42.4	25.46	0.17	0.13	0.266667	0.226667	0.203333	0.403333	24.05	18.9967	26.8533
R10090_33541.2	XM_011244685.3	56838	0.09	0	0.11	0	0	0	0.15	0.06	0	0.1	0	0.13	0	0	0	0.22	0.09	0	7.89	0	10.3	0	0	0	3.61	5.76	0	0.0666667	0	0.07	0.0766667	0	0.103333	6.06333	0	3.12333
R10090_31460.2	NM_025408.3	66190	1.7	1.28	2.1	1.29	1.25	0.55	1.89	1.31	1.03	1.99	1.96	2.64	2.16	2.05	0.77	2.76	1.99	1.58	157.35	123.8	202.95	129.55	124.22	56.61	46	132.12	103.46	1.69333	1.03	1.41	2.19667	1.66	2.11	161.367	103.46	93.86
R10090_206484.1	NM_001359350.1	69162	0	0.01	0	0	0	0	0	1.27	0.15	0	0.02	0	0	0	0	0	1.94	0.23	0	1.36	0	0	0.03	0	0	134.74	15.64	0.00333333	0	0.473333	0.00666667	0	0.723333	0.453333	0.01	50.1267
R10090_92430.1	NM_001102582.1	632671	1.18	0.48	0.49	0.32	0.43	0.12	0.35	1.35	0.34	1.38	0.73	0.62	0.55	0.71	0.16	0.51	2.06	0.52	64	27	28	19	25	7	5	80	20	0.716667	0.29	0.68	0.91	0.473333	1.03	39.6667	17	35
R10090_64071.1	XM_017318427.2	18679	0.01	0.2	0.4	0.01	0.1	0.04	0.18	0.12	0.1	0.01	0.3	0.5	0.01	0.17	0.05	0.26	0.19	0.16	1.95	51.58	105.95	2.42	28.9	10.9	12.11	34.32	28.33	0.203333	0.05	0.133333	0.27	0.0766667	0.203333	53.16	14.0733	24.92
R10090_966.2	XM_011244282.3	14756	0	0	0.29	0	0	0	0.11	0.36	0.17	0	0	0.37	0	0	0	0.17	0.55	0.27	0	0	19.29	0	0	0	1.89	24.9	12.06	0.0966667	0	0.213333	0.123333	0	0.33	6.43	0	12.95
R10090_58653.2	NM_016852.3	22378	1.37	7.3	2.43	5.91	5.89	3.64	0.72	5.6	9.26	1.6	11.18	3.06	9.92	9.69	5.1	1.06	8.52	14.23	55.02	308.55	102.4	255.77	253.39	162.55	7.66	246.42	408.22	3.7	5.14667	5.19333	5.28	8.23667	7.93667	155.323	223.903	220.767
R10090_78380.1	XM_017315174.2	68734	0.25	0	0	0.96	0	0.82	2.6	0	0	0.3	0	0	1.61	0	1.15	3.81	0	0	26.43	0	0	109.05	0	95.38	71.73	0	0	0.0833333	0.593333	0.866667	0.1	0.92	1.27	8.81	68.1433	23.91
R10090_10572.3	NM_012035.3	26946	0	0	0.18	0	0.08	0	0	0.16	0.34	0	0	0.23	0	0.12	0	0	0.25	0.52	0	0.16	15.58	0	6.73	0.02	0.02	14.9	30.89	0.06	0.0266667	0.166667	0.0766667	0.04	0.256667	5.24667	2.25	15.27
R10090_14468.3	NM_026574.4	68142	1.23	3.47	5.07	1.62	1.58	0.54	4.48	2.05	2.07	1.44	5.31	6.39	2.71	2.6	0.76	6.57	3.12	3.18	188.1	553	812.65	270	261	92.94	181	342.34	343.58	3.25667	1.24667	2.86667	4.38	2.02333	4.29	517.917	207.98	288.973
R10090_100638.1	XM_006503962.1	245945	0	0	0.33	0.28	0	0	0	0	0.46	0	0	0.42	0.47	0	0	0	0	0.71	0	0	39.24	33.88	0	0	0	0	56.32	0.11	0.0933333	0.153333	0.14	0.156667	0.236667	13.08	11.2933	18.7733
R10090_93086.3	XM_006499876.4	435684	0.16	0	0	0.06	0	0.07	0	0.11	0.23	0.18	0	0	0.11	0	0.1	0	0.17	0.36	5.7	0	0	2.52	0	2.86	0	4.4	9.34	0.0533333	0.0433333	0.113333	0.06	0.07	0.176667	1.9	1.79333	4.58
R10090_56565.3	XM_006539148.4	68859	0	0	0	0.34	0.15	0.13	0	0.18	0.25	0	0	0	0.58	0.25	0.18	0	0.27	0.39	0	0	0	5.95	2.63	2.33	0	3.26	4.64	0	0.206667	0.143333	0	0.336667	0.22	0	3.63667	2.63333
R10090_206039.1	NM_001368661.1	19181	281.9	233.8	205.88	190.28	180.01	151.18	235.24	278.77	267.29	330.01	358	259.29	319.2	296.32	211.69	344.48	424.65	410.68	8685.49	7607.96	6665.52	6283.38	5919.07	5161.9	1914.76	9432.65	9081.91	240.527	173.823	260.433	315.767	275.737	393.27	7652.99	5788.12	6809.77
R10090_53331.3	XM_006509903.4	102580	0	1.23	0	0.88	0.99	0	0	1.11	1.88	0	1.89	0	1.48	1.62	0	0	1.69	2.89	0	81.94	0	60.82	67.28	0	0	76.87	130.45	0.41	0.623333	0.996667	0.63	1.03333	1.52667	27.3133	42.7	69.1067
R10090_43078.1	NM_001177901.1	101023	0.89	0	1.71	0.27	0.41	0.13	0	0.41	0.55	1.04	0	2.15	0.45	0.67	0.19	0	0.62	0.84	44.36	0	89.18	14.55	21.83	7.37	0	22.14	29.8	0.866667	0.27	0.32	1.06333	0.436667	0.486667	44.5133	14.5833	17.3133
R10090_30524.1	XM_017319029.2	327655	0	0	0.06	0	0	0	0.05	0.02	0	0	0	0.07	0	0	0	0.08	0.03	0	0	0	7.56	0	0	0	1.73	2.59	0	0.02	0	0.0233333	0.0233333	0	0.0366667	2.52	0	1.44
R10090_86556.3	XM_006502269.4	77018	0	0	0	0	0.06	0	0	0	0	0	0	0	0	0.1	0	0	0	0	0	0	0	0	11.74	0	0	0	0	0	0.02	0	0	0.0333333	0	0	3.91333	0
R10090_77202.1	NM_001160182.1	240832	0.99	0.44	0.43	0	0.3	0.23	1.48	0	0.2	1.15	0.67	0.54	0	0.5	0.32	2.17	0	0.31	58.07	27.05	26.55	0	19.28	15.11	23	0	12.97	0.62	0.176667	0.56	0.786667	0.273333	0.826667	37.2233	11.4633	11.99
R10090_46223.3	NM_018756.3	54382	515.63	391.75	428.99	171.06	181.54	192.35	504.07	422.71	318.02	603.62	599.86	540.29	286.95	298.84	269.34	738.14	643.91	488.63	8447.48	6897.31	7428.73	2952.36	3133.91	3466.3	2190.18	7670.73	5856.26	445.457	181.65	414.933	581.257	285.043	623.56	7591.17	3184.19	5239.06
R10090_11798.1	NM_001184980.1	434264	1.21	0.23	0.08	0	0	0.04	0	0.05	0.13	1.42	0.35	0.1	0	0	0.06	0	0.07	0.2	25.05	5	1.67	0	0	1	0	1.04	3	0.506667	0.0133333	0.06	0.623333	0.02	0.09	10.5733	0.333333	1.34667
R10090_97701.2	NM_146134.2	226548	0.17	0.44	1.86	0.19	0.39	0.15	0	0.34	0.71	0.2	0.67	2.34	0.31	0.63	0.21	0	0.52	1.1	11.58	30.38	129.63	13.38	27.56	11.24	0	24.73	51.81	0.823333	0.243333	0.35	1.07	0.383333	0.54	57.1967	17.3933	25.5133
R10090_31722.1	NM_001081655.1	629378	0.18	0.56	1.38	0.17	0.11	0.06	0.87	0.32	0.38	0.22	0.85	1.73	0.29	0.19	0.08	1.28	0.49	0.58	12	38	94	12	8	4	15	23	27	0.706667	0.113333	0.523333	0.933333	0.186667	0.783333	48	8	21.6667
R10090_12686.3	NM_175111.3	66667	0.51	0.81	0.79	0.49	0.4	0.56	1.1	1.08	1.18	0.59	1.24	1	0.82	0.66	0.79	1.61	1.64	1.81	55.66	92.76	90.97	58.41	47.74	68.58	31.75	129.03	140.4	0.703333	0.483333	1.12	0.943333	0.756667	1.68667	79.7967	58.2433	100.393
R10090_93447.2	XM_006520842.2	223774	0	0.63	0.48	0.14	0.14	0.14	0	0.6	0.27	0	0.97	0.6	0.23	0.23	0.2	0	0.92	0.42	0	35.35	26.78	7.98	8.15	8.37	0	35.09	15.97	0.37	0.14	0.29	0.523333	0.22	0.446667	20.71	8.16667	17.02
R10090_88408.1	NM_001033600.1	50790	0	0.91	0.85	0	0.21	0	4.88	0	0.13	0	1.39	1.07	0	0.35	0	7.14	0	0.2	0	112.46	105.8	0	27.01	0	153.06	0	16.56	0.586667	0.07	1.67	0.82	0.116667	2.44667	72.7533	9.00333	56.54
R10090_44859.1	NM_001243090.1	381272	0	0	0	0	0	0	0.54	0.21	0	0	0	0	0	0	0	0.78	0.32	0	0	0	0	0	0	0	1.83	3	0	0	0	0.25	0	0	0.366667	0	0	1.61
R10090_216487.1	NM_001357631.1	30945	2.96	0	0.59	0.06	0.4	0.25	0.18	0	0	3.46	0	0.75	0.1	0.66	0.35	0.27	0	0	273.25	0	57.29	6.2	39.7	26.11	4.48	0	0	1.18333	0.236667	0.06	1.40333	0.37	0.09	110.18	24.0033	1.49333
R10090_87801.2	NM_145962.2	211347	1.16	1.05	1.77	0.84	0.79	0.49	2.42	1.05	0.83	1.36	1.6	2.23	1.41	1.3	0.68	3.55	1.6	1.27	208	194	330	163	152	97	114	204	160	1.32667	0.706667	1.43333	1.73	1.13	2.14	244	137.333	159.333
R10090_102704.4	NM_172749.4	233905	0	0	0	0	0.12	0	0	0	0	0	0	0	0	0.21	0	0	0	0	0	0	0	0	20.49	0	0	0	0	0	0.04	0	0	0.07	0	0	6.83	0
R10090_52688.1	XM_011246285.1	13823	0	0	0.03	0.3	0.24	0.04	0	0	0	0	0	0.03	0.5	0.39	0.05	0	0	0	0	0	2.69	31.33	24.96	3.94	0	0	0	0.01	0.193333	0	0.01	0.313333	0	0.896667	20.0767	0
R10090_215920.1	NM_001358038.1	666214	1.62	0.89	0.23	0.43	0.33	0.22	1.51	0	0	1.89	1.36	0.29	0.72	0.54	0.31	2.21	0	0	62.11	35.97	9.36	17.76	13.42	9.44	15.33	0	0	0.913333	0.326667	0.503333	1.18	0.523333	0.736667	35.8133	13.54	5.11
R10090_22433.3	XM_006505987.4	232227	0	0.09	0	0.08	0.06	0	0	0	0.08	0	0.14	0	0.14	0.1	0	0	0	0.12	0	15.01	0	14.53	10.68	0	0	0	13.4	0.03	0.0466667	0.0266667	0.0466667	0.08	0.04	5.00333	8.40333	4.46667
R10090_29456.3	XM_006501526.4	26422	0.17	0.01	0.15	0	0	0.01	0.16	0	0	0.2	0.02	0.19	0	0	0.01	0.24	0	0	28.4	2.03	26.32	0	0	1.74	7	0	0	0.11	0.00333333	0.0533333	0.136667	0.00333333	0.08	18.9167	0.58	2.33333
R10090_86604.1	XM_017322128.2	22306	0	0	0	0	0	0	0.04	0	0	0	0	0	0	0	0	0.06	0	0	0	0	0	0	0	0	0.59	0	0	0	0	0.0133333	0	0	0.02	0	0	0.196667
R10090_44789.3	NM_026318.3	67693	1747.04	704.09	1414.78	337.12	349.01	837.07	1310.49	459.54	428.05	2045.17	1078.12	1781.82	565.52	574.53	1172.1	1919.06	700.01	657.7	16745	7443	14459	3317	3458	8729	3351	4942	4744	1288.64	507.733	732.693	1635.04	770.717	1092.26	12882.3	5168	4345.67
R10090_77197.3	XM_006507735.4	233877	0	0.05	0.04	0.06	0	0	0	0	0.06	0	0.07	0.05	0.09	0	0	0	0	0.09	0	1.5	1.27	1.81	0	0	0	0	1.95	0.03	0.02	0.02	0.04	0.03	0.03	0.923333	0.603333	0.65
R10090_43101.1	NM_001113573.1	67382	2.79	3.05	6.07	1.42	1.45	0.76	3.03	3.05	2.21	3.27	4.67	7.64	2.38	2.39	1.07	4.44	4.65	3.4	351.73	399.78	799.08	194.32	196.9	106.96	100.43	418.99	301.91	3.97	1.21	2.76333	5.19333	1.94667	4.16333	516.863	166.06	273.777
R10090_46205.2	NM_001077267.2	11991	0.45	0.2	0.61	0.08	0.2	0.12	0.54	0.1	0.09	0.53	0.3	0.76	0.13	0.33	0.17	0.79	0.15	0.14	72.33	32.55	101.21	13.82	34.2	22.19	22.78	16.64	16.28	0.42	0.133333	0.243333	0.53	0.21	0.36	68.6967	23.4033	18.5667
R10090_71163.2	XM_006495961.3	22779	0	0	0	0	0	0	0	0	0	0	0	0	0	0	0	0	0	0	0	0	0	0	0	0	0	0	0	0	0	0	0	0	0	0	0	0
R10090_212200.1	XM_030245187.1	56709	0.07	0.18	0.54	0.06	0.28	0.07	0.24	0.21	0.09	0.08	0.28	0.69	0.1	0.46	0.1	0.35	0.33	0.14	5.14	13.71	40.66	4.57	21.5	5.9	4.54	16.63	7.22	0.263333	0.136667	0.18	0.35	0.22	0.273333	19.8367	10.6567	9.46333
R10090_103874.3	XM_006496502.4	381287	0.08	0	0.26	0	0	0.06	0	0	0.16	0.09	0	0.33	0	0	0.08	0	0	0.25	2.52	0	8.9	0	0	1.98	0	0	5.67	0.113333	0.02	0.0533333	0.14	0.0266667	0.0833333	3.80667	0.66	1.89
R10090_42833.1	XM_017319570.2	23897	0	0	0.23	0	0	0	0	0.22	0	0	0	0.28	0	0	0	0	0.33	0	0	0	6.03	0	0	0	0	6.04	0	0.0766667	0	0.0733333	0.0933333	0	0.11	2.01	0	2.01333
R10090_98002.1	XM_017321490.2	211651	1.22	0.37	1.06	0.22	0.67	0.45	0	0.47	0	1.43	0.57	1.33	0.36	1.11	0.63	0	0.72	0	158.99	50.4	144.41	30.87	94.73	65.5	0	67.41	0	0.883333	0.446667	0.156667	1.11	0.7	0.24	117.933	63.7	22.47
R10090_76925.2	NM_001081239.2	232801	0	0.04	0	0	0	0	0	0	0	0	0.06	0	0	0	0	0	0	0	0	2	0	0	0	0	0	0	0	0.0133333	0	0	0.02	0	0	0.666667	0	0
R10090_214626.1	NM_001331162.1	66266	15.79	15.37	10.33	4.71	5.87	9.07	12.46	5.18	6.17	18.48	23.53	13.02	7.9	9.66	12.7	18.24	7.88	9.48	1525.69	1547.06	1044.51	494.36	611	976.45	317.01	545.54	647.73	13.83	6.55	7.93667	18.3433	10.0867	11.8667	1372.42	693.937	503.427
R10090_46208.2	XM_006495535.3	319263	0	0.04	0	0	0	0	0	0.18	0	0	0.07	0	0	0	0	0	0.28	0	0	7.35	0	0	0	0	0	32.61	0	0.0133333	0	0.06	0.0233333	0	0.0933333	2.45	0	10.87
R10090_206880.1	NM_001359221.1	56430	0	0	0	0	0	0	0	0.14	0	0	0	0	0	0	0	0	0.22	0	0	0	0	0	0	0	0	21.1	0	0	0	0.0466667	0	0	0.0733333	0	0	7.03333
R10090_24353.3	XM_006513384.4	19344	0	0	0	0	0	0.11	0	0	0	0	0	0	0	0	0.16	0	0	0	0	0	0	0	0	9.77	0	0	0	0	0.0366667	0	0	0.0533333	0	0	3.25667	0
R10090_37171.3	XM_006539486.4	12039	0	0	0	0	0	0	0	0	0	0	0	0	0	0	0	0	0	0	0	0	0	0	0	0	0	0	0	0	0	0	0	0	0	0	0	0
R10090_103539.2	XM_011247901.3	109032	0	0	0	0	0.01	1.54	0	0	0	0	0	0	0	0.01	2.16	0	0	0	0	0	0	0	0.35	96.93	0	0	0	0	0.516667	0	0	0.723333	0	0	32.4267	0
R10090_207500.1	NM_001362062.1	69228	0	0.07	0	0	0.01	0	0	0	0	0	0.11	0	0	0.01	0	0	0	0	0	6.08	0	0	0.69	0	0	0	0	0.0233333	0.00333333	0	0.0366667	0.00333333	0	2.02667	0.23	0
R10090_50732.1	NM_001272091.1	71767	1.53	0	3.89	0	0	0	0.29	0	0	1.8	0	4.9	0	0	0	0.43	0	0	74.22	0	197.34	0	0	0	3.72	0	0	1.80667	0	0.0966667	2.23333	0	0.143333	90.52	0	1.24
R10090_202896.1	NM_001355140.1	18573	0.02	0	0	0	0	0	0	0	0	0.03	0	0	0	0	0	0	0	0	2.31	0	0	0	0	0	0	0	0	0.00666667	0	0	0.01	0	0	0.77	0	0
R10090_89917.3	NM_013787.3	27401	2.01	1.56	2.03	2.06	2.01	0.54	0	2.87	2.54	2.35	2.39	2.56	3.46	3.32	0.76	0	4.37	3.91	150	122	159	167	162	45	0	234	207	1.86667	1.53667	1.80333	2.43333	2.51333	2.76	143.667	124.667	147
R10090_84905.3	XM_006524089.4	224650	0.05	0	0	0	0	0	0	0	0.03	0.06	0	0	0	0	0	0	0	0.04	11.09	0	0	0	0	0	0	0	6.58	0.0166667	0	0.01	0.02	0	0.0133333	3.69667	0	2.19333
R10090_99977.1	XM_017318479.2	237175	0	0	0	0.06	0	0	0	0	0	0	0	0	0.11	0	0	0	0	0	0	0	0	8.68	0	0	0	0	0	0	0.02	0	0	0.0366667	0	0	2.89333	0
R10090_14984.2	NM_001253709.2	56758	0	0	0	0	0.06	0	0.07	0	0	0	0	0	0	0.11	0	0.1	0	0	0	0	0	0	7.47	0	1.99	0	0	0	0.02	0.0233333	0	0.0366667	0.0333333	0	2.49	0.663333
R10090_5114.2	XM_006529646.3	269116	0	0.01	0	0	0	0	0	0	0	0	0.02	0	0	0	0	0	0	0	0	2.91	0	0	0	0	0	0.43	0	0.00333333	0	0	0.00666667	0	0	0.97	0	0.143333
R10090_42394.2	NM_054082.2	116871	0	0	0	0.2	0	0	0	0.53	0	0	0	0	0.34	0	0	0	0.81	0	0	0	0	10.24	0	0	0	27.63	0	0	0.0666667	0.176667	0	0.113333	0.27	0	3.41333	9.21
R10090_215453.1	NM_001347581.1	17260	0	0	0	0.03	0	0	0	0	0	0	0	0	0.05	0	0	0	0	0	0	0	0	4.93	0	0	0	0	0	0	0.01	0	0	0.0166667	0	0	1.64333	0
R10090_91664.1	NM_053126.1	93872	0.02	0	0	0	0	0	0	0	0	0.02	0	0	0	0	0	0	0	0	1	0	0	0	0	0	0	0	0	0.00666667	0	0	0.00666667	0	0	0.333333	0	0
R10090_17954.2	XM_006515530.3	18080	0.44	0.16	0.24	0.21	0.18	0.14	0.06	0.23	0.12	0.52	0.25	0.3	0.35	0.3	0.19	0.09	0.35	0.18	108.46	41.12	60.9	55.47	48.97	37.79	3.89	61.78	31.1	0.28	0.176667	0.136667	0.356667	0.28	0.206667	70.16	47.41	32.2567
R10090_95794.1	NM_027921.1	71781	0	0	0.02	0	0	0	0	0.02	0.02	0	0	0.02	0	0	0	0	0.03	0.03	0	0	1	0	0	0	0	1	1	0.00666667	0	0.0133333	0.00666667	0	0.02	0.333333	0	0.666667
R10090_203031.1	NM_001346704.1	192285	0	0	0	0	0.05	0	0	0	0	0	0	0	0	0.08	0	0	0	0	0	0	0	0	8.77	0	0	0	0	0	0.0166667	0	0	0.0266667	0	0	2.92333	0
R10090_79872.2	NM_145561.2	231382	0.22	0	0	0	0.16	0	0	0.02	0	0.26	0	0	0	0.27	0	0	0.03	0	10	0	0	0	8	0	0	1	0	0.0733333	0.0533333	0.00666667	0.0866667	0.09	0.01	3.33333	2.66667	0.333333
R10090_40312.1	NM_001271580.1	74644	0.06	0	0.08	0	0	0	0.11	0	0.05	0.07	0	0.1	0	0	0	0.16	0	0.07	2	0	3	0	0	0	1	0	1.84	0.0466667	0	0.0533333	0.0566667	0	0.0766667	1.66667	0	0.946667
R10090_52033.3	XM_006537996.3	320571	0	0	0	0	0	0	0	0	0	0	0	0	0	0	0	0	0	0	0	0	0	0	0	0	0	0	0	0	0	0	0	0	0	0	0	0
R10090_5714.2	XM_006496093.3	329178	0	0.12	0.02	0.11	0.29	0.02	0.47	0.21	0.14	0	0.19	0.03	0.19	0.48	0.03	0.68	0.31	0.21	0	42.86	8.02	40.9	105.98	8.8	41.64	75.8	50.87	0.0466667	0.14	0.273333	0.0733333	0.233333	0.4	16.96	51.8933	56.1033
R10090_32272.1	XM_017315773.2	16536	0	0	0	0	0	0	0	0	0	0	0	0	0	0	0	0	0	0	0	0	0	0	0	0	0	0	0	0	0	0	0	0	0	0	0	0
R10090_68245.1	NM_001164035.1	18205	0	0	0	0	0	0	0	0	0	0	0	0	0	0	0	0	0	0	0	0	0	0	0	0	0	0	0	0	0	0	0	0	0	0	0	0
R10090_96422.2	XM_006512262.3	69274	0.03	1.68	0	0	0.36	0	1.04	0	0.35	0.04	2.58	0	0	0.59	0	1.52	0	0.54	3.46	180.99	0	0	40.12	0	28.27	0	39.42	0.57	0.12	0.463333	0.873333	0.196667	0.686667	61.4833	13.3733	22.5633
R10090_71229.2	NM_008696.2	26921	0.19	0.18	0.21	0.12	0	0	0	0.25	0	0.22	0.27	0.27	0.2	0	0	0	0.39	0	25.04	25.15	29.96	17.9	0	0	0	37.43	0	0.193333	0.04	0.0833333	0.253333	0.0666667	0.13	26.7167	5.96667	12.4767
R10090_96921.1	NM_001163531.1	72392	0	0.17	0	0	0	0	0	0	0	0	0.27	0	0	0	0	0	0	0	0	12.53	0	0	0	0	0	0	0	0.0566667	0	0	0.09	0	0	4.17667	0	0
R10090_28058.4	NM_025503.4	66346	6.07	8.35	6.85	3.76	5.03	4.56	3.76	8.8	9.06	7.11	12.79	8.62	6.3	8.28	6.38	5.51	13.4	13.92	122	179	145	80	107	101	20	195	203	7.09	4.45	7.20667	9.50667	6.98667	10.9433	148.667	96	139.333
R10090_214537.1	XM_030246951.1	73389	8.9	10.24	4.25	7.61	10.2	3.98	2.41	21.5	13.32	10.42	15.67	5.35	12.76	16.79	5.58	3.52	32.75	20.46	550.68	661.81	275.38	509.19	677.94	274.09	39.23	1453.12	898.33	7.79667	7.26333	12.41	10.48	11.71	18.91	495.957	487.073	796.893
R10090_8015.3	XM_006512050.4	22221	0.07	0.14	0.44	0.52	0.09	0.63	0.27	0.48	0.42	0.08	0.21	0.55	0.87	0.15	0.88	0.4	0.73	0.65	5.78	12.2	38.67	47.44	8.29	58.92	6.05	43.69	38.36	0.216667	0.413333	0.39	0.28	0.633333	0.593333	18.8833	38.2167	29.3667
R10090_206697.1	XM_030254582.1	320916	0.05	0	0.11	0.05	0.04	0	0.14	0	0.08	0.06	0	0.14	0.08	0.07	0	0.2	0	0.13	6	0	13	6	5	0	4	0	10	0.0533333	0.03	0.0733333	0.0666667	0.05	0.11	6.33333	3.66667	4.66667
R10090_72242.3	NM_173765.3	231326	2.7	2.37	2.99	1.86	1.51	1.2	2.75	2.12	1.68	3.16	3.63	3.76	3.12	2.49	1.68	4.03	3.23	2.58	234.41	214.49	271.57	175.26	141.52	115.9	63	201.17	158.78	2.68667	1.52333	2.18333	3.51667	2.43	3.28	240.157	144.227	140.983
R10090_54857.1	XM_017316639.2	270328	0	0	0	0	0	0	0	0	0	0	0	0	0	0	0	0	0	0	0	0	0	0	0	0	0	0	0	0	0	0	0	0	0	0	0	0
R10090_1094.1	NM_001045531.1	380709	0	0	0.11	0	0	0	0	0.07	0	0	0	0.14	0	0	0	0	0.11	0	0	0	3	0	0	0	0	2	0	0.0366667	0	0.0233333	0.0466667	0	0.0366667	1	0	0.666667
R10090_204991.1	XM_030253780.1	71354	0	0.67	0	0.26	0	0	0.12	0.27	0.24	0	1.02	0	0.44	0	0	0.17	0.41	0.37	0	18.19	0	7.12	0	0	0.8	7.56	6.85	0.223333	0.0866667	0.21	0.34	0.146667	0.316667	6.06333	2.37333	5.07
R10090_21518.1	XM_011240883.2	384309	0	0	0	0	0	0	0	0	0	0	0	0	0	0	0	0	0	0	0	0	0	0	0	0	0	0	0	0	0	0	0	0	0	0	0	0
R10090_98889.2	NM_033371.3	73062	0.08	0	0.06	0	0.02	0	0	0	0.02	0.1	0	0.08	0	0.03	0	0	0	0.02	5	0	4	0	1	0	0	0	1	0.0466667	0.00666667	0.00666667	0.06	0.01	0.00666667	3	0.333333	0.333333
R10090_57481.2	XM_006495937.2	227094	0	0	0	0	0	0	0	0	0	0	0	0	0	0	0	0	0	0	0	0	0	0	0	0	0	0	0	0	0	0	0	0	0	0	0	0
R10090_77675.4	NM_026353.4	67739	1.32	2.92	3.61	1.64	1.97	0.7	3.22	3.82	4.43	1.54	4.47	4.55	2.75	3.24	0.98	4.72	5.83	6.81	76	176	218	102	122	45	49	241	279	2.61667	1.43667	3.82333	3.52	2.32333	5.78667	156.667	89.6667	189.667
R10090_51840.1	XM_017315508.1	238555	0	0.06	0	0	0	0	0.07	0.04	0	0	0.09	0	0	0	0	0.1	0.06	0	0	1.75	0	0	0	0	0.52	1.26	0	0.02	0	0.0366667	0.03	0	0.0533333	0.583333	0	0.593333
R10090_57202.2	XM_011246055.3	94184	0	0	0	0	0	0	1.09	0	0	0	0	0	0	0	0	1.59	0	0	0	0	0	0	0	0	28.57	0	0	0	0	0.363333	0	0	0.53	0	0	9.52333
R10090_40645.2	XM_006537945.3	252838	4.35	3.4	2.91	2.96	3.15	1.9	1.24	5.25	3.57	5.09	5.21	3.67	4.96	5.18	2.65	1.81	8	5.48	282.99	231.13	198.21	208.29	220.29	137.26	21.19	373.24	253	3.55333	2.67	3.35333	4.65667	4.26333	5.09667	237.443	188.613	215.81
R10090_211546.1	NM_001357975.1	67958	0.07	0.1	0.06	0	0.02	0.05	0	0.06	0.04	0.09	0.16	0.08	0	0.04	0.07	0	0.1	0.07	13.54	19.68	12.3	0	4.75	10.84	0	12.62	8.47	0.0766667	0.0233333	0.0333333	0.11	0.0366667	0.0566667	15.1733	5.19667	7.03
R10090_205132.1	XM_030253243.1	15569	2.15	0.53	0.36	0.64	0.37	0.36	2.85	0.46	0.87	2.52	0.82	0.46	1.08	0.62	0.5	4.17	0.7	1.34	211.93	54.71	37.35	68.97	39.67	39.32	73.87	49.11	93.22	1.01333	0.456667	1.39333	1.26667	0.733333	2.07	101.33	49.32	72.0667
R10090_209942.1	XM_030243610.1	320158	1.68	1.13	1.4	0.52	0.51	0.22	2.13	1.2	1.32	1.97	1.73	1.77	0.87	0.84	0.31	3.12	1.83	2.03	271.72	189.73	236.78	90.98	88.67	39.33	90.51	211.09	230.79	1.40333	0.416667	1.55	1.82333	0.673333	2.32667	232.743	72.9933	177.463
R10090_25500.2	NM_130859.2	105844	0.05	0.01	0.02	0	0.03	0.01	0	0.01	0.01	0.06	0.01	0.02	0	0.05	0.01	0	0.01	0.01	6	1	2	0	4	1	0	1	1	0.0266667	0.0133333	0.00666667	0.03	0.02	0.00666667	3	1.66667	0.666667
R10090_5592.3	NM_130869.3	18291	80.93	231.34	247.5	213.78	235.24	142.86	163.33	294.28	354.63	94.74	354.24	311.7	358.62	387.25	200.03	239.17	448.27	544.89	3383.82	10162.6	10855.2	9628.94	10537.1	6634.13	1802.04	13478.5	16258.7	186.59	197.293	270.747	253.56	315.3	410.777	8133.9	8933.4	10513.1
R10090_36027.1	NM_001145096.1	654498	0.08	0.32	0.15	0.33	0.29	0.14	0.45	1.5	0.97	0.09	0.49	0.19	0.55	0.48	0.2	0.65	2.29	1.49	4	17	8	18	16	8	6	84	54	0.183333	0.253333	0.973333	0.256667	0.41	1.47667	9.66667	14	48
R10090_89196.4	NM_008994.4	19302	0.11	0	0.29	0	0	0	0	1.36	0.93	0.13	0	0.36	0	0	0	0	2.07	1.43	5.54	0	14.89	0	0	0	0	74.15	50.56	0.133333	0	0.763333	0.163333	0	1.16667	6.81	0	41.57
R10090_48029.3	XM_006502433.4	99633	0	0	0.17	0.08	0	0	0.06	0.13	0.01	0	0	0.21	0.14	0	0	0.09	0.19	0.02	0	0	26.33	13.42	0	0	2.37	20.69	2.05	0.0566667	0.0266667	0.0666667	0.07	0.0466667	0.1	8.77667	4.47333	8.37
R10090_41837.1	XM_017319181.2	66552	0.06	0.1	0	0	0	0	0	0	0	0.07	0.15	0	0	0	0	0	0	0	5.69	10.62	0	0	0	0	0	0	0	0.0533333	0	0	0.0733333	0	0	5.43667	0	0
R10090_217419.1	NM_001357424.1	75826	0.27	0	0	0	0	0	0	0	0	0.32	0	0	0	0	0	0	0	0	28.4	0	0	0	0	0	0	0.01	0	0.09	0	0	0.106667	0	0	9.46667	0	0.00333333
R10090_212709.1	NM_001358503.1	20979	6.72	3.94	6.21	1.57	1.96	1.56	3.67	4.69	4.81	7.87	6.03	7.82	2.63	3.22	2.19	5.38	7.14	7.39	729.35	445.09	704.75	184.66	228.86	189	105	554.5	566.48	5.62333	1.69667	4.39	7.24	2.68	6.63667	626.397	200.84	408.66
R10090_214187.1	NM_001362944.1	69806	0	0	0	0	0	0	0	0	0	0	0	0	0	0	0	0	0	0	0	0	0	0	0	0	0	0	0	0	0	0	0	0	0	0	0	0
R10090_210996.1	XM_030244014.1	110637	0	0.01	0	0	0	0	0	0	0	0	0.02	0	0	0	0	0	0	0	0	1.47	0	0	0	0	0	0	0	0.00333333	0	0	0.00666667	0	0	0.49	0	0
R10090_64394.1	NM_001256102.1	76366	4.02	6.38	8.28	3.87	3.37	3.89	4.28	6.28	6.29	4.7	9.77	10.43	6.49	5.55	5.44	6.27	9.56	9.66	472.91	781.76	1019.48	494.99	428.02	510.15	132.66	805.79	803.25	6.22667	3.71	5.61667	8.3	5.82667	8.49667	758.05	477.72	580.567
R10090_25589.2	NM_028049.2	71999	2.57	4.05	5.96	3.15	3.91	1.15	5.48	4.81	4.19	3.01	6.2	7.51	5.28	6.44	1.61	8.03	7.32	6.44	121	199.93	294.03	159.86	197.47	60	68	247.54	215.95	4.19333	2.73667	4.82667	5.57333	4.44333	7.26333	204.987	139.11	177.163
R10090_93043.3	XM_006513409.4	20503	0	0	0	0	0	0	0	0	0	0	0	0	0	0	0	0	0	0	0	0	0	0	0	0	0	0	0	0	0	0	0	0	0	0	0	0
R10090_206847.1	XM_030254470.1	23912	0	0	0.02	0	0	0	0	0	0	0	0	0.03	0	0	0	0	0	0	0	0	4.88	0	0	0	0	0	0	0.00666667	0	0	0.01	0	0	1.62667	0	0
R10090_4324.3	NM_008207.3	15042	0.43	0.49	0.24	0.98	0.17	0.25	0	0.13	0.23	0.51	0.76	0.31	1.64	0.27	0.34	0	0.2	0.35	21.28	25.38	12.51	51.86	8.79	13.38	0	6.89	12.32	0.386667	0.466667	0.12	0.526667	0.75	0.183333	19.7233	24.6767	6.40333
R10090_16395.3	XM_006525029.4	74199	0.15	0.38	0.17	0.15	0.23	0.18	0.25	0.17	0.12	0.18	0.59	0.21	0.26	0.37	0.25	0.37	0.25	0.19	18.39	47.34	20.57	20.04	29.18	24.06	7.92	21.72	16.12	0.233333	0.186667	0.18	0.326667	0.293333	0.27	28.7667	24.4267	15.2533
R10090_30037.1	XM_003085585.1	100503047	0	0	0	0.15	0	0	0	0	0	0	0	0	0.24	0	0	0	0	0	0	0	0	0.78	0	0	0	0	0	0	0.05	0	0	0.08	0	0	0.26	0
R10090_2192.3	XM_006526642.4	13728	0	0.71	0.23	0	0	0	0	0	0.85	0	1.09	0.29	0	0	0	0	0	1.3	0	69.49	22.79	0	0	0	0	0	86	0.313333	0	0.283333	0.46	0	0.433333	30.76	0	28.6667
R10090_53344.1	NM_001184969.1	100135657	0	0	0	0	0	0	0	0	0	0	0	0	0	0	0	0	0	0	0	0	0	0	0	0	0	0	0	0	0	0	0	0	0	0	0	0
R10090_205595.1	NM_001355501.1	66146	1.88	0.72	2.49	0.08	0.17	0.04	6.26	0	0	2.2	1.1	3.14	0.13	0.28	0.05	9.16	0	0	156.73	62.43	217.63	7.09	15.45	3.6	137.48	0	0	1.69667	0.0966667	2.08667	2.14667	0.153333	3.05333	145.597	8.71333	45.8267
R10090_37099.3	NM_053158.3	94061	4.04	2.89	2.25	1.81	1.31	0.55	1.81	1.86	1.01	4.73	4.42	2.83	3.03	2.15	0.77	2.65	2.83	1.56	326.31	243.19	190.15	158.28	113.45	49.61	38.44	163.62	89.02	3.06	1.22333	1.56	3.99333	1.98333	2.34667	253.217	107.113	97.0267
R10090_65927.1	XM_017312278.1	68891	13.34	1.49	3.09	0	0	1.56	0	0	0	15.61	2.28	3.89	0	0	2.19	0	0	0	655.11	76.75	158.94	0	0	85.44	0	0	0	5.97333	0.52	0	7.26	0.73	0	296.933	28.48	0
R10090_64381.1	XM_011243812.1	13487	0.02	0	0.06	0	0.02	0.02	0	0	0	0.02	0	0.08	0	0.03	0.03	0	0	0	1	0	3	0	1	1	0	0	0	0.0266667	0.0133333	0	0.0333333	0.02	0	1.33333	0.666667	0
R10090_48522.2	NM_026206.3	67505	0	0	0	0	0	0.11	0	0.31	0	0	0	0	0	0	0.15	0	0.48	0	0	0	0	0	0	2	0	6	0	0	0.0366667	0.103333	0	0.05	0.16	0	0.666667	2
R10090_92922.1	XM_006531702.2	20589	0.47	0.97	1.87	0.34	0.34	0.12	0.28	0.38	0.57	0.55	1.49	2.35	0.57	0.56	0.16	0.42	0.58	0.88	39.81	85.06	164.09	30.73	30.91	11.03	6.29	34.75	52.28	1.10333	0.266667	0.41	1.46333	0.43	0.626667	96.32	24.2233	31.1067
R10090_44319.3	NM_019406.3	14269	0	0.05	0.04	0	0	0.04	0	0.15	0.16	0	0.08	0.05	0	0	0.05	0	0.23	0.25	0	2.53	1.68	0	0	1.87	0	7.14	7.78	0.03	0.0133333	0.103333	0.0433333	0.0166667	0.16	1.40333	0.623333	4.97333
R10090_61328.3	NM_016859.3	53414	2.73	5.38	6.59	2.69	2.51	1.28	4.06	3.91	5.98	3.2	8.24	8.29	4.51	4.13	1.79	5.95	5.96	9.2	248.41	509.64	625.96	265.3	245.56	129.74	97.19	387.81	590.93	4.9	2.16	4.65	6.57667	3.47667	7.03667	461.337	213.533	358.643
R10090_216544.1	XM_030248538.1	239405	1.03	1.93	1.71	4.53	0.88	0.3	0.58	4.34	2.19	1.21	2.95	2.15	7.61	1.45	0.42	0.85	6.61	3.37	100.89	195.53	174.46	480.07	92.42	32.56	14.83	461.18	232.25	1.55667	1.90333	2.37	2.10333	3.16	3.61	156.96	201.683	236.087
R10090_49517.1	NM_001282022.1	22323	0.26	0.05	0.29	0	0.11	0.04	0.38	0.13	0.15	0.3	0.07	0.36	0	0.18	0.05	0.55	0.19	0.22	13	2.57	15	0	6	2	5	7	8	0.2	0.05	0.22	0.243333	0.0766667	0.32	10.19	2.66667	6.66667
R10090_51626.4	NM_007376.4	11287	1.39	0.34	0.66	0.12	0.1	0.11	0.48	0.26	0.09	1.63	0.51	0.83	0.19	0.16	0.16	0.7	0.4	0.14	155	39	77	14	12	14	14	32	11	0.796667	0.11	0.276667	0.99	0.17	0.413333	90.3333	13.3333	19
R10090_93900.2	XM_006504064.2	67073	0.07	0	0	0.09	0.16	0.06	0.33	0	0.16	0.08	0	0	0.16	0.26	0.09	0.48	0	0.24	5	0	0	7	11.93	5	6	0	12	0.0233333	0.103333	0.163333	0.0266667	0.17	0.24	1.66667	7.97667	6
R10090_54450.3	XM_006497431.4	208967	0.85	1.08	2.2	0.33	2.15	0.84	1.69	1.4	1.42	1	1.65	2.77	0.55	3.54	1.18	2.47	2.14	2.18	83.02	109.34	223.97	34.53	225.9	91.55	43.32	149.25	149.99	1.37667	1.10667	1.50333	1.80667	1.75667	2.26333	138.777	117.327	114.187
R10090_44900.2	NM_170778.3	99586	0	0.05	0.03	0.03	0.03	0	0	0	0	0	0.08	0.03	0.04	0.04	0	0	0	0	0	6	3	3	3	0	0	0	0	0.0266667	0.02	0	0.0366667	0.0266667	0	3	2	0
R10090_23498.1	XM_011239406.1	20853	5.73	0.89	20.75	1.24	0.94	2.01	16.09	0.06	0.03	6.7	1.36	26.13	2.08	1.54	2.81	23.57	0.09	0.04	459.67	74.53	1743.17	107.97	80.82	179.48	340.34	5.01	2.37	9.12333	1.39667	5.39333	11.3967	2.14333	7.9	759.123	122.757	115.907
R10090_18381.1	NM_001305278.1	12802	0.31	0	0.07	0.06	0.11	0.03	0.5	0.09	0.11	0.37	0	0.08	0.09	0.19	0.05	0.74	0.13	0.17	28.94	0	6.49	5.66	11.28	3.58	12.19	8.65	10.8	0.126667	0.0666667	0.233333	0.15	0.11	0.346667	11.81	6.84	10.5467
R10090_82712.3	XM_006515382.4	109181	2	1.35	2.15	1.16	1.28	0.37	1.32	0.58	0.83	2.34	2.07	2.71	1.95	2.11	0.52	1.93	0.88	1.28	476.35	334.38	536.78	301.5	330.42	98.61	82.72	149.55	214.61	1.83333	0.936667	0.91	2.37333	1.52667	1.36333	449.17	243.51	148.96
R10090_28534.3	XM_006500714.4	72147	0	0.06	0	0.03	0	0	0.09	0.11	0.1	0	0.09	0	0.05	0	0	0.13	0.17	0.16	0	3.31	0	1.79	0	0	1.32	6.69	6.23	0.02	0.01	0.1	0.03	0.0166667	0.153333	1.10333	0.596667	4.74667
R10090_49739.3	XM_006518034.4	27062	0	0	0.01	0	0	0	0	0	0	0	0	0.01	0	0	0	0	0	0	0	0	1	0	0	0	0	0	0	0.00333333	0	0	0.00333333	0	0	0.333333	0	0
R10090_94377.1	NM_001294171.1	17082	0	0	0	0	0.01	0	0	0	0	0	0	0	0	0.02	0	0	0	0	0	0	0	0	1	0	0	0	0	0	0.00333333	0	0	0.00666667	0	0	0.333333	0
R10090_87639.1	XM_017320640.1	12704	0	0.01	0.04	0.03	0	0	0.03	0.02	0.02	0	0.01	0.05	0.04	0	0	0.05	0.02	0.03	0	1.35	6.71	4.19	0	0	1.28	2.61	2.74	0.0166667	0.01	0.0233333	0.02	0.0133333	0.0333333	2.68667	1.39667	2.21
R10090_25989.3	XM_006503300.4	67013	0	0	0	0.24	0.72	0.67	0	0	0	0	0	0	0.41	1.18	0.94	0	0	0	0	0	0	10.9	32.2	31.33	0	0	0	0	0.543333	0	0	0.843333	0	0	24.81	0
R10090_38922.1	NM_001290795.1	54636	0	0	0	0	0	0.13	0	0	0.15	0	0	0	0	0	0.18	0	0	0.24	0	0	0	0	0	4.7	0	0	5.64	0	0.0433333	0.05	0	0.06	0.08	0	1.56667	1.88
R10090_207953.1	XM_030255575.1	68465	0	0	0	0	0	0	0	0	0	0	0	0	0	0	0	0	0	0	0	0	0	0	0	0	0	0	0	0	0	0	0	0	0	0	0	0
R10090_35899.1	XM_017320794.2	215476	0	0	0	0	0	0	0	0	0	0	0	0	0	0	0	0	0	0	0	0	0	0	0	0	0	0	0	0	0	0	0	0	0	0	0	0
R10090_209466.1	NM_001357817.1	70233	1.19	1.54	2.12	0.49	0.67	0.47	2.73	0.61	0.7	1.39	2.36	2.67	0.83	1.1	0.66	4	0.93	1.08	97.38	131.91	182.13	43.84	59.19	43.16	59.01	54.75	62.64	1.61667	0.543333	1.34667	2.14	0.863333	2.00333	137.14	48.73	58.8
R10090_46109.1	NM_146429.1	258421	0.05	0	0	0	0	0	0	0	0	0.06	0	0	0	0	0	0	0	0	1	0	0	0	0	0	0	0	0	0.0166667	0	0	0.02	0	0	0.333333	0	0
R10090_41538.2	NM_011587.2	21846	0.02	0.05	0.21	0.02	0.05	0.02	0.17	0.07	0.03	0.03	0.08	0.26	0.03	0.08	0.03	0.24	0.11	0.05	2	5	20	2	5	2	4	7	3	0.0933333	0.03	0.09	0.123333	0.0466667	0.133333	9	3	4.66667
R10090_203963.1	XM_030252873.1	76295	0.02	0	0	0	0	0	0.09	0	0	0.03	0	0	0	0	0	0.13	0	0	2.58	0	0	0	0	0	2.53	0	0	0.00666667	0	0.03	0.01	0	0.0433333	0.86	0	0.843333
R10090_31128.3	XM_006508997.4	11733	0	0.01	0	0.01	0	0	0	0	0	0	0.01	0	0.01	0	0	0	0	0	0	1.44	0	1.62	0	0	0	0	0	0.00333333	0.00333333	0	0.00333333	0.00333333	0	0.48	0.54	0
R10090_53329.2	NM_013835.2	20822	0.2	0.2	0.4	0.12	0.16	0.11	0.59	0.09	0.1	0.24	0.3	0.5	0.2	0.26	0.16	0.86	0.14	0.15	43.16	43.25	88.01	27.06	36.56	27.07	33	20.66	22.45	0.266667	0.13	0.26	0.346667	0.206667	0.383333	58.14	30.23	25.37
R10090_210058.1	NM_001357216.1	66756	4.67	5.23	5.33	2.88	3.62	2.64	3.55	6.14	3.79	5.47	8	6.71	4.83	5.96	3.7	5.2	9.35	5.82	536.75	624.87	640.53	359.63	448.68	338.73	107.36	769.3	472.57	5.07667	3.04667	4.49333	6.72667	4.83	6.79	600.717	382.347	449.743
R10090_10938.2	XM_006508184.2	69387	1.22	0.55	1.2	0.27	0	0.32	0	0.87	0	1.43	0.84	1.51	0.46	0	0.45	0	1.32	0	26.7	12.76	27.67	6.35	0	7.76	0	21	0	0.99	0.196667	0.29	1.26	0.303333	0.44	22.3767	4.70333	7
R10090_216649.1	XM_030248267.1	106068	0	0	0	0	0	0	0	0.01	0	0	0	0	0	0	0	0	0.01	0	0	0	0	0	0	0	0	2.07	0	0	0	0.00333333	0	0	0.00333333	0	0	0.69
R10090_73471.4	NM_133756.5	74254	3.42	5.73	4.32	5.31	5.57	3.95	5.57	10.12	9	4	8.78	5.44	8.9	9.18	5.53	8.16	15.41	13.83	249.7	437.32	330.4	420.44	438.44	321.36	107.3	807.53	716.15	4.49	4.94333	8.23	6.07333	7.87	12.4667	339.14	393.413	543.66
R10090_84568.2	XM_011246794.3	106861	0.52	1.2	1.11	1.66	1.48	1.11	1.26	2.32	1.31	0.6	1.83	1.39	2.78	2.44	1.55	1.85	3.54	2.01	10.54	26.11	23.85	35.95	32.09	24.93	6.83	52.34	29.85	0.943333	1.41667	1.63	1.27333	2.25667	2.46667	20.1667	30.99	29.6733
R10090_8288.1	XM_006498756.2	14391	0.7	0.78	0.29	0	0.56	0.49	1.04	0.73	0	0.81	1.19	0.36	0	0.92	0.69	1.53	1.11	0	39.13	45.73	17.07	0	33.74	30.7	15.45	44.79	0	0.59	0.35	0.59	0.786667	0.536667	0.88	33.9767	21.48	20.08
R10090_203656.1	XM_030248483.1	18769	24.64	27.73	41.91	17.02	17.1	17.25	45.83	22.4	21.13	28.84	42.46	52.79	28.54	28.16	24.15	67.12	34.13	32.46	414.74	501.11	745.49	302.06	303.6	319.5	204.57	417.51	399.28	31.4267	17.1233	29.7867	41.3633	26.95	44.57	553.78	308.387	340.453
R10090_80651.1	NM_001034037.1	67085	0	0	0.82	0	0	0	0	0	0	0	0	1.04	0	0	0	0	0	0	0	0	4	0	0	0	0	0	0	0.273333	0	0	0.346667	0	0	1.33333	0	0
R10090_212560.1	XM_030245123.1	320091	0	0	0	0	0	0	0	0	0	0	0	0	0	0	0	0	0	0	0	0	0	0	0	0	0	0	0	0	0	0	0	0	0	0	0	0
R10090_90555.2	NM_145374.2	252875	12.96	8	11.11	5.69	5.45	4.01	10.46	6.4	5.67	15.18	12.25	14	9.54	8.96	5.61	15.31	9.75	8.71	1129.43	726.69	1013	537.81	511	389	240	608.41	537	10.69	5.05	7.51	13.81	8.03667	11.2567	956.373	479.27	461.803
R10090_40913.3	XM_006524443.4	328845	0	0.12	0	0	0	0	0	0	0	0	0.18	0	0	0	0	0	0	0	0	6	0	0	0	0	0	0	0	0.04	0	0	0.06	0	0	2	0	0
R10090_209749.1	XM_030242631.1	27267	0.75	0	0	0	0	0	0	0.04	0	0.88	0	0	0	0	0	0	0.06	0	44.91	0	0	0	0	0	0	2.37	0	0.25	0	0.0133333	0.293333	0	0.02	14.97	0	0.79
R10090_5700.1	NM_001177772.2	58807	0	0	0	0	0.02	0	0	0	0	0	0	0	0	0.04	0	0	0	0	0	0	0	0	1.99	0	0	0	0	0	0.00666667	0	0	0.0133333	0	0	0.663333	0
R10090_16806.3	XM_006499742.4	327655	0	0	0	0	0	0	0	0	0	0	0	0	0	0	0	0	0	0.01	0	0	0	0	0	0	0	0	0.76	0	0	0	0	0	0.00333333	0	0	0.253333
R10090_24373.1	NM_001291235.2	68385	7.53	0.58	3.4	1.81	0.59	0	0	1.81	0	8.81	0.89	4.28	3.03	0.97	0	0	2.76	0	174.35	14.24	82.87	44.55	14.51	0	0	46.22	0	3.83667	0.8	0.603333	4.66	1.33333	0.92	90.4867	19.6867	15.4067
R10090_216876.1	XM_030248803.1	74369	0	0.16	0	0	0.06	0.15	0	0	0	0	0.25	0	0	0.1	0.21	0	0	0	0	13.66	0	0	5	13.61	0	0	0	0.0533333	0.07	0	0.0833333	0.103333	0	4.55333	6.20333	0
R10090_84984.2	NM_008330.2	15953	0.03	0.1	0.23	0	0.05	0	0	0.02	0.02	0.03	0.15	0.29	0	0.08	0	0	0.04	0.04	1	4	9	0	2	0	0	1	1	0.12	0.0166667	0.0133333	0.156667	0.0266667	0.0266667	4.66667	0.666667	0.666667
R10090_9545.1	XM_017313424.2	319675	0.12	0.13	0.14	0.06	0.07	0.07	0.3	0.05	0.05	0.14	0.2	0.17	0.09	0.11	0.1	0.44	0.08	0.08	27.1	29.58	31.61	13.37	16.53	17.9	17.38	12.6	12.49	0.13	0.0666667	0.133333	0.17	0.1	0.2	29.43	15.9333	14.1567
R10090_49693.1	XM_017318355.2	110651	1.33	0	0	1.22	2.22	1.04	0	1.23	0	1.56	0	0	2.05	3.66	1.45	0	1.87	0	191.3	0	0	190.52	344.02	165.86	0	191.83	0	0.443333	1.49333	0.41	0.52	2.38667	0.623333	63.7667	233.467	63.9433
R10090_55677.2	NM_009580.2	22786	154.2	515.63	327.66	660.74	816.14	268.4	360.38	838.13	922.21	180.52	789.54	412.67	1108.4	1343.53	375.82	527.74	1276.72	1416.96	6571	23078	14645	30338	37265	12704	4052	39117	43076	332.497	581.76	706.907	460.91	942.583	1073.81	14764.7	26769	28748.3
R10090_8994.1	NM_001033422.1	331401	6.63	9.63	17.41	7.1	8.57	6.43	11	6.35	7.07	7.76	14.75	21.93	11.9	14.11	9	16.11	9.68	10.86	1226.61	1851.14	3365.62	1429.46	1712.14	1327.6	535.57	1280.31	1415.92	11.2233	7.36667	8.14	14.8133	11.67	12.2167	2147.79	1489.73	1077.27
R10090_217719.1	XM_030249315.1	74387	0.09	0.18	0.28	0.15	0.11	0.05	0.72	0.17	0.29	0.1	0.28	0.35	0.25	0.19	0.08	1.05	0.26	0.44	3.98	8.63	13.22	7.34	5.48	2.77	8.59	8.55	14.4	0.183333	0.103333	0.393333	0.243333	0.173333	0.583333	8.61	5.19667	10.5133
R10090_86463.2	NM_175022.3	233210	0	0	0.06	0.01	0	0	0	0.02	0	0	0	0.08	0.01	0	0	0	0.02	0	0	0	12	1	0	0	0	3	0	0.02	0.00333333	0.00666667	0.0266667	0.00333333	0.00666667	4	0.333333	1
R10090_81775.1	NM_001252572.1	13043	0	0	0.34	0	0.33	0	0	0.54	0	0	0	0.43	0	0.55	0	0	0.82	0	0	0	25.96	0	25.93	0	0	42.46	0	0.113333	0.11	0.18	0.143333	0.183333	0.273333	8.65333	8.64333	14.1533
R10090_6377.1	XM_017319028.2	327655	0	0	0	0	0	0	0	0	0	0	0	0	0	0	0	0	0	0.01	0	0	0	0	0	0	0	0	0.59	0	0	0	0	0	0.00333333	0	0	0.196667
R10090_54153.2	NM_020493.2	20807	0	0.02	0	0	0.02	0.05	0	0	0	0	0.03	0	0	0.03	0.06	0	0	0	0	1.83	0	0	1.62	4.88	0	0	0	0.00666667	0.0233333	0	0.01	0.03	0	0.61	2.16667	0
R10090_28133.2	NM_010423.2	15213	0.14	1.59	0.66	0.86	1.15	0.37	3.9	2.71	2.27	0.16	2.44	0.83	1.44	1.9	0.52	5.71	4.12	3.48	6.8	82.84	34.39	46	61.4	20.5	51	147	123	0.796667	0.793333	2.96	1.14333	1.28667	4.43667	41.3433	42.6333	107
R10090_217832.1	XM_030249626.1	21331	0	0	0	0	0	0	0	0	0	0	0	0	0	0	0	0	0	0	0	0	0	0	0	0	0	0	0	0	0	0	0	0	0	0	0	0
R10090_215563.1	NM_001361923.1	73274	1.69	1.22	0	0.85	1.06	0.65	3.07	0.5	0.67	1.97	1.88	0	1.42	1.75	0.91	4.49	0.76	1.03	137.6	104.28	0	75.2	93.32	59.03	65.93	44.75	59.81	0.97	0.853333	1.41333	1.28333	1.36	2.09333	80.6267	75.85	56.83
R10090_204183.1	XM_030252969.1	115489720	0	0.38	0	0	0.23	0.21	0	0	0.18	0	0.59	0	0	0.37	0.3	0	0	0.28	0	2	0	0	1	1	0	0	1	0.126667	0.146667	0.06	0.196667	0.223333	0.0933333	0.666667	0.666667	0.333333
R10090_23228.3	NM_172539.3	215095	0	0	0	0	0.16	0	0	0.17	0.18	0	0	0	0	0.27	0	0	0.25	0.27	0	0	0	0	9.5	0	0	9.84	10.38	0	0.0533333	0.116667	0	0.09	0.173333	0	3.16667	6.74
R10090_96623.3	NM_007482.3	11846	0.16	0	0.03	0.03	0.06	0.03	0	0	0.06	0.19	0	0.04	0.05	0.1	0.04	0	0	0.09	5	0	1	1	2	1	0	0	2	0.0633333	0.04	0.02	0.0766667	0.0633333	0.03	2	1.33333	0.666667
R10090_92916.3	XM_006529129.3	13714	1.42	0.85	2.75	0	0.97	0.17	3.49	2.63	0	1.66	1.29	3.47	0	1.6	0.24	5.12	4.01	0	141.57	87.67	286.77	0	104.44	18.99	91.63	285.98	0	1.67333	0.38	2.04	2.14	0.613333	3.04333	172.003	41.1433	125.87
R10090_82208.1	NM_146279.1	258276	0.16	0.1	0	0	0	0	0	0.35	0.06	0.19	0.16	0	0	0	0	0	0.53	0.1	3	2	0	0	0	0	0	7	1.3	0.0866667	0	0.136667	0.116667	0	0.21	1.66667	0	2.76667
R10090_219748.1	XM_030250823.1	20411	1.32	1.35	1.26	1.53	1.04	0.4	1.58	0.81	1.26	1.55	2.07	1.59	2.57	1.71	0.56	2.31	1.24	1.94	175.61	187.2	175.58	222.03	149.42	59.12	55.2	117.99	182.19	1.31	0.99	1.21667	1.73667	1.61333	1.83	179.463	143.523	118.46
R10090_20959.6	NM_011563.6	21672	706.63	483.64	641.59	509.17	515.89	694.17	350.42	412.1	457.58	827.22	740.57	808.04	854.13	849.25	972	513.15	627.75	703.07	22001.4	15900.7	20990.1	16994.1	17145.3	23953.6	2882.27	14089.9	15708.3	610.62	573.077	406.7	791.943	891.793	614.657	19630.7	19364.3	10893.5
R10090_72226.2	NM_001081144.2	100515	0.09	0.02	0	0	0	0	0	0	0.07	0.11	0.03	0	0	0	0	0	0	0.11	15	3	0	0	0	0	0	0	13	0.0366667	0	0.0233333	0.0466667	0	0.0366667	6	0	4.33333
R10090_60771.1	NM_001310687.1	50760	3.34	3.4	3.94	1.75	1.69	1.72	4.23	2.12	3.73	3.91	5.21	4.96	2.94	2.79	2.4	6.19	3.23	5.73	119.83	128.38	148.05	67.48	64.93	68.23	40	83.43	147.01	3.56	1.72	3.36	4.69333	2.71	5.05	132.087	66.88	90.1467
R10090_83454.2	NM_144800.2	211401	4.8	3.86	4.34	2.94	2.49	1.37	5.63	2.41	2.38	5.62	5.92	5.46	4.94	4.1	1.92	8.25	3.67	3.66	570.45	477.92	538.88	380.51	319.59	182.01	176.32	312.4	307.12	4.33333	2.26667	3.47333	5.66667	3.65333	5.19333	529.083	294.037	265.28
R10090_212029.1	XM_030244902.1	15273	0	0	0	0	0	0	0	0	0	0	0	0	0	0	0	0	0	0	0	0	0	0	0	0	0	0	0	0	0	0	0	0	0	0	0	0
R10090_87199.1	XM_017314127.1	74392	0.58	0.95	0.98	0.52	0.94	0.36	0.56	0.58	0.58	0.68	1.46	1.23	0.87	1.55	0.51	0.81	0.88	0.89	88.14	149.72	154.79	85.63	153.27	61.29	22.11	95.59	94.42	0.836667	0.606667	0.573333	1.12333	0.976667	0.86	130.883	100.063	70.7067
R10090_215511.1	XM_030247301.1	320806	0	0	0	0	0	0.04	0	0	0	0	0	0	0	0	0.06	0	0	0	0	0	0	0	0	9.99	0	0	0	0	0.0133333	0	0	0.02	0	0	3.33	0
R10090_204176.1	XM_030252453.1	17261	0	0	0	0	0	0	0	0	0	0	0	0	0	0	0	0	0	0	0	0	0	0	0	0	0	0	0	0	0	0	0	0	0	0	0	0
R10090_74697.2	XM_011240421.3	12986	0	0	0	0	0.05	0.03	0	0	0	0	0	0	0	0.07	0.04	0	0	0	0	0	0	0	4.22	2.51	0	0	0	0	0.0266667	0	0	0.0366667	0	0	2.24333	0
R10090_201681.1	XM_030253998.1	240756	0	0.14	0	0.23	0.21	0	0	0.1	0.26	0	0.22	0	0.38	0.34	0	0	0.15	0.4	0	11.99	0	20.21	18.31	0	0	8.89	22.93	0.0466667	0.146667	0.12	0.0733333	0.24	0.183333	3.99667	12.84	10.6067
R10090_71047.4	NM_177225.4	320679	1.94	0.85	1.65	0.24	0.18	0.42	2.5	1.12	1.03	2.27	1.3	2.08	0.41	0.3	0.58	3.66	1.71	1.59	34.53	16.17	31.07	4.58	3.48	8.17	11.82	22.15	20.68	1.48	0.28	1.55	1.88333	0.43	2.32	27.2567	5.41	18.2167
R10090_205509.1	XM_030253455.1	230770	0.3	0.28	0.13	0.05	0.07	0.07	0.12	0.08	0.02	0.35	0.43	0.16	0.08	0.11	0.1	0.17	0.12	0.03	51.58	50.81	23.33	8.89	12.42	13.41	5.33	15.16	3.9	0.236667	0.0633333	0.0733333	0.313333	0.0966667	0.106667	41.9067	11.5733	8.13
R10090_48328.3	XM_006518504.4	12759	1.27	0	14.26	0.31	1.84	0.17	3.66	0	0	1.49	0	17.95	0.52	3.03	0.23	5.36	0	0	50	0	588.43	13	77.42	7.23	38	0	0	5.17667	0.773333	1.22	6.48	1.26	1.78667	212.81	32.55	12.6667
R10090_206474.1	XM_030254401.1	231474	0.08	0.07	0.1	0.04	0.07	0.04	0.15	0.04	0	0.1	0.11	0.12	0.07	0.12	0.05	0.22	0.06	0	7.37	6.54	9.1	3.76	7.1	3.75	3.52	3.57	0	0.0833333	0.05	0.0633333	0.11	0.08	0.0933333	7.67	4.87	2.36333
R10090_81799.3	XM_006506713.4	74354	0.12	0	0.05	0	0.01	0.01	0	0.01	0	0.14	0	0.06	0	0.01	0.01	0	0.02	0	31.77	0	13.03	0	1.58	1.57	0	3.49	0	0.0566667	0.00666667	0.00333333	0.0666667	0.00666667	0.00666667	14.9333	1.05	1.16333
R10090_207017.1	XM_030254161.1	14886	0	0	0	0	0	0	0	0	0	0	0	0	0	0	0	0	0	0	0	0	0	0	0	0	0	0	0	0	0	0	0	0	0	0	0	0
R10090_102974.1	NM_001271503.1	12916	0	0.02	0	0	0	0	0	0	0	0	0.03	0	0	0	0	0	0	0	0	0.95	0	0	0	0	0	0	0	0.00666667	0	0	0.01	0	0	0.316667	0	0
R10090_8354.3	XM_006509447.4	382010	5.51	6.61	5.11	4.85	5.43	2.81	6.51	9.38	9.27	6.45	10.12	6.43	8.13	8.94	3.93	9.54	14.29	14.24	211.34	266.83	205.58	200.05	223.01	119.52	65.95	394.45	390.5	5.74333	4.36333	8.38667	7.66667	7	12.69	227.917	180.86	283.633
R10090_75734.2	XM_006516564.3	171211	0	0.09	0.12	0	0.01	0.01	0	0.04	0.01	0	0.14	0.15	0	0.02	0.01	0	0.06	0.01	0	9	12	0	1	1	0	4	1	0.07	0.00666667	0.0166667	0.0966667	0.01	0.0233333	7	0.666667	1.66667
R10090_13961.1	NM_001172092.1	76131	1.19	0.33	0	0.37	0	0.17	0	0.54	0.09	1.39	0.5	0	0.62	0	0.24	0	0.83	0.14	92	26.61	0	31.16	0	15	0	46.12	7.55	0.506667	0.18	0.21	0.63	0.286667	0.323333	39.5367	15.3867	17.89
R10090_76251.3	XM_006515117.4	320817	0.14	0.3	0.37	0.17	0.16	0.41	0	0.12	0.31	0.16	0.46	0.46	0.28	0.26	0.58	0	0.18	0.47	37.81	84.91	103.68	49.3	45.89	124.45	0	34.42	89.79	0.27	0.246667	0.143333	0.36	0.373333	0.216667	75.4667	73.2133	41.4033
R10090_215434.1	XM_030247081.1	105171	0	0	0.1	0	0	0	0.05	0	0	0	0	0.13	0	0	0	0.07	0	0	0	0	9.13	0	0	0	1.1	0	0	0.0333333	0	0.0166667	0.0433333	0	0.0233333	3.04333	0	0.366667
R10090_22401.2	XM_011241131.2	109593	5.65	5.91	3.52	3.76	4.39	2.9	7.42	7.99	6.8	6.61	9.05	4.44	6.31	7.23	4.07	10.86	12.17	10.45	594.15	647.9	387.95	430.39	498.53	340.67	205.55	917.23	777.01	5.02667	3.68333	7.40333	6.7	5.87	11.16	543.333	423.197	633.263
R10090_26313.1	XM_017320604.2	241066	0	0	0.04	0	0	0	0	0.05	0	0	0	0.05	0	0	0	0	0.08	0	0	0	6.08	0	0	0	0	7.42	0	0.0133333	0	0.0166667	0.0166667	0	0.0266667	2.02667	0	2.47333
R10090_213507.1	NM_001363305.1	83431	4.28	0	15.6	0	0	0.24	29.64	0.35	0	5.01	0	19.65	0	0	0.34	43.4	0.53	0	216.76	0	827.59	0	0	13.59	395.64	19.34	0	6.62667	0.08	9.99667	8.22	0.113333	14.6433	348.117	4.53	138.327
R10090_96507.2	XM_006506163.2	26903	0	0	0	0	0	0	0	0	0	0	0	0	0	0	0	0	0	0	0	0	0	0	0	0	0	0	0	0	0	0	0	0	0	0	0	0
R10090_5506.4	NM_019455.4	54486	0	0.05	0.04	0.01	0.04	0	0	0	0.02	0	0.08	0.05	0.02	0.06	0	0	0	0.03	0	4.12	2.98	1	3	0	0	0	1.63	0.03	0.0166667	0.00666667	0.0433333	0.0266667	0.01	2.36667	1.33333	0.543333
R10090_14862.2	XM_006505045.3	22413	0	0.01	0.01	0.01	0.01	0.01	0	0	0	0	0.02	0.02	0.01	0.02	0.01	0	0	0	0	1.57	2	1	1.56	1.55	0	0	0	0.00666667	0.01	0	0.0133333	0.0133333	0	1.19	1.37	0
R10090_103915.1	XM_017318300.2	74168	0.15	0.05	0	0.15	0.06	0	0	0.08	0	0.17	0.08	0	0.26	0.1	0	0	0.13	0	9.35	3.32	0	10.46	4.03	0	0	5.81	0	0.0666667	0.07	0.0266667	0.0833333	0.12	0.0433333	4.22333	4.83	1.93667
R10090_16601.3	XM_006533218.4	237806	0	0	0	0	0	0	0	0	0.01	0	0	0	0	0	0	0	0	0.01	0	0	0	0	0	0	0	0	1.25	0	0	0.00333333	0	0	0.00333333	0	0	0.416667
R10090_93548.3	XM_006502507.4	329702	0	0	0	0	0	0	0	0	0	0	0	0	0	0	0	0	0	0	0	0	0	0	0	0	0	0	0	0	0	0	0	0	0	0	0	0
R10090_68831.4	NM_016715.4	57914	1.77	2.31	3.37	0.54	1.19	0.82	1.78	1.17	2.45	2.07	3.53	4.24	0.91	1.95	1.14	2.6	1.78	3.77	49	67.51	98	15.96	35	25	13	35.58	75	2.48333	0.85	1.8	3.28	1.33333	2.71667	71.5033	25.32	41.1933
R10090_103185.2	NM_016813.2	53319	15.57	43.03	25.28	44.11	47.55	29.16	36.68	71.55	65.79	18.22	65.9	31.84	74	78.27	40.84	53.71	109	101.08	803	2325.98	1366.9	2458.12	2633	1673	499	4038.05	3710	27.96	40.2733	58.0067	38.6533	64.37	87.93	1498.63	2254.71	2749.02
R10090_94021.1	NM_001301269.1	100043272	0.01	0.09	0.5	0.07	0.1	0	0.16	0.03	0.04	0.02	0.14	0.63	0.11	0.17	0	0.24	0.04	0.06	1	7	37	5	8	0	3	2	3	0.2	0.0566667	0.0766667	0.263333	0.0933333	0.113333	15	4.33333	2.66667
R10090_101582.2	NM_133772.2	76900	0	0.24	0.52	0.06	0.15	0	0	0	0	0	0.37	0.65	0.1	0.25	0	0	0	0	0	8	17	2	5	0	0	0	0	0.253333	0.07	0	0.34	0.116667	0	8.33333	2.33333	0
R10090_8843.1	NM_001081098.1	230761	0.27	0.26	0.19	0.08	0.11	0.05	0	0.26	0.1	0.32	0.4	0.23	0.14	0.18	0.08	0	0.4	0.15	18	18	13	6	8	4	0	19	7	0.24	0.08	0.12	0.316667	0.133333	0.183333	16.3333	6	8.66667
R10090_93407.2	XM_006535114.3	52822	0.23	0.14	0.11	0.08	0.05	0.16	0.09	0.06	0.04	0.27	0.22	0.14	0.14	0.09	0.23	0.13	0.09	0.07	35.69	23.07	17.96	14.07	8.88	28.61	3.77	9.59	7.23	0.16	0.0966667	0.0633333	0.21	0.153333	0.0966667	25.5733	17.1867	6.86333
R10090_26919.3	XM_006517377.4	71164	0	0	0	0	0	0	0	0	0	0	0	0	0	0	0	0	0	0	0	0	0	0	0	0	0	0	0	0	0	0	0	0	0	0	0	0
R10090_213700.1	NM_001364762.1	103737	1.53	4.51	2.57	3.28	3.06	1.61	3.4	5.91	6.98	1.8	6.91	3.24	5.49	5.03	2.26	4.99	9	10.73	84.48	260.17	148.32	195.05	180.94	98.92	49.45	355.75	420.06	2.87	2.65	5.43	3.98333	4.26	8.24	164.323	158.303	275.087
R10090_93039.3	NM_013912.4	30878	0	0.03	0.16	0.06	0.01	0.01	0.05	0	0.01	0	0.04	0.2	0.11	0.02	0.02	0.08	0	0.02	0	2	12	5	1	1	1	0	1	0.0633333	0.0266667	0.02	0.08	0.05	0.0333333	4.66667	2.33333	0.666667
R10090_83522.2	NM_029045.2	74666	0.77	0.88	0.29	1.3	1.41	0.48	0	0.99	2.62	0.9	1.35	0.36	2.18	2.32	0.68	0	1.51	4.03	43.78	52.52	17.11	79.8	85.95	30.53	0	61.6	162.75	0.646667	1.06333	1.20333	0.87	1.72667	1.84667	37.8033	65.4267	74.7833
R10090_83380.1	NM_001177782.1	213439	0	0.12	0	0.01	0.04	0.01	0.16	0	0.02	0	0.19	0	0.01	0.06	0.01	0.23	0	0.03	0	15	0	1	5	1	5	0	2.59	0.04	0.02	0.06	0.0633333	0.0266667	0.0866667	5	2.33333	2.53
R10090_202768.1	XM_030251844.1	407823	0.18	0.23	0.31	0	0.23	0	0.32	0.5	0.19	0.21	0.35	0.39	0	0.37	0	0.47	0.76	0.3	36.3	47.85	64.58	0	49.54	0	16.91	109.96	42.58	0.24	0.0766667	0.336667	0.316667	0.123333	0.51	49.5767	16.5133	56.4833
R10090_30978.1	NM_001272055.1	18222	0	0	0	0	0	0	0	0.09	0	0	0	0	0	0	0	0	0.13	0	0	0	0	0	0	0	0	7.53	0	0	0	0.03	0	0	0.0433333	0	0	2.51
R10090_26402.1	XM_017320974.1	52397	0.1	0.1	0	0.02	0.01	0	0.33	0.09	0	0.12	0.16	0	0.03	0.02	0	0.49	0.14	0	14.4	15.57	0	3.04	1.66	0	12.78	14.96	0	0.0666667	0.01	0.14	0.0933333	0.0166667	0.21	9.99	1.56667	9.24667
R10090_82424.1	XM_011242511.1	235330	0	0	0	0	0	0	0	0	0	0	0	0	0	0	0	0	0	0	0	0	0	0	0	0	0	0	0	0	0	0	0	0	0	0	0	0
R10090_23123.2	NM_013759.3	27361	5.49	3.55	8.17	2.27	2.01	2.03	5.28	2.89	3.75	6.42	5.44	10.29	3.81	3.32	2.85	7.73	4.4	5.76	98	68	154	42.83	38	40	25	57	75	5.73667	2.10333	3.97333	7.38333	3.32667	5.96333	106.667	40.2767	52.3333
R10090_94283.4	NM_178638.4	81907	2.49	3.4	2.82	2.93	2.43	0.82	2.66	2.44	4.76	2.92	5.2	3.55	4.92	4.01	1.14	3.89	3.71	7.32	216.55	307.27	255.92	275.99	227.65	78.98	60.71	230.65	449.64	2.90333	2.06	3.28667	3.89	3.35667	4.97333	259.913	194.207	247
R10090_53684.1	NM_001291160.1	20853	0.26	1.67	2.69	0.17	0.3	0.41	1.74	0.65	0.77	0.3	2.56	3.39	0.28	0.5	0.58	2.54	1	1.19	21.84	148.82	240.24	15.54	27.78	39.42	39.05	60.93	71.91	1.54	0.293333	1.05333	2.08333	0.453333	1.57667	136.967	27.58	57.2967
R10090_79140.1	XM_017322101.1	212124	0	0	0	0	0	0.01	0	0	0	0	0	0	0	0	0.01	0	0	0	0	0	0	0	0	1	0	0	0	0	0.00333333	0	0	0.00333333	0	0	0.333333	0
R10090_72578.5	NM_028734.5	74051	0.05	0.06	0.17	0.09	0.04	0.07	0.12	0.13	0.1	0.06	0.09	0.21	0.15	0.07	0.09	0.17	0.2	0.15	12.05	15.35	43.94	25.22	11.79	19.06	7.77	36.31	27.45	0.0933333	0.0666667	0.116667	0.12	0.103333	0.173333	23.78	18.69	23.8433
R10090_218700.1	XM_030249875.1	381112	0	0	0	0	0	0	0	0	0	0	0	0	0	0	0	0	0	0	0	0	0	0	0	0	0	0	0	0	0	0	0	0	0	0	0	0
R10090_27676.3	XM_006507489.3	20480	0	0	0	0.06	0	0.07	0	0	0	0	0	0	0.1	0	0.1	0	0	0	0	0	0	6.77	0	8.14	0	0	0	0	0.0433333	0	0	0.0666667	0	0	4.97	0
R10090_40773.1	XM_017313743.2	100038725	0.02	0	0.02	0	0.04	0	0	0	0.01	0.02	0	0.03	0	0.06	0	0	0	0.02	3.98	0	5.02	0	9.97	0	0	0	3.2	0.0133333	0.0133333	0.00333333	0.0166667	0.02	0.00666667	3	3.32333	1.06667
R10090_69720.3	NM_201245.3	26936	0.02	0.04	0	0	0	0	0	0	0	0.02	0.06	0	0	0	0.01	0	0	0	3.44	8.94	0	0	0	1.01	0	0	0	0.02	0	0	0.0266667	0.00333333	0	4.12667	0.336667	0
R10090_33810.1	NM_001290993.1	22785	3.31	1.92	4.09	0	0.01	0.42	12.74	0.79	0	3.88	2.95	5.15	0	0.01	0.58	18.66	1.2	0	423.45	255.84	546.72	0	0.74	59.38	429	110.02	0	3.10667	0.143333	4.51	3.99333	0.196667	6.62	408.67	20.04	179.673
R10090_45090.3	XM_006496359.4	98267	0.11	0.01	0.29	0.22	0.17	0.02	0.16	0	0	0.13	0.02	0.36	0.36	0.27	0.03	0.23	0	0	8	1	22	17	13	2	3	0	0	0.136667	0.136667	0.0533333	0.17	0.22	0.0766667	10.3333	10.6667	1
R10090_70764.3	NM_013462.3	11556	0.08	0.07	0.19	0.06	0.01	0	0.06	0.03	0.07	0.09	0.11	0.24	0.1	0.02	0	0.09	0.05	0.11	5	4.84	12.63	4	1	0	1	2.12	4.9	0.113333	0.0233333	0.0533333	0.146667	0.04	0.0833333	7.49	1.66667	2.67333
R10090_8910.2	NM_001037752.2	433490	0	0	0	0	0	0	0	0	0	0	0	0	0	0	0	0	0	0	0	0	0	0	0	0	0	0	0	0	0	0	0	0	0	0	0	0
R10090_212304.1	NM_001347201.1	68778	0	0	0	0	0	0.18	0.52	0	0	0	0	0	0	0	0.25	0.76	0	0	0	0	0	0	0	13	9	0	0	0	0.06	0.173333	0	0.0833333	0.253333	0	4.33333	3
R10090_74045.3	NM_174848.4	224273	2.81	4.81	6.06	3.12	3.82	1.47	6.03	3.38	3.44	3.29	7.36	7.64	5.23	6.29	2.05	8.83	5.15	5.28	724.8	1285.52	1631.32	875.43	1064.01	421.64	408.84	947.77	957.35	4.56	2.80333	4.28333	6.09667	4.52333	6.42	1213.88	787.027	771.32
R10090_76273.1	NM_001272057.1	11499	0.02	0.02	0	0	0	0	0	0	0	0.03	0.02	0	0	0	0	0	0	0	1.43	1	0	0	0	0	0	0	0	0.0133333	0	0	0.0166667	0	0	0.81	0	0
R10090_22709.1	NM_001166408.1	75646	0	0	0	1.06	1.26	0.65	0	0.27	0.67	0	0	0	1.77	2.07	0.91	0	0.41	1.03	0	0	0	131.86	155.5	83.3	0	34.03	83.95	0	0.99	0.313333	0	1.58333	0.48	0	123.553	39.3267
R10090_75002.3	XM_006520721.4	21357	0	1.3	0.59	0.35	0.78	0.76	0.8	1.11	0.98	0	2	0.74	0.6	1.28	1.06	1.18	1.69	1.5	0	50.49	22.7	14.05	30.64	30.89	7.82	44.66	39.58	0.63	0.63	0.963333	0.913333	0.98	1.45667	24.3967	25.1933	30.6867
R10090_74282.2	XM_006516118.3	625098	0.02	0	0	0	0	0.01	0	0	0	0.02	0	0	0	0	0.02	0	0	0	1.19	0	0	0	0	1.07	0	0	0	0.00666667	0.00333333	0	0.00666667	0.00666667	0	0.396667	0.356667	0
R10090_205075.1	XM_030253355.1	19266	0.23	0.03	0	0	0	0	0	0.12	0.02	0.27	0.04	0	0	0	0	0	0.19	0.04	46.66	6.01	0	0	0	0	0	27.82	5.24	0.0866667	0	0.0466667	0.103333	0	0.0766667	17.5567	0	11.02
R10090_42425.1	XM_017314584.2	279766	0	0.21	0.02	0	0.28	0	0	0	0	0	0.33	0.02	0	0.46	0	0	0	0	0	9.28	0.82	0	12.41	0	0	0	0	0.0766667	0.0933333	0	0.116667	0.153333	0	3.36667	4.13667	0
R10090_205781.1	XM_030253007.1	100041677	0	0.07	0	0.02	0.01	0.07	0.12	0.15	0	0	0.1	0.01	0.04	0.02	0.1	0.17	0.22	0	0	8.51	0.57	3.39	1.78	9.67	3.92	20.09	0	0.0233333	0.0333333	0.09	0.0366667	0.0533333	0.13	3.02667	4.94667	8.00333
R10090_205998.1	XM_030254064.1	11496	0	0	0.22	0	0.04	0	0	0	0	0	0	0.28	0	0.06	0	0	0	0	0	0	18.3	0	3.21	0	0	0	0	0.0733333	0.0133333	0	0.0933333	0.02	0	6.1	1.07	0
R10090_70253.1	XM_017312233.2	667823	0	0	0.01	0.03	0	0	0	0	0.05	0	0	0.01	0.05	0	0	0	0	0.07	0	0	1.02	2.95	0	0	0	0	4.48	0.00333333	0.01	0.0166667	0.00333333	0.0166667	0.0233333	0.34	0.983333	1.49333
R10090_48194.3	XM_006507806.4	23966	0	0.01	0	0	0	0	0	0.02	0	0	0.02	0	0	0	0	0	0.03	0	0	3.62	0	0	0	0	0	6.58	0	0.00333333	0	0.00666667	0.00666667	0	0.01	1.20667	0	2.19333
R10090_203836.1	XM_030250850.1	228998	0.31	0.21	0.32	0	0	0	0	0	0	0.37	0.33	0.4	0	0	0	0	0	0	19.01	13.63	20.14	0	0	0	0	0	0	0.28	0	0	0.366667	0	0	17.5933	0	0
R10090_65945.4	NM_175178.4	72168	0	0	0	0	0	0	0	0	0.03	0	0	0	0	0	0	0	0	0.05	0	0	0	0	0	0	0	0	2	0	0	0.01	0	0	0.0166667	0	0	0.666667
R10090_220598.1	XM_030251626.1	100041057	0	0	0.05	0.19	0.19	0.1	0	0.4	0.2	0	0	0.06	0.32	0.31	0.14	0	0.61	0.3	0	0	2.22	9.38	9.06	5.05	0	20.01	9.74	0.0166667	0.16	0.2	0.02	0.256667	0.303333	0.74	7.83	9.91667
R10090_95954.3	XM_006539314.4	80912	0	0.06	0	0	0	0	0	0.06	0	0	0.1	0	0	0	0	0	0.09	0	0	7.09	0	0	0	0	0	6.84	0	0.02	0	0.02	0.0333333	0	0.03	2.36333	0	2.28
R10090_86745.2	NM_001017362.2	550619	0.93	2.3	1.37	0.28	0.18	0.07	1.49	0.98	2.43	1.09	3.52	1.72	0.47	0.29	0.1	2.17	1.5	3.73	35.7	92.6	54.92	11.63	7.2	3.03	15	41.31	102.04	1.53333	0.176667	1.63333	2.11	0.286667	2.46667	61.0733	7.28667	52.7833
R10090_98318.1	XM_017322407.1	57752	0.21	0.33	0.42	0.42	0.35	0.09	0.28	0.27	0.12	0.25	0.51	0.53	0.7	0.57	0.12	0.42	0.41	0.18	63.36	102.74	129.59	135.39	110.89	28.48	22.16	86.36	36.86	0.32	0.286667	0.223333	0.43	0.463333	0.336667	98.5633	91.5867	48.46
R10090_215460.1	NM_001347587.1	66671	0.65	0.06	0.06	0.23	0.17	0.11	1.08	0.52	0.77	0.76	0.09	0.07	0.39	0.28	0.15	1.58	0.79	1.18	28.53	2.82	2.53	10.82	7.99	5.26	12.45	24.76	36.71	0.256667	0.17	0.79	0.306667	0.273333	1.18333	11.2933	8.02333	24.64
R10090_36710.3	NM_178901.3	101602	0	0.09	0	0.02	0	0	0.09	0.04	0	0	0.14	0	0.04	0	0	0.13	0.07	0	0	4	0	1	0	0	1	2	0	0.03	0.00666667	0.0433333	0.0466667	0.0133333	0.0666667	1.33333	0.333333	1
R10090_217074.1	XM_030248624.1	381022	0	0	0.58	0.1	0.08	0	0	0	0	0	0	0.73	0.16	0.13	0	0	0	0	0	0	305.36	52.23	42.43	0	0	0	0	0.193333	0.06	0	0.243333	0.0966667	0	101.787	31.5533	0
R10090_77889.3	XM_006524365.4	27226	0.57	0.17	0.32	0.07	0.19	0.16	0.3	0.21	0.14	0.67	0.27	0.41	0.12	0.32	0.23	0.43	0.33	0.22	22	7	13	3	8	7	3	9	6	0.353333	0.14	0.216667	0.45	0.223333	0.326667	14	6	6
R10090_214671.1	XM_030246889.1	68055	1.7	1.1	1.63	0.84	0.45	0.55	1.46	0.35	0	2	1.68	2.05	1.42	0.74	0.77	2.14	0.53	0	58.87	39.96	58.95	31.3	16.68	21.05	13.3	13.24	0	1.47667	0.613333	0.603333	1.91	0.976667	0.89	52.5933	23.01	8.84667
R10090_209552.1	XM_030242836.1	57752	0	0.21	0	0	0	0	0.45	0	0	0	0.32	0	0	0	0	0.66	0	0	0	34.21	0	0	0	0	18.84	0	0	0.07	0	0.15	0.106667	0	0.22	11.4033	0	6.28
R10090_202245.1	XM_030248181.1	17354	0	0	0	0	0	0	0	0	0	0	0	0	0	0	0	0	0	0	0	0	0	0	0	0	0	0	0	0	0	0	0	0	0	0	0	0
R10090_84267.3	XM_006514625.4	216549	0	0	0.2	0	0	0	0	0	0.07	0	0	0.25	0	0	0	0	0	0.11	0	0	20.81	0	0	0	0	0	7.37	0.0666667	0	0.0233333	0.0833333	0	0.0366667	6.93667	0	2.45667
R10090_84122.1	XM_017313814.1	16414	0.19	0.14	0	0.27	0.04	0.07	0.3	0	0	0.22	0.22	0	0.46	0.07	0.1	0.44	0	0	12	9.44	0	18.6	2.74	5	5	0	0	0.11	0.126667	0.1	0.146667	0.21	0.146667	7.14667	8.78	1.66667
R10090_218253.1	XM_030249793.1	240067	0	0.09	0	0	0	0	0	0	0.11	0	0.14	0	0	0	0	0	0	0.17	0	7.23	0	0	0	0	0	0	9.43	0.03	0	0.0366667	0.0466667	0	0.0566667	2.41	0	3.14333
R10090_94051.4	NM_080558.4	70599	0.13	0.26	0.38	0.32	0.34	0.12	0.2	0.02	0.15	0.16	0.39	0.48	0.53	0.56	0.17	0.3	0.04	0.23	16.21	32.63	48.82	41.87	45.11	16.15	6.49	3.25	19.58	0.256667	0.26	0.123333	0.343333	0.42	0.19	32.5533	34.3767	9.77333
R10090_96878.4	NM_146091.4	109168	0.84	0.85	1.94	0.32	0.48	0.2	1.68	0.48	0.52	0.99	1.3	2.45	0.53	0.78	0.28	2.46	0.73	0.8	129.99	136.14	312.81	53.34	79.16	34.22	68	80.93	86.36	1.21	0.333333	0.893333	1.58	0.53	1.33	192.98	55.5733	78.43
R10090_19839.3	XM_006497538.4	71435	0.74	1.37	0.46	0.38	0.3	0.72	0.38	0.41	0.4	0.87	2.1	0.58	0.64	0.5	1	0.55	0.63	0.61	381.06	730.37	247.67	215.78	167.52	411.8	50.87	230.56	220.91	0.856667	0.466667	0.396667	1.18333	0.713333	0.596667	453.033	265.033	167.447
R10090_63255.3	NM_009568.3	22756	0	0	0	0.39	0	0	1.96	0.23	0	0	0	0	0.66	0	0	2.87	0.35	0	0	0	0	25.55	0	0	31	15.06	0	0	0.13	0.73	0	0.22	1.07333	0	8.51667	15.3533
R10090_206015.1	XM_030254046.1	108151	0.21	0	0	0	0.1	0.06	0	0	0	0.25	0	0	0	0.16	0.08	0	0	0	33.74	0	0	0	16.56	10.42	0	0	0	0.07	0.0533333	0	0.0833333	0.08	0	11.2467	8.99333	0
R10090_32332.2	XM_011241480.3	72895	0	0.01	0.14	0	0	0	0	0.01	0.03	0	0.01	0.18	0	0	0	0	0.02	0.04	0	1.51	24.9	0	0	0	0	2.51	5.13	0.05	0	0.0133333	0.0633333	0	0.02	8.80333	0	2.54667
R10090_60103.2	XM_011245334.3	71175	0	0	0	0.25	0	0.62	0	0	0	0	0	0	0.43	0	0.87	0	0	0	0	0	0	50.24	0	125.96	0	0	0	0	0.29	0	0	0.433333	0	0	58.7333	0
R10090_202908.1	XM_030247019.1	12388	0	0	0.08	0.13	0	0	0	0	0.06	0	0	0.09	0.21	0	0	0	0	0.09	0	0	37.02	65.7	0	0	0	0.11	29.1	0.0266667	0.0433333	0.02	0.03	0.07	0.03	12.34	21.9	9.73667
R10090_14762.2	XM_006512956.2	102632470	0	0	1.38	0	0	0	0	0	0	0	0	1.74	0	0	0	0	0	0	0	0	4	0	0	0	0	0	0	0.46	0	0	0.58	0	0	1.33333	0	0
R10090_215305.1	XM_030247439.1	75050	0	0	0.1	0	0	0	0	0	0	0	0	0.13	0	0	0	0	0	0	0	0	16.89	0	0	0	0	0	0	0.0333333	0	0	0.0433333	0	0	5.63	0	0
R10090_215745.1	NM_001362433.1	59007	8.08	14.49	14.92	7.41	8.39	6.82	16.53	15.79	14.46	9.45	22.19	18.79	12.43	13.81	9.55	24.2	24.05	22.22	429.36	806.79	831.37	425.61	478.88	403.12	231.68	917.95	840.23	12.4967	7.54	15.5933	16.81	11.93	23.49	689.173	435.87	663.287
R10090_50782.1	NM_001081132.1	326622	6.38	3.77	4.93	3.19	2.85	1.68	10.24	4.44	4.04	7.47	5.77	6.21	5.35	4.7	2.35	15	6.77	6.21	790.12	485.9	638.76	429.27	381.19	231.43	333.98	599.9	543.06	5.02667	2.57333	6.24	6.48333	4.13333	9.32667	638.26	347.297	492.313
R10090_216172.1	XM_030247606.1	110265	0.05	0	0	0.1	0	0	0.21	0	0	0.06	0	0	0.17	0	0	0.3	0	0	2.68	0	0	5.29	0	0	2.69	0	0	0.0166667	0.0333333	0.07	0.02	0.0566667	0.1	0.893333	1.76333	0.896667
R10090_48508.2	XM_006510333.3	244871	0	0	0	0	0.14	0	0.81	0	0.1	0	0	0	0	0.23	0	1.18	0	0.16	0	0	0	0	32.11	0	45.03	0	23.24	0	0.0466667	0.303333	0	0.0766667	0.446667	0	10.7033	22.7567
R10090_26003.3	XM_006519542.4	70646	0	0	0	0	0	0	0	0.52	0	0	0	0	0	0	0	0	0.79	0	0	0	0	0	0	0	0	60.6	0	0	0	0.173333	0	0	0.263333	0	0	20.2
R10090_48293.3	XM_006530241.4	208606	1.07	0	0.32	0	0	0.14	1.06	0	0	1.26	0	0.4	0	0	0.2	1.55	0	0	53.55	0	16.66	0	0	7.89	13.89	0	0	0.463333	0.0466667	0.353333	0.553333	0.0666667	0.516667	23.4033	2.63	4.63
R10090_214468.1	XM_030247039.1	105245381	0.49	0.18	0.34	0.18	0.28	0.19	0.67	0.28	0.44	0.58	0.28	0.42	0.31	0.46	0.26	0.99	0.43	0.68	19.18	7.58	13.76	7.63	11.74	8.07	6.93	12.08	18.88	0.336667	0.216667	0.463333	0.426667	0.343333	0.7	13.5067	9.14667	12.63
R10090_39423.1	XM_011249684.1	320024	1.84	3.52	12.21	2.04	1.17	0.7	9.84	1.9	0.47	2.15	5.39	15.38	3.43	1.93	0.98	14.41	2.89	0.72	198.3	395.68	1379.89	239.98	136.7	84.24	279.85	223.25	55	5.85667	1.30333	4.07	7.64	2.11333	6.00667	657.957	153.64	186.033
R10090_33381.1	NM_001310477.1	226922	0.03	0	0	0.02	0	0	0	0	0	0.03	0	0	0.03	0	0	0	0	0	5	0	0	4	0	0	0	0	0	0.01	0.00666667	0	0.01	0.01	0	1.66667	1.33333	0
R10090_20138.6	NM_153423.6	242687	10.2	11.73	21.14	5.68	6.18	5.72	6.81	7.28	7.18	11.94	17.96	26.62	9.53	10.17	8.01	9.97	11.1	11.03	986.65	1181.72	2137.94	596.79	643.79	616.45	173.44	768.37	754.13	14.3567	5.86	7.09	18.84	9.23667	10.7	1435.44	619.01	565.313
R10090_26670.2	NM_010568.3	16337	0.18	0.14	0.25	0.09	0.11	0	0.15	0.09	0.06	0.21	0.22	0.31	0.16	0.19	0.01	0.22	0.13	0.09	41	34	59	23	28	1.04	9	22	14	0.19	0.0666667	0.1	0.246667	0.12	0.146667	44.6667	17.3467	15
R10090_14493.2	XM_011250559.3	243842	0.61	0.59	0.58	0	0	0.11	0	0	0	0.71	0.9	0.73	0	0	0.15	0	0	0	88.51	88.32	88.36	0	0	17	0	0	0	0.593333	0.0366667	0	0.78	0.05	0	88.3967	5.66667	0
R10090_74068.1	XM_017314190.1	380654	0.02	0	0.12	0	0.01	0	0.02	0	0.02	0.02	0	0.15	0	0.02	0	0.03	0	0.04	3	0	23	0	3	0	1	0	5	0.0466667	0.00333333	0.0133333	0.0566667	0.00666667	0.0233333	8.66667	1	2
R10090_16406.1	XM_006510682.2	77116	1.75	0	0	0.38	0	0.81	0	0	0	2.04	0	0	0.63	0	1.13	0	0	0	166.37	0	0	39	0	85.48	0	0	0	0.583333	0.396667	0	0.68	0.586667	0	55.4567	41.4933	0
R10090_29128.3	XM_006535108.4	52398	0	0.55	0	0	0	0	0	0	0	0	0.84	0	0	0	0	0	0	0	0	40.94	0	0	0	0	0	0	0	0.183333	0	0	0.28	0	0	13.6467	0	0
R10090_102844.2	NM_173379.3	210530	0.16	0.07	0.12	0.05	0.06	0.05	0.05	0.02	0.12	0.18	0.11	0.16	0.08	0.1	0.06	0.07	0.04	0.18	12	6	10	4	5	4	1	2	10	0.116667	0.0533333	0.0633333	0.15	0.08	0.0966667	9.33333	4.33333	4.33333
R10090_30942.1	XM_011245766.1	75761	0	0	0	0	0	0	0	0	0.02	0	0	0	0	0	0	0	0	0.04	0	0	0	0	0	0	0	0	2.35	0	0	0.00666667	0	0	0.0133333	0	0	0.783333
R10090_60071.3	XM_006509283.3	142980	0.33	0	0.23	0.26	0.02	0.36	0	0.44	0	0.38	0	0.29	0.44	0.04	0.5	0	0.67	0	33.04	0	23.94	28.52	2.62	40.44	0	48.18	0	0.186667	0.213333	0.146667	0.223333	0.326667	0.223333	18.9933	23.86	16.06
R10090_56555.1	XM_011247610.1	320707	0	0	0	0	0	0	0	0	0	0	0	0	0	0	0	0	0	0	0	0	0	0	0	0	0	0	0	0	0	0	0	0	0	0	0	0
R10090_30776.3	NM_001024617.3	234515	0	0	0	0	0	0	0	0	0	0	0	0	0	0	0	0	0	0	0	0	0	0	0	0	0	0	0	0	0	0	0	0	0	0	0	0
R10090_212146.1	NM_001358839.1	171580	0.28	0.08	0.08	0.01	0	0	0.21	0.03	0.01	0.32	0.12	0.1	0.02	0	0	0.31	0.04	0.02	20	6	6	1	0	0	4	2	1	0.146667	0.00333333	0.0833333	0.18	0.00666667	0.123333	10.6667	0.333333	2.33333
R10090_36602.2	NM_030060.2	381319	34.27	22.15	43.8	8.14	9.04	4.24	21.73	21.26	19.37	40.12	33.92	55.16	13.65	14.89	5.94	31.83	32.38	29.76	421	296	571	104	116	57	71	291	271	33.4067	7.14	20.7867	43.0667	11.4933	31.3233	429.333	92.3333	211
R10090_76522.3	XM_006500039.3	66860	0	0	0	0.06	0	0	0	0	0	0	0	0	0.1	0	0	0	0	0	0	0	0	10.5	0	0	0	0	0	0	0.02	0	0	0.0333333	0	0	3.5	0
R10090_203222.1	XM_030251663.1	269346	0	0	0	0	0	0.01	0	0	0	0	0	0	0	0	0.02	0	0	0	0	0	0	0	0	1.17	0	0	0	0	0.00333333	0	0	0.00666667	0	0	0.39	0
R10090_66008.1	NM_001163769.1	108121	52.66	25.71	44.01	9.57	9.83	10.99	15.22	11.58	17.51	61.65	39.37	55.43	16.06	16.18	15.39	22.28	17.63	26.9	903.58	473.27	797.79	173.33	177.97	207.55	69.22	219.83	337.04	40.7933	10.13	14.77	52.15	15.8767	22.27	724.88	186.283	208.697
R10090_84080.3	XM_006531191.4	54446	0	0	0	0	0	0	0	0	0	0	0	0	0	0	0	0	0	0	0	0	0	0	0	0	0	0.01	0	0	0	0	0	0	0	0	0	0.00333333
R10090_50873.1	XM_017314875.1	104418	0.04	0	0	0	0	0.02	0	0.05	0	0.05	0	0	0	0	0.02	0	0.08	0	3.25	0	0	0	0	1.46	0	4.59	0	0.0133333	0.00666667	0.0166667	0.0166667	0.00666667	0.0266667	1.08333	0.486667	1.53
R10090_38240.2	XM_006519327.3	57270	0	0	0	0	0	0	0	0	0	0	0	0	0	0	0	0	0	0	0	0	0	0	0	0	0	0	0	0	0	0	0	0	0	0	0	0
R10090_8076.1	NM_001301174.1	234700	70.21	57.95	110.99	18.73	16.16	28.73	85.36	42.61	51.33	82.19	88.73	139.78	31.42	26.6	40.22	125.01	64.91	78.87	690.51	627.54	1163.22	189.36	164.48	307.56	223.89	469.85	582.69	79.7167	21.2067	59.7667	103.567	32.7467	89.5967	827.09	220.467	425.477
R10090_16026.3	XM_006535246.4	73246	6.38	3.85	0	4.58	3.81	1.93	1.11	6.06	5.25	7.47	5.9	0	7.68	6.28	2.71	1.63	9.23	8.07	283.38	179.59	0	219.25	181.62	95.38	13.02	294.91	255.79	3.41	3.44	4.14	4.45667	5.55667	6.31	154.323	165.417	187.907
R10090_93069.2	NM_198414.2	75552	0	0	0	0	0	0	0	0	0	0	0	0	0	0	0	0	0	0	0	0	0	0	0	0	0	0	0	0	0	0	0	0	0	0	0	0
R10090_29259.3	NM_016957.3	15331	330.41	169	316.23	62.42	66.77	80.89	245.36	148.67	124.99	386.8	258.78	398.28	104.72	109.92	113.26	359.29	226.47	192.04	8536	4629	8596	1722	1836	2312	1676	4226	3576	271.88	70.0267	173.007	347.953	109.3	259.267	7253.67	1956.67	3159.33
R10090_3438.2	XM_006515203.2	68832	0.03	0	0.03	0	0.03	0	0	0	0	0.04	0	0.03	0	0.05	0	0	0	0	1.54	0	1.39	0	1.45	0	0	0	0	0.02	0.01	0	0.0233333	0.0166667	0	0.976667	0.483333	0
R10090_76778.3	NM_009939.3	12848	51.6	32.84	23.49	34.16	33.89	36.31	44.15	43.88	33.54	60.41	50.28	29.58	57.3	55.79	50.84	64.66	66.84	51.54	3993.74	2652.04	1902.68	2866.14	2823.33	3129.9	900.38	3707.36	2825.28	35.9767	34.7867	40.5233	46.7567	54.6433	61.0133	2849.49	2939.79	2477.67
R10090_78716.1	XM_017322396.1	57752	0.06	0	0	0	0.04	0.03	0	0	0	0.07	0	0	0	0.07	0.05	0	0	0	17.06	0	0	0	14.47	10.76	0	0	0	0.02	0.0233333	0	0.0233333	0.04	0	5.68667	8.41	0
R10090_102427.2	XM_006520261.3	106014	0.01	0	0.01	0	0	0	0.01	0	0	0.01	0	0.02	0.01	0	0	0.01	0	0	11.1	2.23	16	4.47	2.02	4	2	0	0	0.00666667	0	0.00333333	0.01	0.00333333	0.00333333	9.77667	3.49667	0.666667
R10090_2377.2	XM_006518920.2	223267	1.04	0.77	0.63	0	0.25	0.33	0	0.18	0	1.21	1.19	0.79	0	0.42	0.46	0	0.27	0	22.89	18.23	14.6	0	5.97	8.07	0	4.32	0	0.813333	0.193333	0.06	1.06333	0.293333	0.09	18.5733	4.68	1.44
R10090_210838.1	NM_001364509.1	78369	0.13	0.5	1.21	0	0	0	0.36	0.23	0.09	0.16	0.77	1.53	0	0	0	0.52	0.35	0.13	2.79	11.16	26.58	0	0	0	1.96	5.25	2.03	0.613333	0	0.226667	0.82	0	0.333333	13.51	0	3.08
R10090_39663.3	XM_006523316.3	23984	0	0	0	0	0.06	0	0	0	0	0	0	0	0	0.1	0	0	0	0	0	0	0	0	13.16	0	0	0	0	0	0.02	0	0	0.0333333	0	0	4.38667	0
R10090_43635.1	XM_017321438.2	18139	0.04	0	0	0	0	0	0	0	0	0.04	0	0	0	0	0	0	0	0	4.21	0	0	0	0	0	0	0	0	0.0133333	0	0	0.0133333	0	0	1.40333	0	0
R10090_36894.2	XM_011249751.3	20817	1.15	1.8	2.06	0	0.67	0.3	0.6	3.27	0.55	1.34	2.75	2.6	0	1.11	0.42	0.88	4.98	0.85	103.58	169.37	195.21	0	65.66	30.56	14.3	322.72	54.17	1.67	0.323333	1.47333	2.23	0.51	2.23667	156.053	32.0733	130.397
R10090_209560.1	NM_001357696.1	101476	0.51	0.39	0.9	1.16	0.58	0	2.12	0	0	0.6	0.6	1.13	1.95	0.95	0	3.11	0	0	47.47	37.46	87.07	116.9	57.34	0	51.71	0	0	0.6	0.58	0.706667	0.776667	0.966667	1.03667	57.3333	58.08	17.2367
R10090_92007.1	NM_001195390.1	99311	0.12	0.64	0.11	0	0.15	0.49	1.53	0.06	0.24	0.14	0.98	0.14	0	0.25	0.69	2.24	0.09	0.38	9.29	51.27	8.8	0	12.59	41.99	30.89	4.78	20.39	0.29	0.213333	0.61	0.42	0.313333	0.903333	23.12	18.1933	18.6867
R10090_33569.3	XM_006501025.4	14867	2.76	1.37	1	0.81	0	0.4	0.07	1.66	0	3.24	2.1	1.26	1.36	0	0.56	0.1	2.53	0	73.27	38.48	27.93	23.02	0	11.8	0.47	48.4	0	1.71	0.403333	0.576667	2.2	0.64	0.876667	46.56	11.6067	16.29
R10090_206774.1	XM_030254541.1	269700	0	0	0	0	0	0	0	0	0	0	0	0	0	0	0	0	0	0	0	0	0	0	0	0	0	0	0	0	0	0	0	0	0	0	0	0
R10090_55229.2	NM_030197.2	78832	0.49	1.03	2.18	0.51	0.79	0.35	1.72	0.7	0.85	0.57	1.58	2.75	0.86	1.29	0.49	2.51	1.07	1.31	67.72	149.3	317.85	78.01	117.98	54.11	62.92	106.13	129.03	1.23333	0.55	1.09	1.63333	0.88	1.63	178.29	83.3667	99.36
R10090_86995.1	XM_017320591.2	108086	0	0	0	0	0	0	0	0	0	0	0	0	0	0	0	0	0	0	0	0	0	0	0	0	0	0	0	0	0	0	0	0	0	0	0	0
R10090_91077.1	XM_017312828.2	244646	0	0	0	0.06	0	0	0	0.11	0.05	0	0	0	0.1	0	0	0	0.17	0.07	0	0	0	10.87	0	0	0	19.68	8.4	0	0.02	0.0533333	0	0.0333333	0.08	0	3.62333	9.36
R10090_203527.1	XM_030251858.1	50518	0	0.04	0	0	0	0	0	0	0.01	0	0.06	0	0	0	0	0	0	0.01	0	8.16	0	0	0	0	0	0	1.54	0.0133333	0	0.00333333	0.02	0	0.00333333	2.72	0	0.513333
R10090_24117.2	NM_133981.2	102580	2.25	2.32	2.98	3.54	4.41	1.52	2.46	3.38	4.08	2.64	3.55	3.75	5.95	7.26	2.13	3.6	5.16	6.27	144.05	154.99	199.45	245.34	303.15	108.19	41.38	236.48	284.7	2.51667	3.15667	3.30667	3.31333	5.11333	5.01	166.163	218.893	187.52
R10090_96204.3	XM_006513076.4	114229	0.02	0	0.05	0	0	0	0	0	0.02	0.03	0	0.06	0	0	0	0	0	0.03	2.56	0	5.5	0	0	0	0	0	2.55	0.0233333	0	0.00666667	0.03	0	0.01	2.68667	0	0.85
R10090_213252.1	XM_030245940.1	22678	0	0	0.16	0	0	0	0.41	0	0	0	0	0.2	0	0	0	0.6	0	0	0	0	18.26	0	0	0	11.87	0.06	0	0.0533333	0	0.136667	0.0666667	0	0.2	6.08667	0	3.97667
R10090_218196.1	NM_001357907.1	108121	4.74	1.43	0	0	0	0.37	5.36	0	0	5.54	2.19	0	0	0	0.52	7.84	0	0	64.21	20.97	0	0	0	5.53	19.29	0	0	2.05667	0.123333	1.78667	2.57667	0.173333	2.61333	28.3933	1.84333	6.43
R10090_47186.1	NM_001167149.1	100043033	0	0	0	0	0	0.02	0.22	0	0.05	0	0	0	0	0	0.02	0.32	0	0.08	0	0	0	0	0	0.33	1.01	0	1	0	0.00666667	0.09	0	0.00666667	0.133333	0	0.11	0.67
R10090_94229.3	XM_006506697.4	73998	0.62	0.45	0.27	0.48	0.58	0.31	0	0.63	0.49	0.72	0.69	0.35	0.8	0.96	0.43	0	0.96	0.75	73.2	56.16	34.16	62.03	74.88	40.72	0	81.38	62.63	0.446667	0.456667	0.373333	0.586667	0.73	0.57	54.5067	59.21	48.0033
R10090_55829.1	XM_017316853.2	114565	0	0.02	0.02	0	0.03	0	0	0	0	0	0.04	0.03	0	0.06	0	0	0	0	0	7.18	7.51	0	10.6	0	0	0	0	0.0133333	0.01	0	0.0233333	0.02	0	4.89667	3.53333	0
R10090_14198.5	NM_024456.5	19345	2.63	4.28	6.66	2.26	2.28	1.4	3.12	2.42	3.82	3.08	6.55	8.39	3.8	3.76	1.96	4.57	3.68	5.87	112	191	297	103.7	104	66	35	112.46	178.12	4.52333	1.98	3.12	6.00667	3.17333	4.70667	200	91.2333	108.527
R10090_6128.1	NM_001293653.1	19349	0	0	0	0	0	0	0	0	0	0	0	0	0	0	0	0	0	0	0	0	0	0	0	0	0	0	0	0	0	0	0	0	0	0	0	0
R10090_98247.4	NM_007416.4	11548	0	0	0	0.01	0	0	0	0	0	0	0	0	0.02	0	0	0	0	0	0	0	0	1	0	0	0	0	0	0	0.00333333	0	0	0.00666667	0	0	0.333333	0
R10090_220268.1	XM_030251465.1	631145	0	0.32	0	0	0	0	0	0	0	0	0.49	0	0	0	0	0	0	0	0	23.15	0	0	0	0	0	0	0	0.106667	0	0	0.163333	0	0	7.71667	0	0
R10090_203914.1	XM_030252846.1	74252	7.34	8.94	14.9	5.15	4.59	2.34	7.05	10.52	10.34	8.6	13.69	18.77	8.64	7.56	3.28	10.33	16.03	15.89	561.64	713.23	1192.83	426.84	377.96	199.57	142.07	878.66	860.59	10.3933	4.02667	9.30333	13.6867	6.49333	14.0833	822.567	334.79	627.107
R10090_83038.3	XM_006500581.4	17932	0	0	0	0.01	0	0	0	0	0	0	0	0	0.01	0	0	0	0	0	0	0	0	1.01	0	0	0	0	0	0	0.00333333	0	0	0.00333333	0	0	0.336667	0
R10090_19330.2	XM_006540339.2	68947	0.15	0.1	0.39	0	0.05	0	0.29	0.07	0.07	0.17	0.15	0.49	0	0.08	0	0.42	0.1	0.11	5.76	3.91	15.88	0	1.96	0	2.94	2.88	2.94	0.213333	0.0166667	0.143333	0.27	0.0266667	0.21	8.51667	0.653333	2.92
R10090_68238.1	XM_006535480.2	241950	0	0	0	0	0	0	0	0	0	0	0	0	0	0	0	0	0	0	0	0	0	0	0	0	0	0	0	0	0	0	0	0	0	0	0	0
R10090_213084.1	XM_030246359.1	72129	0.27	0.19	0.52	0.07	0.07	0.04	0	0.04	0	0.32	0.29	0.65	0.12	0.11	0.05	0	0.06	0	26.34	19.3	52.14	7.44	7.16	4.21	0	3.96	0	0.326667	0.06	0.0133333	0.42	0.0933333	0.02	32.5933	6.27	1.32
R10090_202686.1	NM_001355608.1	71684	0	0	0	0.06	0	0	0	0	0	0	0	0	0.1	0	0	0	0	0	0	0	0	3	0	0	0	0	0	0	0.02	0	0	0.0333333	0	0	1	0
R10090_100862.1	NM_133658.2	13872	8.18	11.93	12.88	6.28	6.44	2.8	14.62	12.27	12.09	9.57	18.26	16.23	10.53	10.61	3.92	21.4	18.69	18.58	503	767.15	830	417.78	426.05	191.65	237	824.71	811.52	10.9967	5.17333	12.9933	14.6867	8.35333	19.5567	700.05	345.16	624.41
R10090_51276.3	NM_021515.3	11636	0.11	0	0	0	0	0	0	0	0	0.13	0	0	0	0	0	0	0	0	5	0	0	0	0	0	0	0	0	0.0366667	0	0	0.0433333	0	0	1.66667	0	0
R10090_211981.1	NM_001359744.1	237253	3.06	5.16	6.46	1.52	1.71	0	13.19	3.54	1.51	3.59	7.9	8.13	2.56	2.81	0	19.32	5.39	2.32	194.83	342.74	429.91	104.96	116.91	0	221.09	246	104.88	4.89333	1.07667	6.08	6.54	1.79	9.01	322.493	73.9567	190.657
R10090_12221.3	XM_006533876.4	59013	0.77	0.58	0	0	0	0.61	0	0.14	0.68	0.9	0.89	0	0	0	0.86	0	0.21	1.04	33.72	26.82	0	0	0	29.93	0	6.6	32.59	0.45	0.203333	0.273333	0.596667	0.286667	0.416667	20.18	9.97667	13.0633
R10090_204295.1	XM_030252817.1	70737	0	0.01	0	0	0	0	0	2.94	0	0	0.01	0	0	0	0	0	4.47	0	0	0.84	0	0	0	0	0	380.41	0	0.00333333	0	0.98	0.00333333	0	1.49	0.28	0	126.803
R10090_256.3	XM_006527833.4	14933	0.79	4.81	0	9.29	8.37	3.09	1.41	11.66	9.16	0.92	7.36	0	15.58	13.78	4.32	2.06	17.77	14.07	59.24	377.63	0	757.76	678.15	258.6	27.87	958.17	750.12	1.86667	6.91667	7.41	2.76	11.2267	11.3	145.623	564.837	578.72
R10090_68248.3	XM_006539510.4	13089	0	0	0.06	0	0	0	0	0	0	0	0	0.08	0	0	0	0	0	0	0	0	2.82	0	0	0	0	0	0	0.02	0	0	0.0266667	0	0	0.94	0	0
R10090_69344.1	XM_017320319.2	54366	0	0	0.37	0	0	0	0	0	0	0	0	0.46	0	0	0	0	0	0	0	0	35.2	0	0	0	0	0	0	0.123333	0	0	0.153333	0	0	11.7333	0	0
R10090_97391.1	XM_017316461.2	16564	0.01	0	0.02	0	0	0.03	0.05	0	0	0.01	0	0.02	0	0	0.04	0.07	0	0	4	0	6.02	0	0	12.23	4.71	0	0	0.01	0.01	0.0166667	0.01	0.0133333	0.0233333	3.34	4.07667	1.57
R10090_19641.1	NM_001252498.1	192786	0	0.06	0	0	0.01	0	0	0	0.03	0	0.1	0	0	0.02	0	0	0	0.05	0	7.72	0	0	1.68	0	0	0	3.99	0.02	0.00333333	0.01	0.0333333	0.00666667	0.0166667	2.57333	0.56	1.33
R10090_25231.1	NM_027697.1	71149	0	0	0	0	0	0	0	0.04	0.04	0	0	0	0	0	0	0	0.06	0.06	0	0	0	0	0	0	0	1	1	0	0	0.0266667	0	0	0.04	0	0	0.666667
R10090_56970.2	NM_146125.2	228550	0	0.07	0	0	0	0.02	0.1	0	0.05	0	0.11	0	0	0	0.03	0.14	0	0.07	0	3	0	0	0	1	1	0	2	0.0233333	0.00666667	0.05	0.0366667	0.01	0.07	1	0.333333	1
R10090_218946.1	NM_001362322.1	108013	0	0	0	0	0	0	0	0.01	0	0	0	0	0	0	0	0	0.02	0	0	0	0	0	0	0	0	1.57	0	0	0	0.00333333	0	0	0.00666667	0	0	0.523333
R10090_67301.2	NM_001077638.2	15468	2.81	8.31	8.39	3.27	5.67	1.48	4.59	10.61	15.21	3.29	12.72	10.56	5.49	9.33	2.07	6.72	16.16	23.37	128.34	398.27	401.85	161.21	277.63	75.15	55.33	530.52	760.82	6.50333	3.47333	10.1367	8.85667	5.63	15.4167	309.487	171.33	448.89
R10090_67266.1	NM_001037863.2	320940	5.4	4.58	6.3	4.29	4.51	2.51	6.61	2	0.38	6.32	7.01	7.94	7.2	7.42	3.51	9.68	3.05	0.58	790.54	697.16	964.88	683.69	712.56	409.99	254.98	319.92	60.07	5.42667	3.77	2.99667	7.09	6.04333	4.43667	817.527	602.08	211.657
R10090_219260.1	XM_030250391.1	21413	0	0	0.09	0	0	0	0	0.02	0	0	0	0.11	0	0	0	0	0.02	0	0	0	14.75	0	0	0	0	2.7	0	0.03	0	0.00666667	0.0366667	0	0.00666667	4.91667	0	0.9
R10090_214077.1	NM_001364757.1	73293	0.4	0.34	0.23	0	0.22	0	0	0.54	0.28	0.47	0.53	0.29	0	0.36	0	0	0.82	0.43	16.39	14.94	9.98	0	9.57	0	0	24.26	12.64	0.323333	0.0733333	0.273333	0.43	0.12	0.416667	13.77	3.19	12.3
R10090_215366.1	XM_030247274.1	268670	0.54	1.26	1.74	0.38	0.33	0.4	3.95	1.01	0.4	0.63	1.93	2.2	0.63	0.54	0.55	5.78	1.53	0.62	53.25	130.2	180.43	40.41	35.09	43.57	102.85	108.6	43.52	1.18	0.37	1.78667	1.58667	0.573333	2.64333	121.293	39.69	84.99
R10090_90503.2	XM_006512435.2	13982	0	0.04	0	0	0.04	0	0	0	0.06	0	0.06	0	0	0.07	0	0	0	0.1	0	1.85	0	0	2.19	0	0	0	3.36	0.0133333	0.0133333	0.02	0.02	0.0233333	0.0333333	0.616667	0.73	1.12
R10090_39123.1	XM_011246009.2	70508	0.15	0.26	0.95	0.38	0.39	0.35	0.51	0.61	0.64	0.18	0.4	1.2	0.64	0.64	0.5	0.74	0.92	0.98	12.95	23.59	86.13	36.08	36.37	34.12	11.58	57.17	59.81	0.453333	0.373333	0.586667	0.593333	0.593333	0.88	40.89	35.5233	42.8533
R10090_41695.1	XM_017320448.1	23893	0	0.06	0.03	0	0.11	0.03	0.27	0	0.08	0	0.09	0.04	0	0.18	0.04	0.4	0	0.12	0	5	3	0	10	3	6	0	7	0.03	0.0466667	0.116667	0.0433333	0.0733333	0.173333	2.66667	4.33333	4.33333
R10090_70366.1	XM_006540021.1	269854	0.17	0	0	0	0.32	0.15	0	0	0.31	0.2	0	0	0	0.52	0.21	0	0	0.47	5.52	0	0	0	10.72	5.21	0	0	10.73	0.0566667	0.156667	0.103333	0.0666667	0.243333	0.156667	1.84	5.31	3.57667
R10090_70718.3	XM_006511433.3	70549	0.1	0.13	0.38	0.06	0.08	0.04	0.14	0.12	0.11	0.11	0.2	0.48	0.11	0.13	0.06	0.2	0.18	0.16	29.47	40.12	119.74	20.78	26.09	14.35	11.13	39.92	34.61	0.203333	0.06	0.123333	0.263333	0.1	0.18	63.11	20.4067	28.5533
R10090_205484.1	XM_030253859.1	74648	0	0	0	0	0	0	0	0	0	0	0	0	0	0	0	0	0	0	0	0	0	0	0	0	0	0	0	0	0	0	0	0	0	0	0	0
R10090_88723.2	XM_011248151.3	94212	0.19	0.32	0.41	0	0	0.04	0	0.04	0	0.22	0.48	0.52	0	0	0.06	0	0.07	0	37.16	65.24	86.2	0	0	9.25	0	9.36	0	0.306667	0.0133333	0.0133333	0.406667	0.02	0.0233333	62.8667	3.08333	3.12
R10090_83530.1	NM_001271623.1	14611	0.47	1.13	1.34	0.69	0	0	0	0	0	0.55	1.72	1.69	1.17	0	0	0	0	0	29	72	86	46	0	0	0	0	0	0.98	0.23	0	1.32	0.39	0	62.3333	15.3333	0
R10090_210506.1	NM_001348349.1	497652	5.17	7.9	4.94	5.17	5.38	3.88	8.3	9.41	8.56	6.06	12.1	6.23	8.67	8.86	5.43	12.15	14.33	13.15	147.4	238.13	148.07	157.47	163.49	122.34	62.47	294.57	269.23	6.00333	4.81	8.75667	8.13	7.65333	13.21	177.867	147.767	208.757
R10090_95024.3	XM_006508853.3	66790	0	0	0	0	0	0	0	0	0	0	0	0	0	0	0	0	0	0	0	0	0	0	0	0	0	0	0	0	0	0	0	0	0	0	0	0
R10090_216936.1	XM_030248310.1	12614	0	0	0.04	0	0	0	0	0	0	0	0	0.05	0	0	0	0	0	0	0	0	10.86	0	0	0	0	0	0	0.0133333	0	0	0.0166667	0	0	3.62	0	0
R10090_3482.3	NM_019998.3	56737	2.03	3.2	2.56	7.28	6.02	4.8	2.08	3.18	3.33	2.38	4.9	3.22	12.21	9.91	6.72	3.05	4.84	5.11	144	237	189.84	559	459	378.49	38.9	246	256.84	2.59667	6.03333	2.86333	3.5	9.61333	4.33333	190.28	465.497	180.58
R10090_82429.2	NM_026961.2	69147	0.14	0	2.5	0.1	0.1	0.28	0.39	0.09	0.09	0.17	0	3.15	0.17	0.16	0.4	0.56	0.14	0.14	1.4	0	25.97	1	1	3	1	1	1	0.88	0.16	0.19	1.10667	0.243333	0.28	9.12333	1.66667	1
R10090_76192.3	XM_006502322.3	78523	1.83	3.15	4.17	2.04	1.52	0.7	1.56	3.94	5.49	2.14	4.83	5.26	3.43	2.5	0.98	2.29	6.01	8.43	58.93	107.21	141.22	70.59	52.21	25.02	13.28	139.42	194.67	3.05	1.42	3.66333	4.07667	2.30333	5.57667	102.453	49.2733	115.79
R10090_98099.1	XM_017313700.1	80288	0	0.01	0.09	0	0	0	0	0	0	0	0.01	0.11	0	0	0	0	0	0	0	1	15	0	0	0	0	0	0	0.0333333	0	0	0.04	0	0	5.33333	0	0
R10090_43163.4	NM_010856.4	17888	0.03	0	0	0	0	0	0	0.01	0	0.04	0	0	0	0	0	0	0.01	0	4.41	0	0	0	0	0	0	1.04	0	0.01	0	0.00333333	0.0133333	0	0.00333333	1.47	0	0.346667
R10090_88379.2	NM_145421.2	216169	3.34	8.48	20.19	1.94	1.8	1.52	10.4	1.99	3.3	3.9	12.99	25.43	3.25	2.96	2.12	15.23	3.03	5.07	104.44	280.4	664.15	65	60	52.6	86	68.28	113.86	10.67	1.75333	5.23	14.1067	2.77667	7.77667	349.663	59.2	89.38
R10090_215932.1	XM_030248215.1	546250	9.12	6.17	7.02	3.84	4.22	2.99	10.61	7.45	5.44	10.68	9.44	8.84	6.43	6.94	4.18	15.53	11.35	8.36	365.41	259.66	295.12	165.42	180.83	132.9	112.16	327.1	239.27	7.43667	3.68333	7.83333	9.65333	5.85	11.7467	306.73	159.717	226.177
R10090_22295.2	XM_006527447.3	76539	0.05	0	0	0	0	0	0.21	0	0	0.06	0	0	0	0	0	0.3	0	0	3.89	0	0	0	0	0	3.93	0	0	0.0166667	0	0.07	0.02	0	0.1	1.29667	0	1.31
R10090_9969.2	XM_011248856.3	209027	0.39	1.38	0	0.2	0.62	0	1.09	1.75	1.02	0.45	2.12	0	0.34	1.02	0	1.59	2.67	1.56	14.88	55.74	0	8.23	25.27	0	11	73.63	42.76	0.59	0.273333	1.28667	0.856667	0.453333	1.94	23.54	11.1667	42.4633
R10090_41194.2	XM_006500664.3	320558	0	0	0	0	0	0	0	0	0	0	0	0	0	0	0	0	0	0	0	0	0	0	0	0	0	0	0	0	0	0	0	0	0	0	0	0
R10090_201167.1	XM_030243183.1	73467	0	0	0	0	0.09	0	0.33	0.08	0	0	0	0	0	0.14	0	0.48	0.13	0	0	0	0	0	1.04	0	1	1.07	0	0	0.03	0.136667	0	0.0466667	0.203333	0	0.346667	0.69
R10090_100838.3	NM_022314.3	59069	0	0	0	0	0	0	0	0.18	0	0	0	0	0	0	0	0	0.28	0	0	0	0	0	0	0	0	10.16	0	0	0	0.06	0	0	0.0933333	0	0	3.38667
R10090_68419.1	XM_017321873.2	619326	9.4	7.78	8.17	7.48	7.8	3.82	12.11	12.21	11.13	11	11.92	10.28	12.54	12.84	5.35	17.74	18.6	17.11	425.73	370.09	387.98	365.4	379.07	192.28	144.8	605.73	552.53	8.45	6.36667	11.8167	11.0667	10.2433	17.8167	394.6	312.25	434.353
R10090_13173.3	NM_025563.3	66439	5.44	2.87	9.15	1.14	1.11	0.81	4.42	3.16	2.71	6.37	4.39	11.53	1.91	1.82	1.13	6.47	4.81	4.17	266	147	469	60	58	44	57	169	145	5.82	1.02	3.43	7.43	1.62	5.15	294	54	123.667
R10090_85178.4	NM_145367.4	105245	5.35	23.26	17.34	17.78	15.92	8.17	0	17.12	23.47	6.26	35.62	21.84	29.83	26.21	11.45	0	26.07	36.06	324.96	1477.79	1102.96	1168.53	1039.28	552.53	0	1136.26	1555.33	15.3167	13.9567	13.53	21.24	22.4967	20.71	968.57	920.113	897.197
R10090_209110.1	XM_030241963.1	101861	0.11	0.11	0.43	0.38	2.46	0.05	0	0.14	0.15	0.13	0.17	0.54	0.64	4.05	0.07	0	0.22	0.22	8.38	8.81	33.43	30.99	198.65	4.07	0	11.8	11.9	0.216667	0.963333	0.0966667	0.28	1.58667	0.146667	16.8733	77.9033	7.9
R10090_16886.3	XM_006511084.4	235380	0	1.64	0.69	0	0	0	0	0	0	0	2.51	0.87	0	0	0	0	0	0	0	449.91	191.22	0	0	0	0	0	0	0.776667	0	0	1.12667	0	0	213.71	0	0
R10090_92594.1	NM_001007583.1	382427	0.24	0	0	0.07	0.15	0	0.12	0.11	0	0.28	0	0	0.12	0.25	0	0.18	0.17	0	14.84	0	0	4.8	10	0	2	7.66	0	0.08	0.0733333	0.0766667	0.0933333	0.123333	0.116667	4.94667	4.93333	3.22
R10090_1508.2	XM_011244564.2	72562	209.5	74.51	165.08	25.45	28.57	40.63	41.18	17.32	70.36	245.26	114.08	207.91	42.69	47.02	56.9	60.3	26.38	108.11	2186.03	853.11	1833.56	273.93	309.26	462.27	114.49	202.22	844.25	149.697	31.55	42.9533	189.083	48.87	64.93	1624.23	348.487	386.987
R10090_64213.1	XM_017318077.2	171405	0	0	0	0	0	0	0	0.15	0	0	0	0	0	0	0	0	0.23	0	0	0	0	0	0	0	0	6.23	0	0	0	0.05	0	0	0.0766667	0	0	2.07667
R10090_210151.1	NM_001357308.1	80720	3.94	0.93	2.88	0.62	0.35	0.69	2.36	0.95	1.68	4.61	1.42	3.63	1.04	0.57	0.97	3.46	1.45	2.58	88	22.03	67.75	14.68	8.26	17.14	13.97	23.41	41.7	2.58333	0.553333	1.66333	3.22	0.86	2.49667	59.26	13.36	26.36
R10090_217472.1	XM_030248962.1	13383	0	0	0	0.06	0	0	0	0	0	0	0	0	0.09	0	0	0	0	0	0	0	0	6.56	0	0	0	0	0	0	0.02	0	0	0.03	0	0	2.18667	0
R10090_16398.1	NM_001164525.1	226654	0	0	0.45	0	0.12	0	0.91	0.21	0	0	0	0.57	0	0.19	0	1.33	0.33	0	0	0	4	0	1	0	2	2	0	0.15	0.04	0.373333	0.19	0.0633333	0.553333	1.33333	0.333333	1.33333
R10090_24348.4	NM_026529.4	68046	741.44	375.53	387.46	255.29	266.22	343.08	517.79	519.64	446.77	867.97	575.03	487.98	428.25	438.25	480.4	758.24	791.57	686.45	15039	8128	8287	5494	5720	7678	2781	11634	10107	501.477	288.197	494.733	643.66	448.967	745.42	10484.7	6297.33	8174
R10090_56641.1	NM_001163009.1	665113	1.46	2.39	1.94	0.69	0.42	0.38	1.07	2.35	1.81	1.71	3.66	2.45	1.16	0.69	0.54	1.57	3.58	2.78	160.66	273.91	223.9	82.56	49.47	47.18	31.02	282.17	216.63	1.93	0.496667	1.74333	2.60667	0.796667	2.64333	219.49	59.7367	176.607
R10090_88485.1	XM_017322191.1	233765	0	0	0	0	0	0	0	0.01	0	0	0	0	0	0	0	0	0.01	0	0	0	0	0	0	0	0	1	0	0	0	0.00333333	0	0	0.00333333	0	0	0.333333
R10090_47399.1	XM_011242799.2	67287	0	0	0	0	0	0.11	0	0	0.22	0	0	0	0	0	0.16	0	0	0.35	0	0	0	0	0	8.27	0	0	15.93	0	0.0366667	0.0733333	0	0.0533333	0.116667	0	2.75667	5.31
R10090_72452.1	XM_006514251.2	74330	0	0	0	0	0	0	0	0	0	0	0	0	0	0	0	0	0	0	0	0	0	0	0	0	0	0	0	0	0	0	0	0	0	0	0	0
R10090_45210.4	NM_025565.4	66442	0	0	0	0	0	0	0	0	0	0	0	0	0	0	0	0	0	0	0	0	0	0	0	0	0	0	0	0	0	0	0	0	0	0	0	0
R10090_47974.3	XM_006513206.4	13608	0.04	0.12	0	0.18	0.06	0.06	0.33	0	0.12	0.05	0.18	0	0.3	0.1	0.08	0.48	0	0.19	5.54	15.56	0	24.69	8.29	8.34	11.09	0	16.71	0.0533333	0.1	0.15	0.0766667	0.16	0.223333	7.03333	13.7733	9.26667
R10090_78830.1	XM_006520553.1	17309	0	0.01	0.06	0.03	0	0	0.03	0	0	0	0.01	0.08	0.04	0	0	0.05	0	0	0	1	7	3	0	0	1	0	0	0.0233333	0.01	0.01	0.03	0.0133333	0.0166667	2.66667	1	0.333333
R10090_17520.2	XM_006519995.2	71175	5.39	5.4	9.47	1.42	3.6	1.2	13.58	2.8	1.89	6.31	8.27	11.93	2.38	5.93	1.68	19.88	4.27	2.9	1252.21	1301.76	2297.83	359.69	903.38	311.65	829.82	708.52	474.55	6.75333	2.07333	6.09	8.83667	3.33	9.01667	1617.27	524.907	670.963
R10090_82635.1	XM_017320581.2	100756	1.07	2.9	1.81	2.83	2.87	0.99	0.7	2.54	2.91	1.25	4.43	2.28	4.75	4.72	1.38	1.03	3.87	4.48	84.93	240.72	151.15	244.57	245.87	87.7	14.73	221.2	252.54	1.92667	2.23	2.05	2.65333	3.61667	3.12667	158.933	192.713	162.823
R10090_218290.1	XM_030249499.1	14312	0.06	0.15	0.19	0.34	0.04	0.12	0	0.18	0	0.06	0.23	0.24	0.57	0.07	0.17	0	0.28	0	5.82	16.29	20.68	38.47	4.77	13.84	0	21.04	0	0.133333	0.166667	0.06	0.176667	0.27	0.0933333	14.2633	19.0267	7.01333
R10090_217104.1	XM_030248383.1	18174	0	0.24	0	0.14	0	0	0	0	0	0	0.37	0	0.24	0	0	0	0	0	0	26.14	0	15.77	0	0	0	0	0	0.08	0.0466667	0	0.123333	0.08	0	8.71333	5.25667	0
R10090_88255.2	XM_011241112.3	108017	0	0	0	0	0	0	0	0	0	0	0	0	0	0	0	0	0	0	0	0	0	0	0	0	0	0	0	0	0	0	0	0	0	0	0	0
R10090_201014.1	XM_030242579.1	67923	0.03	0	0.05	0.04	0	0.09	0	0	0.15	0.03	0	0.07	0.06	0	0.13	0	0	0.23	1.36	0	2.5	1.79	0	4.8	0	0	7.38	0.0266667	0.0433333	0.05	0.0333333	0.0633333	0.0766667	1.28667	2.19667	2.46
R10090_68538.3	XM_006513972.4	67074	2.57	3.15	8.72	0	1.22	0	11.72	2.65	1.15	3.01	4.82	10.99	0	2.01	0	17.16	4.04	1.76	458.71	583.96	1626.99	0	234.9	0	550.5	515.15	221.53	4.81333	0.406667	5.17333	6.27333	0.67	7.65333	889.887	78.3	429.06
R10090_218025.1	NM_001361532.1	11984	3.19	21.61	0	29.19	21.35	15.2	0	8.7	25.32	3.74	33.09	0	48.96	35.14	21.28	0	13.25	38.9	69	497.38	0	670.35	489.26	362.62	0	207.23	608.96	8.26667	21.9133	11.34	12.2767	35.1267	17.3833	188.793	507.41	272.063
R10090_83359.3	XM_006498282.4	68379	0	0	0	0	0	0	0	0	0.07	0	0	0	0	0	0	0	0	0.1	0	0.06	0	0	0	0	0	0	4.39	0	0	0.0233333	0	0	0.0333333	0.02	0	1.46333
R10090_100248.4	NM_175455.4	218440	0	0.01	0	0	0	0	0	0.01	0.01	0	0.02	0	0	0	0	0	0.02	0.02	0	1	0	0	0	0	0	1	1	0.00333333	0	0.00666667	0.00666667	0	0.0133333	0.333333	0	0.666667
R10090_52463.3	XM_006508185.4	69387	0.44	0.51	1.42	0.13	0.45	0.01	0.2	0	0.47	0.51	0.78	1.79	0.22	0.74	0.02	0.29	0	0.73	8.3	10.24	28.33	2.65	9	0.24	1	0	10	0.79	0.196667	0.223333	1.02667	0.326667	0.34	15.6233	3.96333	3.66667
R10090_74171.2	NM_029216.2	269610	0	0	0.12	0	0	0	0	0.15	0	0	0	0.16	0	0	0	0	0.23	0	0	0	29.56	0	0	0	0	38.24	0	0.04	0	0.05	0.0533333	0	0.0766667	9.85333	0	12.7467
R10090_35109.2	XM_006506833.3	71130	0	1.37	0	0	0.66	0	0	0	0.66	0	2.1	0	0	1.09	0	0	0	1.02	0	34.85	0	0	16.84	0	0	0	17.57	0.456667	0.22	0.22	0.7	0.363333	0.34	11.6167	5.61333	5.85667
R10090_12019.3	NM_013520.3	14256	0	0	0	0	0.09	0	0	0	0	0	0	0	0	0.15	0	0	0	0	0	0	0	0	2	0	0	0	0	0	0.03	0	0	0.05	0	0	0.666667	0
R10090_202197.1	NM_001348237.1	50755	4.1	5	3.4	2.12	1.56	0.52	5.43	0	3.99	4.79	7.66	4.28	3.55	2.56	0.73	7.96	0	6.14	346.06	440.82	300.62	194.13	141.77	49.26	120.93	0	366.92	4.16667	1.4	3.14	5.57667	2.28	4.7	362.5	128.387	162.617
R10090_60442.1	NM_001320492.1	76893	0	0	0	0	0	3.15	0	0	0.18	0	0	0	0	0	4.42	0	0	0.27	0.01	0	0.04	0	0	162.77	0.01	0	9.03	0	1.05	0.06	0	1.47333	0.09	0.0166667	54.2567	3.01333
R10090_91964.3	XM_006539078.3	56809	0	0.03	0	0	0.03	0.02	0	0.18	0	0	0.04	0	0	0.05	0.03	0	0.28	0	0	2.33	0	0	2.79	1.88	0	16.67	0	0.01	0.0166667	0.06	0.0133333	0.0266667	0.0933333	0.776667	1.55667	5.55667
R10090_216268.2	NM_001360046.2	72661	0	0	0	0	0	0	0	0	0	0	0	0	0	0	0	0	0	0	0	0	0	0	0	0	0	0	0	0	0	0	0	0	0	0	0	0
R10090_39370.3	XM_006512540.4	14360	8.76	17.39	15.71	5.26	6.21	0.82	21.05	15.15	15.06	10.25	26.63	19.78	8.83	10.22	1.15	30.82	23.08	23.13	674.71	1398.31	1266.67	439.53	514.75	70.23	427.2	1274.62	1262.54	13.9533	4.09667	17.0867	18.8867	6.73333	25.6767	1113.23	341.503	988.12
R10090_208509.1	NM_001368381.1	52132	0	0	0	0	0.23	0	1.41	0	0	0	0	0	0	0.39	0	2.07	0	0	0	0	0	0	17.56	0	26	0	0	0	0.0766667	0.47	0	0.13	0.69	0	5.85333	8.66667
R10090_9263.1	NM_001024920.1	216964	0.08	0	1.9	0.65	0.46	0	0	0.44	0	0.09	0	2.4	1.08	0.76	0	0	0.67	0	2.26	0	57.29	19.78	14.14	0	0	13.94	0	0.66	0.37	0.146667	0.83	0.613333	0.223333	19.85	11.3067	4.64667
R10090_202351.1	XM_030249610.1	227619	0	0	0.18	0	0	0.05	0	0.08	0	0	0	0.23	0	0	0.07	0	0.12	0	0	0	15.96	0	0	5	0	7	0	0.06	0.0166667	0.0266667	0.0766667	0.0233333	0.04	5.32	1.66667	2.33333
R10090_220644.1	XM_030251677.1	69717	0	0	0	0	0	0	0	0	0	0	0	0	0	0	0	0	0	0	0	0	0	0	0	0	0	0	0	0	0	0	0	0	0	0	0	0
R10090_202891.1	NM_001362658.1	80744	1.83	1.4	1.22	2.53	2.06	0	3.25	2.89	1.26	2.15	2.15	1.54	4.25	3.4	0	4.77	4.41	1.94	145.34	116.05	101.16	217.83	176.12	0	67.96	250.33	108.98	1.48333	1.53	2.46667	1.94667	2.55	3.70667	120.85	131.317	142.423
R10090_82661.2	NM_134033.2	104479	29.57	48.15	65.27	32.54	31.7	11.03	81.02	34.74	33.88	34.61	73.73	82.2	54.59	52.19	15.44	118.65	52.92	52.05	2352	3996	5433	2807	2715	977	1698	3017	2932	47.6633	25.09	49.88	63.5133	40.74	74.54	3927	2166.33	2549
R10090_40246.1	NM_001177773.1	50754	1.21	1.14	0	0	0	0	0	0	0	1.42	1.75	0	0	0	0	0	0	0	119.22	117.07	0	0	0	0	0	0	0	0.783333	0	0	1.05667	0	0	78.7633	0	0
R10090_214480.1	XM_030247056.1	105245402	1.45	1.12	1.06	0.27	0.43	0.39	1.55	1.2	1.22	1.7	1.72	1.34	0.46	0.71	0.55	2.27	1.82	1.87	114.31	92.01	87.26	23.21	36.68	34.56	32.1	102.79	104.32	1.21	0.363333	1.32333	1.58667	0.573333	1.98667	97.86	31.4833	79.7367
R10090_207777.1	NM_001363757.1	22421	0.17	0.15	0.5	0.29	0	0.15	1.03	0.1	0.11	0.2	0.23	0.64	0.49	0.01	0.21	1.52	0.15	0.17	11.87	11.14	36.82	22.06	0.24	11.83	19	7.45	8.6	0.273333	0.146667	0.413333	0.356667	0.236667	0.613333	19.9433	11.3767	11.6833
R10090_44558.1	NM_146036.2	217737	77.62	144.62	139.81	81.78	95.5	78.86	74.44	115.98	155.61	90.87	221.44	176.08	137.19	157.21	110.42	109.01	176.68	239.1	2133.36	4208.1	4041.26	2403.43	2796.4	2399.34	540.82	3505.02	4729.21	120.683	85.38	115.343	162.797	134.94	174.93	3460.91	2533.06	2925.02
R10090_91603.1	XM_006525560.1	12916	0.06	0	0	0.15	0	0	0	0	0	0.07	0	0	0.26	0	0	0	0	0	3.67	0	0	10.47	0	0	0	0	0	0.02	0.05	0	0.0233333	0.0866667	0	1.22333	3.49	0
R10090_34166.4	NM_144883.4	227545	0.16	0.07	0.14	0.06	0	0	0	0.06	0.2	0.19	0.11	0.18	0.09	0	0	0	0.09	0.31	13	6	12	5	0	0	0	5	18	0.123333	0.02	0.0866667	0.16	0.03	0.133333	10.3333	1.66667	7.66667
R10090_204393.1	XM_030252418.1	14263	0	0	0	0	0	0.36	0	0.62	0	0	0	0	0	0	0.51	0	0.94	0	0	0	0	0	0	24.23	0	40.53	0	0	0.12	0.206667	0	0.17	0.313333	0	8.07667	13.51
R10090_28654.2	NM_007608.2	12352	0	0	0	0	0	0.07	0	0	0.04	0	0	0	0	0	0.1	0	0	0.05	0	0	0	0	0	2.06	0	0	1	0	0.0233333	0.0133333	0	0.0333333	0.0166667	0	0.686667	0.333333
R10090_20374.3	NM_026306.3	67674	11.88	4.64	18.33	0	2.58	2.36	5.59	2.51	2.84	13.91	7.1	23.09	0	4.24	3.3	8.19	3.82	4.37	212.44	88.88	346.14	0	48.68	46.48	26.52	49.63	56.98	11.6167	1.64667	3.64667	14.7	2.51333	5.46	215.82	31.72	44.3767
R10090_80666.3	XM_006535247.4	73246	0	0	0	0.51	0	0	0	2.45	0	0	0	0	0.85	0	0	0	3.73	0	0	0	0	24.58	0	0	0	119.8	0	0	0.17	0.816667	0	0.283333	1.24333	0	8.19333	39.9333
R10090_13865.3	NM_025780.4	66816	0.38	0.32	0.64	0.27	0.39	0.14	0.83	0.35	0.23	0.44	0.5	0.81	0.45	0.64	0.2	1.22	0.53	0.36	45	40	80	35	50	19	26	45	30	0.446667	0.266667	0.47	0.583333	0.43	0.703333	55	34.6667	33.6667
R10090_18368.2	NM_015739.2	231044	0.06	0.03	0	0	0	0	0	0	0.06	0.08	0.05	0	0	0	0	0	0	0.09	2	1	0	0	0	0	0	0	2	0.03	0	0.02	0.0433333	0	0.03	1	0	0.666667
R10090_215742.1	NM_001359883.1	71147	0.15	0.21	0	0.25	0	0	0.19	0.47	0	0.17	0.33	0	0.42	0	0	0.27	0.72	0	11.95	18	0	22	0	0	4	41.72	0	0.12	0.0833333	0.22	0.166667	0.14	0.33	9.98333	7.33333	15.24
R10090_24523.1	XM_017314257.1	14149	0.64	0.28	6.27	0.36	0.26	0.07	2.52	0.33	0	0.75	0.43	7.9	0.6	0.43	0.1	3.68	0.51	0	16.31	7.63	168.72	9.79	7.09	2	17	9.34	0	2.39667	0.23	0.95	3.02667	0.376667	1.39667	64.22	6.29333	8.78
R10090_102116.1	NM_001311166.1	66967	0.4	0	0	0	0	0	0	0	0.33	0.47	0	0	0	0	0	0	0	0.5	64	0	0	0	0	0	0	0	56	0.133333	0	0.11	0.156667	0	0.166667	21.3333	0	18.6667
R10090_39729.3	XM_006503754.4	16826	0	0	0	0	0	0	0	0	0.08	0	0	0	0	0	0	0	0	0.12	0	0	0	0	0	0	0	0	5.84	0	0	0.0266667	0	0	0.04	0	0	1.94667
R10090_86815.1	NM_013676.1	20924	0	0	0	0	0	0	0	0.28	0.32	0	0	0	0	0	0	0	0.42	0.49	0.05	0	0	0	0	0	0	24.97	28.38	0	0	0.2	0	0	0.303333	0.0166667	0	17.7833
R10090_201159.1	NM_001368767.1	75388	0.08	0	0.15	0	0	0.09	0	0.12	0	0.1	0	0.18	0	0	0.12	0	0.18	0	2.75	0	5.12	0	0	3.18	0	4.21	0	0.0766667	0.03	0.04	0.0933333	0.04	0.06	2.62333	1.06	1.40333
R10090_74646.3	XM_006515258.4	77480	0.63	0	0.01	0	0	0	0.01	0.26	0	0.73	0	0.01	0	0	0	0.02	0.39	0	139.34	0	1.65	0.67	0.04	0	0.75	62.74	0.58	0.213333	0	0.09	0.246667	0	0.136667	46.9967	0.236667	21.3567
R10090_52208.1	XM_011242126.2	18970	0.14	0.1	0	0	0	0	0	0	0	0.17	0.15	0	0	0	0	0	0	0	3.43	2.51	0	0	0	0	0	0	0	0.08	0	0	0.106667	0	0	1.98	0	0
R10090_212472.1	XM_030245118.1	319586	0.24	0.21	0.33	0.1	0.11	0	0.35	0.05	0	0.28	0.32	0.41	0.18	0.17	0	0.52	0.08	0	23.48	21	33.39	11	11	0	9	5.43	0	0.26	0.07	0.133333	0.336667	0.116667	0.2	25.9567	7.33333	4.81
R10090_88181.2	NM_181680.2	211924	0.01	0.01	0.01	0.01	0.01	0	0.04	0.05	0.01	0.01	0.02	0.01	0.02	0.02	0	0.06	0.07	0.02	1.07	1.04	1.04	1.11	1.06	0	1.02	4.8	1.19	0.01	0.00666667	0.0333333	0.0133333	0.0133333	0.05	1.05	0.723333	2.33667
R10090_52802.2	XM_006533907.3	637515	0	0	0	0	0	0.02	0	0	0	0	0	0	0	0	0.03	0	0	0	0	0	0	0	0	2.67	0	0	0	0	0.00666667	0	0	0.01	0	0	0.89	0
R10090_102187.3	NM_013593.3	17189	10.67	9.45	5.99	5.29	5.29	1.2	11.78	6.94	7.04	12.49	14.46	7.54	8.87	8.71	1.68	17.24	10.57	10.82	222.89	210.31	131.84	117.29	117.16	27.67	65.1	159.94	163.92	8.70333	3.92667	8.58667	11.4967	6.42	12.8767	188.347	87.3733	129.653
R10090_28720.3	XM_006529205.4	16978	0	0	0	0.05	0	0	0	0	0	0	0	0	0.08	0	0	0	0	0	0	0	0	6.87	0	0	0	0	0	0	0.0166667	0	0	0.0266667	0	0	2.29	0
R10090_219985.1	XM_030250912.1	226251	0.06	0.32	0.48	0.19	0.23	0.13	0	0.08	0.71	0.07	0.5	0.61	0.32	0.38	0.18	0	0.12	1.09	9.99	54.81	82.01	34.34	40.23	22.85	0	13.46	125.7	0.286667	0.183333	0.263333	0.393333	0.293333	0.403333	48.9367	32.4733	46.3867
R10090_69925.3	NM_153561.3	229228	0.77	1.24	2.78	0.92	0.67	0	0.57	0	0.81	0.9	1.9	3.5	1.55	1.1	0	0.84	0	1.24	16.58	28.47	62.87	21.12	15.2	0	3.25	0	19.27	1.59667	0.53	0.46	2.1	0.883333	0.693333	35.9733	12.1067	7.50667
R10090_68467.1	XM_017316910.2	208171	0	0	0	0	0	0	0	0	0	0	0	0	0	0	0	0	0	0	0	0	0	0	0	0	0	0	0	0	0	0	0	0	0	0	0	0
R10090_74003.1	NM_001286391.1	75871	0	0.19	0	0	0	0.29	0	0	0	0	0.29	0	0	0	0.41	0	0	0	0	9.68	0	0	0	15.55	0	0	0	0.0633333	0.0966667	0	0.0966667	0.136667	0	3.22667	5.18333	0
R10090_4444.2	NM_009362.2	21784	1.71	0.96	0.29	0	0.46	0	0	0.13	0	2	1.47	0.36	0	0.76	0	0	0.2	0	11	7	2	0	3	0	0	0.95	0	0.986667	0.153333	0.0433333	1.27667	0.253333	0.0666667	6.66667	1	0.316667
R10090_215899.1	XM_030248049.1	72972	0	0	0	0	0	0	0	0	0	0	0	0	0	0	0	0	0	0	0	0	0	0	0	0	0	0	0	0	0	0	0	0	0	0	0	0
R10090_44967.2	NM_139059.2	104318	1.26	2.38	4.19	0.9	1.04	0.48	2.69	1.91	1.84	1.47	3.65	5.27	1.52	1.7	0.68	3.95	2.9	2.83	109.01	215.45	379.65	84.97	96.6	46.8	61.51	180.15	173.38	2.61	0.806667	2.14667	3.46333	1.3	3.22667	234.703	76.1233	138.347
R10090_12626.1	XM_017316242.2	110083	0	0.01	0.03	0.01	0.03	0	0	0	0.01	0	0.01	0.03	0.02	0.05	0	0	0	0.01	0	1.61	5.97	2.82	6.77	0	0	0	2.19	0.0133333	0.0133333	0.00333333	0.0133333	0.0233333	0.00333333	2.52667	3.19667	0.73
R10090_4348.1	NM_001164037.1	17069	0	0	0	0	0	0	0	0.15	0	0	0	0	0	0	0	0	0.22	0	0	0	0	0	0	0	0	7.77	0	0	0	0.05	0	0	0.0733333	0	0	2.59
R10090_53806.3	XM_006499056.4	20619	0	0	0.35	0	0.16	0	0	0	0.36	0	0	0.44	0	0.26	0	0	0	0.55	0	0	22.7	0	10.6	0	0	0	24.66	0.116667	0.0533333	0.12	0.146667	0.0866667	0.183333	7.56667	3.53333	8.22
R10090_79992.4	NM_146043.4	20729	2.45	8.89	8.79	6.04	7.42	5.48	2.53	6.09	4.92	2.86	13.61	11.07	10.13	12.22	7.68	3.71	9.28	7.55	258.77	978.7	972.26	693.95	846.06	646.27	70.49	702.71	564.48	6.71	6.31333	4.51333	9.18	10.01	6.84667	736.577	728.76	445.893
R10090_202776.1	NM_001355267.1	21353	13.02	2.76	4.28	4.74	4.02	4.64	4.2	5.91	4.35	15.24	4.22	5.39	7.95	6.61	6.49	6.14	9.01	6.68	586.19	130.32	202.29	230.21	193.99	232	49.86	291.51	214.48	6.68667	4.46667	4.82	8.28333	7.01667	7.27667	306.267	218.733	185.283
R10090_32160.3	XM_006504274.4	100678	0	0	0.24	0	0	0	0	0	0	0	0	0.3	0	0	0	0	0	0	0	0	10.16	0	0	0	0	0	0	0.08	0	0	0.1	0	0	3.38667	0	0
R10090_104081.1	XM_017314171.2	102635315	0	0	0.63	0	0.24	0.79	2.32	2.67	0	0	0	0.8	0	0.4	1.11	3.39	4.07	0	0	0	38.45	0	15.2	51.3	35.43	169.44	0	0.21	0.343333	1.66333	0.266667	0.503333	2.48667	12.8167	22.1667	68.29
R10090_211371.1	XM_030244336.1	235442	0.28	0.17	0.19	0.18	0.46	0.06	0.41	0.12	0.19	0.32	0.26	0.24	0.31	0.76	0.09	0.6	0.18	0.3	32.77	20.93	23.13	23.53	59.03	8.48	12.71	14.96	24.93	0.213333	0.233333	0.24	0.273333	0.386667	0.36	25.61	30.3467	17.5333
R10090_205575.1	XM_030253992.1	102637505	0.09	0.04	0	0.04	0.13	0.16	0	0.04	0.08	0.1	0.06	0	0.07	0.21	0.23	0	0.06	0.12	2	1	0	1	3	4	0	1	2	0.0433333	0.11	0.04	0.0533333	0.17	0.06	1	2.66667	1
R10090_16531.3	XM_006534477.4	77097	0	0	0.08	0	0.01	0	0	0	0	0	0	0.1	0	0.02	0	0	0	0	0	0	24.5	0	3.88	0	0	0	0	0.0266667	0.00333333	0	0.0333333	0.00666667	0	8.16667	1.29333	0
R10090_84742.1	NM_001115085.1	56844	1.2	1.84	4.21	1.14	1.29	0.85	0.46	1.44	2.22	1.4	2.81	5.3	1.92	2.12	1.19	0.68	2.2	3.42	34.22	55.57	126.44	34.93	39.25	26.9	3.5	45.33	70.2	2.41667	1.09333	1.37333	3.17	1.74333	2.1	72.0767	33.6933	39.6767
R10090_6367.1	NM_001289727.1	245386	3.85	2.2	1.52	0.26	0.3	0.07	2.63	0.71	0.46	4.51	3.38	1.91	0.44	0.5	0.1	3.86	1.08	0.71	151.79	91.38	62.78	11.11	12.86	3.22	27.4	30.7	19.88	2.52333	0.21	1.26667	3.26667	0.346667	1.88333	101.983	9.06333	25.9933
R10090_72710.3	XM_006505998.4	232236	0.49	1	1.95	0.84	0.29	1.05	0	1.54	1.33	0.57	1.53	2.46	1.4	0.47	1.47	0	2.34	2.04	22.73	48.84	95.21	41.98	14.34	54.42	0	78.46	67.55	1.14667	0.726667	0.956667	1.52	1.11333	1.46	55.5933	36.9133	48.67
R10090_66469.4	NM_178753.4	270624	0.03	0.17	0.21	0.02	0.08	0.05	0.15	0.09	0.07	0.04	0.27	0.27	0.03	0.12	0.06	0.22	0.14	0.1	3	18	22	2	8	5	4	10	7	0.136667	0.05	0.103333	0.193333	0.07	0.153333	14.3333	5	7
R10090_17180.1	NM_001172100.1	107702	0.61	1	0	0.74	1.67	0.3	2.75	2.22	1.71	0.72	1.54	0	1.24	2.75	0.42	4.03	3.38	2.63	22	37.84	0	28.42	64	11.86	26	87.08	67.24	0.536667	0.903333	2.22667	0.753333	1.47	3.34667	19.9467	34.76	60.1067
R10090_215938.1	XM_030248014.1	70561	1.65	1.74	2.89	1.06	0	0.67	7.25	1.18	0.45	1.93	2.67	3.64	1.78	0	0.94	10.62	1.79	0.69	146.49	161.76	269.34	102.39	0	66.63	170.01	114.33	43.22	2.09333	0.576667	2.96	2.74667	0.906667	4.36667	192.53	56.34	109.187
R10090_97971.2	XM_006508161.3	68815	0.13	0.23	0.5	0.6	0.99	0.5	0.17	0.76	1.14	0.15	0.35	0.63	1.01	1.62	0.7	0.24	1.15	1.75	14.12	26.42	57.78	71.97	116.57	60.72	4.79	90.58	135.82	0.286667	0.696667	0.69	0.376667	1.11	1.04667	32.7733	83.0867	77.0633
R10090_214154.1	XM_030246414.1	76380	0.06	0	0.62	0	0.12	0.09	0	0	0.22	0.07	0	0.78	0	0.2	0.13	0	0	0.34	4.86	0	51.06	0	10.35	8	0	0	19	0.226667	0.07	0.0733333	0.283333	0.11	0.113333	18.64	6.11667	6.33333
R10090_58855.3	XM_006535411.4	18759	4.21	3.39	4.02	1.49	2.76	1.63	4.44	2.43	3.46	4.93	5.2	5.06	2.51	4.55	2.29	6.5	3.7	5.31	440	369	439	169.54	310.85	190	122	276.85	392	3.87333	1.96	3.44333	5.06333	3.11667	5.17	416	223.463	263.617
R10090_81740.1	NM_001168475.1	67009	7.37	14.7	13.04	12.95	11.33	9.05	7.11	22.49	20.75	8.63	22.51	16.42	21.73	18.65	12.67	10.42	34.25	31.89	370.39	774.36	686.76	702.96	611.03	505.57	94.3	1236.61	1140.74	11.7033	11.11	16.7833	15.8533	17.6833	25.52	610.503	606.52	823.883
R10090_103461.3	XM_006512076.4	235611	0	0	0	0	0	0	0.24	0	0	0	0	0	0	0	0	0.35	0	0	0	0	0	0	0	0	13.84	0	0	0	0	0.08	0	0	0.116667	0	0	4.61333
R10090_210783.1	NM_001348260.1	56503	9.09	4.58	8.86	4.98	3.14	2.96	8	7.51	5.38	10.65	7.01	11.16	8.35	5.18	4.14	11.72	11.44	8.27	507.55	267.41	518.02	300.33	188.52	183.54	117.77	458.33	328.15	7.51	3.69333	6.96333	9.60667	5.89	10.4767	430.993	224.13	301.417
R10090_208211.1	XM_030242218.1	18752	0	0	0	0	0	0	0	0	0.02	0	0	0	0	0	0	0	0	0.02	0	0	0	0	0	0	0	0	1	0	0	0.00666667	0	0	0.00666667	0	0	0.333333
R10090_219678.1	XM_030250981.1	381236	0.34	0.36	0.9	0.17	0.49	0.1	1.16	0.13	0.26	0.4	0.55	1.14	0.29	0.81	0.14	1.7	0.19	0.4	23.47	26.15	65.71	12.9	36.99	7.57	21.26	9.61	19.52	0.533333	0.253333	0.516667	0.696667	0.413333	0.763333	38.4433	19.1533	16.7967
R10090_204483.1	XM_030252739.1	58193	0	0	0	0	0	0	0	0	0	0	0	0	0	0	0	0	0	0	0	0	0	0	0	0	0	0	0	0	0	0	0	0	0	0	0	0
R10090_72665.1	XM_006538224.2	68926	0	0	0.11	0	0	0	0.05	0.06	0.11	0	0	0.14	0	0	0	0.07	0.09	0.18	0	0	14.52	0	0	0	1.67	7.79	15.48	0.0366667	0	0.0733333	0.0466667	0	0.113333	4.84	0	8.31333
R10090_82914.1	NM_001253836.1	235574	0	0	0	0.04	0	0	0	0	0.05	0	0	0	0.06	0	0	0	0	0.07	0	0	0	2.19	0	0	0	0	2.81	0	0.0133333	0.0166667	0	0.02	0.0233333	0	0.73	0.936667
R10090_91106.1	NM_146682.1	258677	0	0	0	0	0	0	0	0.05	0	0	0	0	0	0	0	0	0.08	0	0	0	0	0	0	0	0	1	0	0	0	0.0166667	0	0	0.0266667	0	0	0.333333
R10090_56292.1	XM_006525183.2	81845	3.36	9.53	20.97	2	2.14	1.79	0	6.62	7.17	3.93	14.59	26.41	3.35	3.52	2.51	0	10.09	11.01	91.21	273.76	598.5	57.88	61.85	53.75	0	197.57	215.14	11.2867	1.97667	4.59667	14.9767	3.12667	7.03333	321.157	57.8267	137.57
R10090_34128.1	XM_017319313.2	75812	0	0	0	0	0	0	0	0	0.08	0	0	0	0	0	0	0	0	0.12	0	0	0	0	0	0	0	0	5.17	0	0	0.0266667	0	0	0.04	0	0	1.72333
R10090_87128.1	NM_001104531.1	545123	0.06	0	0	0	0	0	0	0.03	0	0.07	0	0	0	0	0	0	0.04	0	2.08	0	0	0	0	0	0	1	0	0.02	0	0.01	0.0233333	0	0.0133333	0.693333	0	0.333333
R10090_10031.3	XM_006525878.4	225583	0.02	0	0	0.09	0.1	0	0	0	0	0.02	0	0	0.15	0.17	0	0	0	0	1	0	0	4.92	5.4	0	0	0	0	0.00666667	0.0633333	0	0.00666667	0.106667	0	0.333333	3.44	0
R10090_80505.4	NM_026149.4	67429	4.52	3.37	5.48	4.06	2.57	1.69	2.8	6.81	6.72	5.29	5.16	6.9	6.82	4.23	2.36	4.1	10.37	10.33	364.54	283.34	462.69	355.51	223.03	151.7	59.54	599.3	590.1	4.45667	2.77333	5.44333	5.78333	4.47	8.26667	370.19	243.413	416.313
R10090_20102.2	NM_001013372.2	654309	0.17	0.24	0.6	0.2	0.08	0.04	0	0.15	0.12	0.2	0.37	0.76	0.33	0.13	0.06	0	0.23	0.18	4	6.1	15	5	2	1.04	0	4	3.12	0.336667	0.106667	0.09	0.443333	0.173333	0.136667	8.36667	2.68	2.37333
R10090_14612.2	XM_006516474.3	208440	0.88	1.29	0	0.61	0.94	0.01	1.18	0.64	0.63	1.03	1.98	0	1.02	1.54	0.01	1.73	0.98	0.96	175.07	267.88	0	132.03	202.26	1.47	62.01	139.67	135.41	0.723333	0.52	0.816667	1.00333	0.856667	1.22333	147.65	111.92	112.363
R10090_56538.2	NM_019821.2	56356	5	12.77	8.6	7.68	8.47	6.02	8.98	9.84	13.24	5.85	19.55	10.83	12.89	13.94	8.44	13.15	14.99	20.35	175	471	316	289	317	234	83	378	510	8.79	7.39	10.6867	12.0767	11.7567	16.1633	320.667	280	323.667
R10090_36466.2	XM_006540276.2	66056	0	0.13	0	0	0.03	0	0	0	0	0	0.2	0	0	0.04	0	0	0	0	0	4.02	0	0	0.82	0	0	0	0	0.0433333	0.01	0	0.0666667	0.0133333	0	1.34	0.273333	0
R10090_24750.1	NM_001308072.1	78308	1.62	3.19	4.13	1.83	2.29	1.12	2.52	4.01	4.85	1.89	4.88	5.21	3.08	3.77	1.56	3.69	6.11	7.46	76.85	158.84	206.03	94.11	116.73	58.92	31.56	208.6	252.51	2.98	1.74667	3.79333	3.99333	2.80333	5.75333	147.24	89.92	164.223
R10090_46538.3	NM_174995.3	211666	1.05	0.78	29.59	0	0.68	0.28	1.31	1.11	0	1.23	1.19	37.27	0	1.11	0.39	1.92	1.69	0	10	8.16	300.91	0	6.67	2.92	3.33	11.89	0	10.4733	0.32	0.806667	13.23	0.5	1.20333	106.357	3.19667	5.07333
R10090_9479.2	NM_010831.3	17691	0.24	0.12	0.22	0.02	0.03	0.07	0.07	0.08	0.09	0.28	0.18	0.28	0.03	0.06	0.09	0.1	0.12	0.14	26	13	25	2	4	8	2	9	11	0.193333	0.04	0.08	0.246667	0.06	0.12	21.3333	4.66667	7.33333
R10090_103410.3	NM_009257.4	20724	0	0	0	0.03	0	0	0	0	0	0	0	0	0.05	0	0	0	0	0	0	0	0	2	0	0	0	0	0	0	0.01	0	0	0.0166667	0	0	0.666667	0
R10090_213691.1	XM_030246247.1	67338	0	0	0	0.03	0	0	0	0	0	0	0	0	0.04	0	0	0	0	0	0	0	0	2.28	0	0	0	0.06	0	0	0.01	0	0	0.0133333	0	0	0.76	0.02
R10090_14636.1	NM_001285503.1	67203	0	0.21	1.3	0.09	0.66	0.4	0	0.58	0.61	0	0.33	1.63	0.16	1.09	0.56	0	0.88	0.94	0	12.23	74.56	5.6	38.98	24.27	0	34.51	36.66	0.503333	0.383333	0.396667	0.653333	0.603333	0.606667	28.93	22.95	23.7233
R10090_32417.3	XM_006511019.4	21778	3.45	2.3	6.28	0.88	1.27	0.83	1.75	2.67	1.87	4.03	3.53	7.91	1.47	2.09	1.17	2.56	4.06	2.87	108.08	76.3	206.94	29.51	42.48	28.92	14.48	91.83	64.5	4.01	0.993333	2.09667	5.15667	1.57667	3.16333	130.44	33.6367	56.9367
R10090_14721.3	XM_006515210.3	70881	0	0	0	0	0	0.04	0	0	0	0	0	0	0	0	0.06	0	0	0	0	0	0	0	0	2	0	0	0	0	0.0133333	0	0	0.02	0	0	0.666667	0
R10090_12917.1	NM_001177985.1	56364	0.08	0.12	0.39	0	0.1	0.05	0	0	0.03	0.1	0.18	0.49	0	0.17	0.08	0	0	0.05	10.72	15.76	51.66	0	13.87	7.59	0	0	4.04	0.196667	0.05	0.01	0.256667	0.0833333	0.0166667	26.0467	7.15333	1.34667
R10090_7006.2	XM_011245841.3	19090	0	0.55	1.09	0	0	0	0.44	0.28	0.35	0	0.84	1.37	0	0	0	0.64	0.43	0.54	0	108.19	217.81	0	0	0	22.12	58.9	72.17	0.546667	0	0.356667	0.736667	0	0.536667	108.667	0	51.0633
R10090_62948.1	XM_011245496.2	18521	0	0.81	1.06	0	0	0	0	0	0.05	0	1.23	1.33	0	0	0	0	0	0.07	0	37.62	49.3	0	0	0	0	0	2.23	0.623333	0	0.0166667	0.853333	0	0.0233333	28.9733	0	0.743333
R10090_78895.2	XM_011248223.3	330188	0.06	0	0	0	0	0	0	0	0	0.07	0	0	0	0	0	0	0	0	2.58	0	0	0	0	0	0	0	0	0.02	0	0	0.0233333	0	0	0.86	0	0
R10090_216282.1	XM_030247810.1	239188	11.17	4.77	4.32	2.44	2.84	4.67	5.41	4	5.18	13.08	7.31	5.44	4.09	4.68	6.54	7.92	6.1	7.97	1042.33	463.83	421.85	246.91	285.67	485.71	132.87	407.51	525.68	6.75333	3.31667	4.86333	8.61	5.10333	7.33	642.67	339.43	355.353
R10090_38111.4	NM_007426.4	11601	0.83	0.65	0.42	0.2	0.21	0.1	0.32	0.6	0.34	0.97	1	0.53	0.33	0.35	0.14	0.47	0.92	0.52	69	57	37	18	19	9	7	55	31	0.633333	0.17	0.42	0.833333	0.273333	0.636667	54.3333	15.3333	31
R10090_100319.2	XM_011240611.3	70533	7.71	4.36	5.48	10.13	3.69	11.85	14.79	5.63	3.94	9.03	6.68	6.9	16.99	6.08	16.59	21.65	8.57	6.05	473.96	280.25	352.59	673.84	243.87	810.32	239.57	377.91	263.94	5.85	8.55667	8.12	7.53667	13.22	12.09	368.933	576.01	293.807
R10090_78776.3	NM_008057.3	14369	0.92	0.63	0.77	0.19	0.26	0.08	1.85	0.15	0.23	1.07	0.96	0.97	0.32	0.43	0.11	2.71	0.23	0.36	105	75	92	24	32	10	56	19	29	0.773333	0.176667	0.743333	1	0.286667	1.1	90.6667	22	34.6667
R10090_92029.1	NM_001122963.2	73274	0	0	0	0	0	7.55	0	0	0	0	0	0	0	0	10.57	0	0	0	0	0	0	0	0	720.86	0	0	0	0	2.51667	0	0	3.52333	0	0	240.287	0
R10090_74979.1	NM_001291119.1	216860	0	0	0	0	0	0	0	0	0	0	0	0	0	0	0	0	0	0	0	0	0	0	0	0	0	0	0	0	0	0	0	0	0	0	0	0
R10090_51742.1	XM_006532430.1	17966	0	0	0	0.03	0	0	0	0	0	0	0	0	0.06	0	0	0	0	0	0	0	0	4.22	0	0	0	0	0	0	0.01	0	0	0.02	0	0	1.40667	0
R10090_55325.3	XM_006499688.4	29808	0.06	0.05	0	0	0.02	0	0	0	0	0.07	0.08	0	0	0.03	0	0	0	0	20.92	20.18	0	0	7.45	0	0	0	0	0.0366667	0.00666667	0	0.05	0.01	0	13.7	2.48333	0
R10090_89467.1	XM_006510812.1	14629	1.37	0.88	1.32	0.35	0.24	0.02	1.75	0.63	0.42	1.61	1.35	1.67	0.58	0.39	0.03	2.57	0.95	0.64	98	66	99	26.72	18.33	1.71	33	48.79	32.35	1.19	0.203333	0.933333	1.54333	0.333333	1.38667	87.6667	15.5867	38.0467
R10090_213105.1	XM_030246330.1	71701	0	0	0	0	0	0	2.53	0	0.26	0	0	0	0	0	0	3.7	0	0.4	0	0	0	0	0	0	39.61	0	17.06	0	0	0.93	0	0	1.36667	0	0	18.89
R10090_206663.1	NM_001359218.1	56361	0.52	0.17	0	0.1	0	0	0	0.09	0	0.61	0.26	0	0.16	0	0	0	0.14	0	17.43	6.08	0	3.47	0	0	0	3.32	0	0.23	0.0333333	0.03	0.29	0.0533333	0.0466667	7.83667	1.15667	1.10667
R10090_43359.1	NM_001109749.1	269784	0.35	0.14	0	0.56	0.04	0	0	0	0.47	0.41	0.21	0	0.94	0.06	0	0	0	0.72	43.76	18.39	0	76.72	4.93	0	0	0	64.03	0.163333	0.2	0.156667	0.206667	0.333333	0.24	20.7167	27.2167	21.3433
R10090_7627.2	NM_001029938.2	280408	1.17	1.11	0.87	0.56	0.5	0.43	0.48	0.83	1.55	1.37	1.69	1.1	0.94	0.83	0.6	0.7	1.27	2.37	37	37	29	19	17	15	4	29	54	1.05	0.496667	0.953333	1.38667	0.79	1.44667	34.3333	17	29
R10090_202123.1	XM_030249550.1	227525	0.64	0.92	0.47	0.33	0.2	0.27	1.2	0.87	0.25	0.75	1.4	0.59	0.55	0.33	0.37	1.75	1.32	0.39	99.08	148.33	76.3	55.13	33.69	46.25	49.08	146.82	42.52	0.676667	0.266667	0.773333	0.913333	0.416667	1.15333	107.903	45.0233	79.4733
R10090_76302.1	NM_001163308.1	22658	0	0	0	0.02	0	0.02	0	0	0	0	0	0	0.03	0	0.02	0	0	0	0	0	0.14	1	0	1	0	0	0	0	0.0133333	0	0	0.0166667	0	0.0466667	0.666667	0
R10090_90004.1	NM_016864.3	53404	0	0	0.18	0	0	0	0	0	0	0	0	0.23	0	0	0	0	0	0	0	0	6	0	0	0	0	0	0	0.06	0	0	0.0766667	0	0	2	0	0
R10090_60005.4	NM_021288.4	22171	82.76	64.34	70.55	47.93	51.64	53.64	59.34	59.73	64.14	96.89	98.52	88.85	80.41	85.02	75.11	86.9	90.99	98.55	7402.93	5998.57	6602.12	4653.26	4976.53	5346.26	1398.21	5830.08	6236.38	72.55	51.07	61.07	94.7533	80.18	92.1467	6667.87	4992.02	4488.22
R10090_17107.2	XM_006497119.3	108000	2.1	3.87	4.39	2.71	2.85	1.42	3.79	2.06	2.07	2.46	5.92	5.53	4.54	4.69	1.99	5.55	3.14	3.18	532.68	1018.01	1163.85	748.26	781.25	403.66	253.2	569.3	568.91	3.45333	2.32667	2.64	4.63667	3.74	3.95667	904.847	644.39	463.803
R10090_64843.1	NM_013904.1	15214	0.88	0.51	0.84	0.27	0.19	0.06	1.51	0.3	0.24	1.03	0.79	1.06	0.46	0.32	0.09	2.21	0.46	0.37	51	31	51	17	12	4	23	19	15	0.743333	0.173333	0.683333	0.96	0.29	1.01333	44.3333	11	19
R10090_41163.4	NM_026167.4	67455	10.16	11.36	9.52	12.72	11.34	6.53	1.58	16.5	10.69	11.9	17.4	11.99	21.34	18.66	9.14	2.32	25.13	16.42	770.12	898.57	755.11	1044.73	924.69	550.8	31.63	1364.81	881.29	10.3467	10.1967	9.59	13.7633	16.38	14.6233	807.933	840.073	759.243
R10090_87055.2	XM_011241454.3	69228	0	0	0	0	0	0	0	0	0	0	0	0	0	0	0	0	0	0	0	0	0	0	0	0	0	0	0	0	0	0	0	0	0	0	0	0
R10090_212255.1	XM_030244806.1	108829	0.01	0	0.05	0	0	0	0	0	0.01	0.01	0	0.07	0	0	0	0	0	0.01	1.44	0	11.31	0	0	0	0	0	1.85	0.02	0	0.00333333	0.0266667	0	0.00333333	4.25	0	0.616667
R10090_85434.1	NM_001199059.1	56715	2.16	0.82	1.08	0.67	0.88	0.21	0.91	0.58	1.34	2.53	1.25	1.36	1.13	1.44	0.29	1.34	0.88	2.05	132	52.12	69.34	44.33	57.51	14.28	14.71	38.52	89	1.35333	0.586667	0.943333	1.71333	0.953333	1.42333	84.4867	38.7067	47.41
R10090_84971.2	XM_011242404.3	16201	0	0	0.12	0	0	0	0	0	0	0	0	0.15	0	0	0	0	0	0	0	0	9.68	0	0	0	0	0	0	0.04	0	0	0.05	0	0	3.22667	0	0
R10090_3686.2	XM_011244903.3	105689	0.05	0.18	0.26	0.34	0.24	0.01	0	0.36	0.12	0.06	0.27	0.33	0.57	0.4	0.02	0	0.55	0.18	18.93	68.64	101.09	139.5	98.85	4.9	0	146.97	47.08	0.163333	0.196667	0.16	0.22	0.33	0.243333	62.8867	81.0833	64.6833
R10090_23317.3	XM_006535579.3	81004	0	0.1	0.21	0	0	0	0	0.09	0.1	0	0.16	0.27	0	0	0	0	0.14	0.15	0	21.46	45.22	0	0	0	0	20.55	21.9	0.103333	0	0.0633333	0.143333	0	0.0966667	22.2267	0	14.15
R10090_35102.1	NM_001122989.1	218294	3.41	7.57	5.77	8.91	9.3	7.07	9.45	7.88	5.59	3.99	11.6	7.27	14.95	15.32	9.9	13.84	12	8.59	458.42	1058.44	810.49	1302.43	1349.21	1059.55	334.41	1153.67	814.61	5.58333	8.42667	7.64	7.62	13.39	11.4767	775.783	1237.06	767.563
R10090_218254.1	XM_030249794.1	240067	1.3	2.25	1.72	0.87	0.59	0.77	0.61	1.08	1.79	1.52	3.44	2.16	1.46	0.97	1.08	0.89	1.65	2.75	96.35	173.57	133.09	69.73	47.09	63.64	11.82	87.46	143.98	1.75667	0.743333	1.16	2.37333	1.17	1.76333	134.337	60.1533	81.0867
R10090_63855.2	XM_006519366.3	654795	0	0	0	0	0	0	0	0	0	0	0	0	0	0	0	0	0	0	0	0	0	0	0	0	0	0	0	0	0	0	0	0	0	0	0	0
R10090_73673.1	NM_001253690.1	56218	0.45	1.78	1.22	1.15	0.43	0.46	0	1.79	1.17	0.52	2.73	1.54	1.92	0.7	0.65	0	2.73	1.8	32.92	137.48	94.22	91.66	33.98	38.16	0	144.49	94.22	1.15	0.68	0.986667	1.59667	1.09	1.51	88.2067	54.6	79.57
R10090_202010.1	NM_001359549.1	226751	0.56	1.49	1.51	1.23	1.08	0	1.78	2.41	1.54	0.65	2.28	1.9	2.06	1.78	0	2.61	3.67	2.37	122.96	341.37	347.75	295.3	258.44	0	103.44	578.47	367.56	1.18667	0.77	1.91	1.61	1.28	2.88333	270.693	184.58	349.823
R10090_70516.4	NM_172401.5	68832	0.51	0.59	0.93	0.57	0.59	0.35	0	0.35	0.92	0.6	0.91	1.17	0.96	0.98	0.48	0	0.53	1.42	31.76	38.68	60.55	38.66	39.77	24	0	23.68	62.73	0.676667	0.503333	0.423333	0.893333	0.806667	0.65	43.6633	34.1433	28.8033
R10090_217254.1	XM_030249124.1	268859	0	0	0	0	0	0	0	0.02	0	0	0	0	0	0	0	0	0.03	0	0	0	0	0	0	0	0	2.51	0	0	0	0.00666667	0	0	0.01	0	0	0.836667
R10090_1298.2	NM_001014390.2	69181	0	0	0	0	0	0	0	0	0.03	0	0	0	0	0	0	0	0	0.05	0	0	0	0	0	0	0	0	1.76	0	0	0.01	0	0	0.0166667	0	0	0.586667
R10090_208249.1	NM_001358883.1	269854	6.09	18.83	24.65	0.65	1.76	0	11.61	3.29	9.88	7.13	28.83	31.05	1.1	2.9	0	17	5.01	15.17	157.56	516.2	670.78	18.03	48.48	0	79.36	93.55	282.82	16.5233	0.803333	8.26	22.3367	1.33333	12.3933	448.18	22.17	151.91
R10090_201145.1	XM_030243109.1	72085	0.73	0.8	0.5	0.51	0.92	0.46	1.36	0.59	0.81	0.85	1.22	0.63	0.85	1.52	0.65	1.99	0.9	1.24	24.81	28.53	17.84	18.49	33.56	17.41	12.17	22.04	30.11	0.676667	0.63	0.92	0.9	1.00667	1.37667	23.7267	23.1533	21.44
R10090_63033.2	NM_207225.2	208727	0	0.12	0.02	0	0	0.04	0.52	0	0.04	0	0.18	0.03	0	0	0.05	0.76	0	0.07	0	24.69	5.12	0	0	8.41	27.01	0	9.09	0.0466667	0.0133333	0.186667	0.07	0.0166667	0.276667	9.93667	2.80333	12.0333
R10090_212031.1	XM_030244896.1	15273	0.12	0.06	0.04	0.1	0.17	0.05	0	0.13	0.01	0.15	0.09	0.05	0.16	0.28	0.07	0	0.19	0.02	39.29	18.68	12.34	32.7	58.68	17.15	0	43.38	3.41	0.0733333	0.106667	0.0466667	0.0966667	0.17	0.07	23.4367	36.1767	15.5967
R10090_217486.1	NM_001347185.1	51789	1.42	0.01	3.08	0	0.46	0.18	0	0.35	1.46	1.66	0.01	3.88	0	0.76	0.25	0	0.54	2.24	91.34	0.48	207.56	0	31.98	12.97	0	24.88	102.55	1.50333	0.213333	0.603333	1.85	0.336667	0.926667	99.7933	14.9833	42.4767
R10090_48707.5	NM_018742.5	54399	4.81	5.67	10.43	1.85	2.39	1.33	4.9	6.19	5.56	5.63	8.68	13.13	3.1	3.93	1.86	7.18	9.43	8.55	160	199	364.6	66	85	49	43.1	226.22	203.92	6.97	1.85667	5.55	9.14667	2.96333	8.38667	241.2	66.6667	157.747
R10090_103056.2	NM_011313.2	20200	1.77	0.89	62.4	1	1.54	0.73	6.04	0.43	0.99	2.07	1.36	78.59	1.68	2.53	1.03	8.84	0.66	1.52	22	12	825	13	20	10	20	6	14	21.6867	1.09	2.48667	27.34	1.74667	3.67333	286.333	14.3333	13.3333
R10090_90656.3	XM_006538126.4	59021	0.36	0.34	0.38	0.18	0.19	0.19	0.31	0.19	0.15	0.42	0.52	0.48	0.31	0.31	0.26	0.46	0.29	0.23	120.5	118.33	133.96	67.71	69.42	69.65	27.88	68.52	53.75	0.36	0.186667	0.216667	0.473333	0.293333	0.326667	124.263	68.9267	50.05
R10090_8065.1	XM_006504335.1	109267	0	0	0	0	0.62	0	0	0	0.62	0	0	0	0	1.02	0	0	0	0.95	0	0	0	0	43.66	0	0	0	44.24	0	0.206667	0.206667	0	0.34	0.316667	0	14.5533	14.7467
R10090_95189.3	XM_006535140.4	56041	8.54	13.15	17.07	6.64	6.06	2.59	18.3	7.93	8.09	10	20.14	21.5	11.14	9.98	3.63	26.79	12.08	12.43	796.73	1278.69	1666.11	672.62	609.34	269.72	449.59	807.19	819.95	12.92	5.09667	11.44	17.2133	8.25	17.1	1247.18	517.227	692.243
R10090_13242.1	XM_011247278.2	434674	0.04	0.12	0.35	0.08	0	0	0	0.12	0	0.05	0.18	0.44	0.13	0	0	0	0.18	0	1.73	5.16	15.58	3.57	0	0	0	5.42	0	0.17	0.0266667	0.04	0.223333	0.0433333	0.06	7.49	1.19	1.80667
R10090_55840.1	XM_017312687.1	234214	0	0.03	0	0	0	0	0	0	0	0	0.05	0	0	0	0	0	0	0	0	5.09	0	0	0	0	0	0	0	0.01	0	0	0.0166667	0	0	1.69667	0	0
R10090_22699.3	XM_006498928.4	18779	0.46	0.67	0.53	0.33	0.52	0.1	1.41	0.99	0.61	0.54	1.03	0.67	0.56	0.85	0.15	2.06	1.5	0.94	64	96.02	77	50	77	16	51	148.02	91.01	0.553333	0.316667	1.00333	0.746667	0.52	1.5	79.0067	47.6667	96.6767
R10090_44857.3	NM_009527.4	22421	0.19	0.95	1.63	0.15	0.46	0.37	0	0.55	1.05	0.22	1.45	2.05	0.25	0.76	0.52	0	0.84	1.62	14.13	72.86	125.18	11.94	36.76	30.17	0	44.55	84.4	0.923333	0.326667	0.533333	1.24	0.51	0.82	70.7233	26.29	42.9833
R10090_56729.1	XM_017320999.2	545725	0.67	0	0.2	1.06	0	0.19	1.21	0	0	0.78	0	0.26	1.78	0	0.27	1.77	0	0	21.16	0	6.78	35.83	0	6.81	10.08	0	0	0.29	0.416667	0.403333	0.346667	0.683333	0.59	9.31333	14.2133	3.36
R10090_204777.1	XM_030253112.1	12014	0	0.08	0	0	0	0	0	0	0	0	0.13	0	0	0	0	0	0	0	0	19.65	0	0	0	0	0	0	0	0.0266667	0	0	0.0433333	0	0	6.55	0	0
R10090_3326.2	XM_011241478.3	72306	0	0.89	1.89	0	0	0	0.47	0.67	0	0	1.36	2.38	0	0	0	0.69	1.02	0	0	67.11	142.54	0	0	0	9	52.99	0	0.926667	0	0.38	1.24667	0	0.57	69.8833	0	20.6633
R10090_53210.3	XM_006510329.3	244864	4.25	5.06	2.53	1.57	2	4.74	2.94	1.27	0.75	4.98	7.74	3.19	2.63	3.29	6.63	4.31	1.94	1.15	362.74	450.03	226.07	145.15	183.6	450.56	66.15	118.42	69.24	3.94667	2.77	1.65333	5.30333	4.18333	2.46667	346.28	259.77	84.6033
R10090_83875.2	NM_011245.2	19417	0	0	0	0	0	0	0	0	0.09	0	0	0	0	0	0	0	0	0.14	0.01	0	0	0	0	0	0	0	10	0	0	0.03	0	0	0.0466667	0.00333333	0	3.33333
R10090_210697.1	NM_001359075.1	66855	0	0.58	0.34	0.1	0	0	0	0	0	0	0.89	0.43	0.16	0	0	0	0	0	0	44.82	26.36	7.75	0	0	0	0	0	0.306667	0.0333333	0	0.44	0.0533333	0	23.7267	2.58333	0
R10090_76028.3	XM_006520664.4	20442	0.01	0	0.19	0	0.03	0	0	0.02	0.01	0.01	0	0.23	0	0.05	0	0	0.03	0.02	1	0	26	0	4	0	0	3	2	0.0666667	0.01	0.01	0.08	0.0166667	0.0166667	9	1.33333	1.66667
R10090_207675.1	NM_001347310.1	13191	0.23	0.12	0.91	0.07	0	0	0	0.1	0.05	0.27	0.18	1.14	0.11	0	0	0	0.16	0.08	22.64	12.56	94.71	7.34	0	0	0	11.3	5.43	0.42	0.0233333	0.05	0.53	0.0366667	0.08	43.3033	2.44667	5.57667
R10090_206200.2	NM_001363144.2	15371	0	0.04	0.04	0	0	0	0	0	0	0	0.06	0.05	0	0	0	0	0	0	0	1	1	0	0	0	0	0	0	0.0266667	0	0	0.0366667	0	0	0.666667	0	0
R10090_71809.3	NM_001039103.3	54153	0	0.82	1.36	0.72	0.67	0.16	0.53	0.13	0.86	0	1.26	1.71	1.21	1.1	0.23	0.78	0.2	1.33	0	54.82	90.7	49.88	45.75	11.49	8.97	9.06	60.19	0.726667	0.516667	0.506667	0.99	0.846667	0.77	48.5067	35.7067	26.0733
R10090_52892.2	NM_001103162.2	235623	7.01	26.57	41.76	4.35	5.2	1.19	32.37	12.45	12.36	8.21	40.68	52.6	7.3	8.57	1.67	47.4	18.96	18.99	686.71	2711.04	4279	462.89	549.27	129.96	835	1330	1314.78	25.1133	3.58	19.06	33.83	5.84667	28.45	2558.92	380.707	1159.93
R10090_51078.1	NM_001177470.1	653016	0	0	0	0	0	0.31	0	0.32	0.29	0	0	0	0	0	0.43	0	0.49	0.44	0	0	0	0	0	5.37	0	5.59	5.14	0	0.103333	0.203333	0	0.143333	0.31	0	1.79	3.57667
R10090_77428.1	NM_001286607.1	114142	0.15	0.29	0.58	0	0.65	0.2	1.39	0.13	0.47	0.18	0.45	0.72	0	1.06	0.28	2.03	0.2	0.72	23.3	47.07	92.3	0	107	34	56	21.66	77.43	0.34	0.283333	0.663333	0.45	0.446667	0.983333	54.2233	47	51.6967
R10090_13501.2	XM_011239076.3	227683	0	0	0	0	0	0	0	0	0.01	0	0	0	0	0	0	0	0	0.02	0	0	0	0	0	0	0	0	1.14	0	0	0.00333333	0	0	0.00666667	0	0	0.38
R10090_206169.1	NM_001331081.1	11518	0.03	0.71	2.58	0.07	0	0	0.09	0.26	1.12	0.04	1.08	3.25	0.12	0	0	0.13	0.4	1.72	3.07	69.69	255.17	7.59	0	0	2.27	26.86	114.99	1.10667	0.0233333	0.49	1.45667	0.04	0.75	109.31	2.53	48.04
R10090_219950.1	NM_001331141.1	21416	0	0	0	0.09	0	0	0	0	0.06	0	0	0	0.15	0	0	0	0	0.09	0	0	0	9.28	0	0	0	0.04	6.17	0	0.03	0.02	0	0.05	0.03	0	3.09333	2.07
R10090_217668.1	XM_030249386.1	115488664	0.26	0.24	0.24	0.12	0.18	0.06	0	0.06	0	0.3	0.37	0.31	0.21	0.3	0.08	0	0.09	0	4	4	4	2	3	0.97	0	1	0	0.246667	0.12	0.02	0.326667	0.196667	0.03	4	1.99	0.333333
R10090_95165.3	XM_006499826.3	381404	0.71	3.73	4.39	2.84	2.11	0.92	1.02	0.44	1.59	0.84	5.71	5.53	4.76	3.47	1.29	1.49	0.67	2.44	47.64	259.99	306.64	205.03	151.03	68.29	17.85	31.86	115.54	2.94333	1.95667	1.01667	4.02667	3.17333	1.53333	204.757	141.45	55.0833
R10090_67734.2	NM_147027.2	18330	0.27	0	0	0	0.05	0	0.21	0	0	0.32	0	0	0	0.08	0	0.3	0	0	5	0	0	0	1	0	1	0	0	0.09	0.0166667	0.07	0.106667	0.0266667	0.1	1.66667	0.333333	0.333333
R10090_93998.2	NM_010223.2	14232	1.97	0.45	8.84	0.27	1.18	1.24	0	0	0	2.31	0.68	11.14	0.45	1.95	1.74	0	0	0	73	17.38	343.48	10.58	46.87	51	0	0	0	3.75333	0.896667	0	4.71	1.38	0	144.62	36.15	0
R10090_99206.1	XM_017316839.2	104015	0	0	0	0	0	0	0	0	0	0	0	0	0	0	0	0	0	0	0	0	0	0	0	0	0	0	0	0	0	0	0	0	0	0	0	0
R10090_45986.1	NM_001195499.1	70762	0.2	2.37	4.25	2.49	2.48	0.04	3.02	3.03	2.97	0.24	3.63	5.36	4.18	4.08	0.05	4.42	4.61	4.57	19.62	239.75	432.06	262.72	259.19	3.87	77.17	320.9	313.86	2.27333	1.67	3.00667	3.07667	2.77	4.53333	230.477	175.26	237.31
R10090_25722.3	XM_006496357.4	98258	68.29	56.85	48.85	46.89	51.36	50.4	53.45	62.74	56.88	79.95	87.05	61.52	78.65	84.54	70.57	78.27	95.57	87.39	1882.15	1658.72	1415.72	1381.75	1508.04	1537.77	389.34	1901.01	1733.18	57.9967	49.55	57.69	76.1733	77.92	87.0767	1652.2	1475.85	1341.18
R10090_27521.2	XM_006511404.3	69106	0	0	0	0	0	0	0	0	0.09	0	0	0	0	0	0	0	0	0.13	0	0	0	0	0	0	0	0	4.55	0	0	0.03	0	0	0.0433333	0	0	1.51667
R10090_47518.1	NM_001170486.1	68089	0	0	2.33	0	0	0.88	11	0	0	0	0	2.94	0	0	1.24	16.11	0	0	0	0	117.97	0	0	47.42	140.11	0	0	0.776667	0.293333	3.66667	0.98	0.413333	5.37	39.3233	15.8067	46.7033
R10090_62487.1	NM_001163748.1	18585	0.34	0.69	0.91	0.87	0.28	0	0.59	3.42	1.4	0.4	1.05	1.15	1.47	0.46	0	0.87	5.21	2.15	15.61	33.11	43.96	43.36	13.69	0	7.18	172.36	70.5	0.646667	0.383333	1.80333	0.866667	0.643333	2.74333	30.8933	19.0167	83.3467
R10090_48105.1	XM_017312862.1	320981	0	0	0	0	0	0	0	0	0	0	0	0	0	0	0	0	0	0	0	0	0	0	0	0	0	0	0	0	0	0	0	0	0	0	0	0
R10090_40222.2	NM_194269.2	378462	34.81	16.61	32.98	8.36	8.94	6.36	15.49	15.83	14.21	40.75	25.43	41.53	14.02	14.72	8.91	22.69	24.11	21.84	371	194	374	92	99	74	44	188.72	174	28.1333	7.88667	15.1767	35.9033	12.55	22.88	313	88.3333	135.573
R10090_91387.1	XM_006527782.1	140571	0	0	0	0	0.01	0	0	0.04	0.03	0	0	0	0	0.02	0	0	0.07	0.05	0	0	0	0	1.85	0	0	7.07	5.05	0	0.00333333	0.0233333	0	0.00666667	0.04	0	0.616667	4.04
R10090_102527.2	XM_006502944.3	230576	0.02	0.18	0	0	0.04	0	0	0.04	0.02	0.03	0.27	0	0	0.07	0	0	0.06	0.03	1	8	0	0	2	0	0	2	1	0.0666667	0.0133333	0.02	0.1	0.0233333	0.03	3	0.666667	1
R10090_83760.1	NM_001311085.1	382077	0.04	0	0.15	0	0	0	0.09	0	0	0.05	0	0.19	0	0	0	0.13	0	0	2.41	0	9.58	0	0	0	1.43	0	0	0.0633333	0	0.03	0.08	0	0.0433333	3.99667	0	0.476667
R10090_98322.2	NM_130891.2	74053	0.46	0.67	0	0	0.17	0	0	0.14	0.39	0.54	1.03	0	0	0.27	0	0	0.22	0.6	54.06	82.26	0	0	21.04	0	0	18.2	50.07	0.376667	0.0566667	0.176667	0.523333	0.09	0.273333	45.44	7.01333	22.7567
R10090_101965.1	NM_001311100.2	192196	5.6	7.6	3.59	1.75	1.96	4.3	3.25	1.75	1.7	6.56	11.63	4.52	2.93	3.22	6.02	4.76	2.66	2.61	713.3	1005.95	477.41	241.69	268.77	610.32	108.87	242.38	234.69	5.59667	2.67	2.23333	7.57	4.05667	3.34333	732.22	373.593	195.313
R10090_83289.1	XM_017315015.2	217431	1.4	2.05	2.41	2.98	3.62	2.08	1.46	2.37	1.97	1.63	3.14	3.04	5	5.97	2.91	2.14	3.61	3.03	99.82	153.04	180.67	230.7	278.74	165.21	27.51	185.19	153.35	1.95333	2.89333	1.93333	2.60333	4.62667	2.92667	144.51	224.883	122.017
R10090_84096.3	XM_006503693.4	11787	0	0.19	0.27	0	0	0	0	0	0	0	0.29	0.34	0	0	0	0	0	0	0	32.36	46.58	0	0	0	0	0	0	0.153333	0	0	0.21	0	0	26.3133	0	0
R10090_85654.2	NM_001113331.2	20416	0	0	0	0	0	0	0	0	0.07	0	0	0	0	0	0	0	0	0.11	0	0	0	0	0	0	0	0	6.72	0	0	0.0233333	0	0	0.0366667	0	0	2.24
R10090_50758.3	XM_006523654.4	14236	25.46	8.3	12.72	11.91	10.26	12.76	16.29	11.5	7.61	29.81	12.71	16.02	19.97	16.89	17.86	23.86	17.51	11.69	3113.88	1055.93	1626.46	1583.27	1353.57	1740.07	524.62	1533.09	1009.43	15.4933	11.6433	11.8	19.5133	18.24	17.6867	1932.09	1558.97	1022.38
R10090_101546.2	XM_006499919.3	55935	0	0.02	0.02	0.02	0.02	0.03	0	0	0.02	0	0.03	0.02	0.03	0.03	0.05	0	0	0.02	0	1.05	1.1	1.05	1.05	2.14	0	0	1.02	0.0133333	0.0233333	0.00666667	0.0166667	0.0366667	0.00666667	0.716667	1.41333	0.34
R10090_95742.1	XM_011246156.2	93871	0	0	0	0	0	0.43	0	0	0	0	0	0	0	0	0.6	0	0	0	0	0	0	0	0	110.61	0	0	0	0	0.143333	0	0	0.2	0	0	36.87	0
R10090_203756.1	XM_030251940.1	664987	0.24	0.22	0.2	0.15	0.15	0.15	0.22	0.18	0.18	0.28	0.34	0.25	0.26	0.25	0.21	0.32	0.28	0.27	119.93	116.31	103.85	84.12	82.84	82.24	28.44	100.28	94.99	0.22	0.15	0.193333	0.29	0.24	0.29	113.363	83.0667	74.57
R10090_80621.3	XM_006503988.3	277854	0.14	0	0	0	0.01	0	0	0	0.05	0.16	0	0	0	0.02	0	0	0	0.08	25.49	0	0	0	1.88	0	0	0	11.09	0.0466667	0.00333333	0.0166667	0.0533333	0.00666667	0.0266667	8.49667	0.626667	3.69667
R10090_203709.1	XM_030252101.1	72043	1.05	0.44	1.21	0.42	1.09	0	0	0	0.42	1.23	0.67	1.53	0.7	1.79	0	0	0	0.65	94.13	40.81	113.32	40.24	104.45	0	0	0	40.76	0.9	0.503333	0.14	1.14333	0.83	0.216667	82.7533	48.23	13.5867
R10090_14851.4	NM_025880.4	668661	0.12	0	0.9	0.58	0.33	0.5	0	0.17	1.33	0.15	0	1.13	0.96	0.55	0.7	0	0.27	2.04	5.48	0	41.45	27.31	15.81	24.48	0	8.43	64.1	0.34	0.47	0.5	0.426667	0.736667	0.77	15.6433	22.5333	24.1767
R10090_81048.1	XM_006509991.1	13478	0	0.05	0	0	0.02	0.01	0	0.02	0.03	0	0.07	0	0	0.04	0.02	0	0.03	0.05	0	1.93	0	0	0.9	0.49	0	0.82	1.38	0.0166667	0.01	0.0166667	0.0233333	0.02	0.0266667	0.643333	0.463333	0.733333
R10090_87406.1	NM_001167751.1	73288	0	0	0	0	0	0	0	0	0	0	0	0	0	0	0	0	0	0	0	0	0	0	0	0	0	0	0	0	0	0	0	0	0	0	0	0
R10090_11129.3	XM_006539549.4	14709	0	0	0	0.05	0	0	0	0	0	0	0	0	0.09	0	0	0	0	0	0	0	0	1	0	0	0	0	0	0	0.0166667	0	0	0.03	0	0	0.333333	0
R10090_27411.3	XM_006540855.4	233406	0	0.37	43.09	1.28	7.8	92.21	0.24	0	0	0	0.57	54.26	2.14	12.83	129.12	0.35	0	0	0	19.75	2273.25	69.48	421.17	5160.87	3.2	0	0	14.4867	33.7633	0.08	18.2767	48.03	0.116667	764.333	1883.84	1.06667
R10090_97888.4	NM_144517.4	67249	22.24	25.91	14.75	30.07	29.37	18.55	24.24	48.93	39.62	26.03	39.68	18.58	50.44	48.35	25.97	35.49	74.53	60.88	1371.84	1671.42	953.23	2007.15	1947.82	1273.5	394.13	3298.53	2666.15	20.9667	25.9967	37.5967	28.0967	41.5867	56.9667	1332.16	1742.82	2119.6
R10090_31863.2	XM_011246094.3	13548	4.37	3.29	4.98	2.99	4.97	3.45	1.71	0	1.42	5.12	5.03	6.27	5.02	8.19	4.83	2.51	0	2.18	556.6	435.4	663.18	414.74	683.47	489.65	57.44	0.03	196.44	4.21333	3.80333	1.04333	5.47333	6.01333	1.56333	551.727	529.287	84.6367
R10090_205208.1	XM_030253180.1	13131	0.27	0	0	0	0	0	0	0	0	0.32	0	0	0	0	0	0	0	0	9.35	0	0	0	0	0	0	0	0	0.09	0	0	0.106667	0	0	3.11667	0	0
R10090_81804.1	XM_011241431.2	67027	0.61	0.69	0.92	0.46	0.27	0.22	1.02	0.54	0.45	0.71	1.06	1.15	0.78	0.45	0.31	1.5	0.82	0.7	72.9	85.84	114.48	60.21	35.43	29.29	32.26	70.58	58.7	0.74	0.316667	0.67	0.973333	0.513333	1.00667	91.0733	41.6433	53.8467
R10090_29803.3	XM_006514072.4	70248	1.73	0	2.29	0.46	0	0.26	1.3	0	0.49	2.03	0	2.89	0.78	0	0.37	1.9	0	0.75	70.89	0	98.38	20.5	0	12	14	0	22	1.34	0.24	0.596667	1.64	0.383333	0.883333	56.4233	10.8333	12
R10090_90505.3	XM_006517410.4	73296	0	0	0.22	0	0.07	0	0	0	0	0	0	0.28	0	0.12	0	0	0	0	0	0	27.05	0	8.89	0	0	0	0	0.0733333	0.0233333	0	0.0933333	0.04	0	9.01667	2.96333	0
R10090_67349.3	NM_024464.3	72084	45.49	46.42	45.98	18.82	23.84	22.4	52.33	55.69	45.43	53.25	71.09	57.91	31.57	39.24	31.36	76.63	84.84	69.81	874.94	954.34	933.11	383.42	485.02	474.98	266.6	1183.29	976.36	45.9633	21.6867	51.15	60.75	34.0567	77.0933	920.797	447.807	808.75
R10090_100125.4	NM_138587.4	27999	54.74	21.08	25.4	9.35	10.39	12.74	25	11.87	13.02	64.08	32.28	31.99	15.68	17.11	17.84	36.62	18.08	20	3446.67	1387.62	1674.92	637	703.47	892.65	415	816.78	894	33.74	10.8267	16.63	42.7833	16.8767	24.9	2169.74	744.373	708.593
R10090_218623.1	XM_030249480.1	13823	0.25	0.36	0.36	0.13	0.07	0.27	0.53	0.21	0.57	0.29	0.56	0.45	0.22	0.12	0.38	0.78	0.32	0.87	23.55	36.05	35.53	13.23	7.5	28.7	13.28	21.41	58.34	0.323333	0.156667	0.436667	0.433333	0.24	0.656667	31.71	16.4767	31.01
R10090_60466.3	NM_177307.3	320997	0.66	1.9	0.63	1.2	2.12	0.29	6.25	2.42	1.22	0.77	2.92	0.79	2.01	3.49	0.41	9.15	3.68	1.87	39.59	119.4	39.63	77.81	136.59	19.62	98.78	158.32	79.78	1.06333	1.20333	3.29667	1.49333	1.97	4.9	66.2067	78.0067	112.293
R10090_88142.3	NM_001358971.1	18408	0.52	0.74	1.24	0.44	0.22	0.2	0	0.92	0.43	0.6	1.13	1.56	0.75	0.37	0.28	0	1.41	0.66	43.45	64.95	109.2	40.7	20.24	18.94	0	84.98	39.51	0.833333	0.286667	0.45	1.09667	0.466667	0.69	72.5333	26.6267	41.4967
R10090_36454.1	NM_029615.1	68975	1.88	1.11	1.12	0.36	0.79	0.1	1.18	0.29	0.33	2.2	1.69	1.42	0.6	1.3	0.14	1.73	0.43	0.5	70.03	43.3	43.92	14.39	31.41	4.27	11.62	11.63	13.38	1.37	0.416667	0.6	1.77	0.68	0.886667	52.4167	16.69	12.21
R10090_31650.2	NM_175933.2	19305	0.86	0	0	0	0	0	0	0.52	0	1	0	0	0	0	0	0	0.79	0	61	0	0	0	0	0	0	40.21	0	0.286667	0	0.173333	0.333333	0	0.263333	20.3333	0	13.4033
R10090_41813.1	NM_001112738.1	11949	0	0.1	0.15	0.1	0.1	0.1	0	0	0.1	0	0.16	0.19	0.16	0.16	0.13	0	0	0.15	0	4.35	6.39	4.13	4.2	4.19	0	0	4.29	0.0833333	0.1	0.0333333	0.116667	0.15	0.05	3.58	4.17333	1.43
R10090_213251.1	XM_030245938.1	22678	0	0.03	0	0	0	0	0.01	0	0	0	0.05	0	0	0	0	0.01	0	0	0	3.74	0	0	0	0	0.21	0	0	0.01	0	0.00333333	0.0166667	0	0.00333333	1.24667	0	0.07
R10090_205134.1	XM_030253242.1	15569	1.89	1.03	1.34	1.62	1.19	0.69	1.13	0.78	0.01	2.22	1.57	1.69	2.72	1.97	0.96	1.66	1.19	0.01	188.33	106.3	139.24	175.45	128	75.96	29.61	85.07	0.58	1.42	1.16667	0.64	1.82667	1.88333	0.953333	144.623	126.47	38.42
R10090_68363.3	XM_006524311.4	268930	0.06	0.11	0.32	0.15	0	0	0.16	0	0	0.07	0.16	0.4	0.25	0	0	0.23	0	0	2.44	4.66	14.06	6.71	0	0	1.73	0	0	0.163333	0.05	0.0533333	0.21	0.0833333	0.0766667	7.05333	2.23667	0.576667
R10090_219335.1	XM_030250657.1	108168376	0.12	0.19	0.3	0.2	0.2	0.15	0.17	0.24	0.28	0.14	0.3	0.38	0.34	0.33	0.21	0.25	0.37	0.43	9.29	15.91	25.01	17.15	16.79	13.31	3.52	20.8	23.94	0.203333	0.183333	0.23	0.273333	0.293333	0.35	16.7367	15.75	16.0867
R10090_34793.1	XM_017321588.1	243612	0.09	0.1	1.09	0	0	0	0.11	0	0.04	0.11	0.15	1.37	0	0	0	0.17	0	0.05	3	3.55	38.07	0	0	0	1	0	1.28	0.426667	0	0.05	0.543333	0	0.0733333	14.8733	0	0.76
R10090_212875.1	XM_030244863.1	13139	0	0	0	0	0	0	0	0	0.23	0	0	0	0	0	0	0	0	0.35	0	0	0	0	0	0	0	0	15.66	0	0	0.0766667	0	0	0.116667	0	0	5.22
R10090_87700.1	XM_011238726.2	102638555	0	0.13	0	0	0	0	0	0	0	0	0.19	0	0	0	0	0	0	0	0	9.53	0	0	0	0	0	0	0	0.0433333	0	0	0.0633333	0	0	3.17667	0	0
R10090_18288.1	NM_001164208.1	65963	0	0	0	0	0	0	0	0	2.8	0	0	0	0	0	0	0	0	4.3	0	0	0	0	0	0	0	0	66.06	0	0	0.933333	0	0	1.43333	0	0	22.02
R10090_32087.3	XM_006526487.4	27366	165.73	99.07	191.76	38.46	41.73	48.33	105.64	70.71	70.19	194.01	151.69	241.51	64.52	68.7	67.67	154.7	107.71	107.84	2271.83	1469.98	2785.27	551.46	599.63	726.46	384.7	1077.46	1089.98	152.187	42.84	82.18	195.737	66.9633	123.417	2175.69	625.85	850.713
R10090_53440.2	XM_011249539.3	53886	0	0	0	0.25	0	0	0	0	0	0	0	0	0.42	0	0	0	0	0	0	0	0	14.28	0	0	0	0	0	0	0.0833333	0	0	0.14	0	0	4.76	0
R10090_11579.2	XM_006509462.3	408022	0.04	0	0.25	0.73	0.78	1.07	0	0.7	0.88	0.04	0	0.32	1.23	1.29	1.5	0	1.07	1.36	1.19	0	8.38	24.91	26.42	37.65	0	24.32	30.86	0.0966667	0.86	0.526667	0.12	1.34	0.81	3.19	29.66	18.3933
R10090_67872.2	NM_011700.2	22351	0	0	0	0	0	0	0	0.01	0	0	0	0	0	0	0	0	0.02	0	0	0	0	0	0	0	0	1	0	0	0	0.00333333	0	0	0.00666667	0	0	0.333333
R10090_32328.2	NM_001038697.2	434729	0.08	0	0	0	0	0	0.59	0.35	0.07	0.09	0	0	0	0	0	0.86	0.53	0.11	1	0	0	0	0	0	2	5	1	0.0266667	0	0.336667	0.03	0	0.5	0.333333	0	2.66667
R10090_88133.2	XM_006505352.3	109624	0	0	0	0	0	0	0	0	0	0	0	0	0	0	0	0	0	0	0	0	0	0	0	0	0	0	0	0	0	0	0	0	0	0	0	0
R10090_40687.2	XM_011239361.3	192285	0	0	0	0	0	0	0	0	0	0	0	0	0	0	0	0	0	0	0	0	0	0	0	0	0	0	0	0	0	0	0	0	0	0	0	0
R10090_15301.4	NM_177275.4	320844	0	0	0.07	0	0.02	0	0	0	0	0	0	0.08	0	0.03	0	0	0	0	0	0	4	0	1	0	0	0	0	0.0233333	0.00666667	0	0.0266667	0.01	0	1.33333	0.333333	0
R10090_39121.3	NM_018769.4	54722	3.68	4.26	3.03	1.97	1.97	0.98	4.51	5.21	4.62	4.3	6.53	3.82	3.31	3.24	1.37	6.61	7.94	7.09	176	214	152	102	101	52.16	57	273	241.73	3.65667	1.64	4.78	4.88333	2.64	7.21333	180.667	85.0533	190.577
R10090_203715.1	XM_030248627.1	19223	3.39	6.3	17.83	2.9	0.79	0	12.41	5.25	7.53	3.96	9.64	22.46	4.87	1.3	0	18.18	7.99	11.57	127.01	248.62	702.01	117.16	31.62	0	122.92	215.74	310.38	9.17333	1.23	8.39667	12.02	2.05667	12.58	359.213	49.5933	216.347
R10090_40777.2	NM_007907.2	13629	7.01	12.53	31.94	3.7	4.74	1.04	17.45	6.66	8.09	8.21	19.19	40.22	6.21	7.8	1.45	25.55	10.15	12.42	505	942	2407	289	367	83	331	524	634	17.16	3.16	10.7333	22.54	5.15333	16.04	1284.67	246.333	496.333
R10090_26631.1	XM_017318049.2	12660	0	0.04	0.07	0	0.04	0.04	0	0.01	0.01	0.01	0.06	0.09	0	0.06	0.06	0	0.01	0.02	0.88	7.92	14.1	0	7.95	8.47	0	1.83	2.44	0.0366667	0.0266667	0.00666667	0.0533333	0.04	0.01	7.63333	5.47333	1.42333
R10090_68794.1	NM_001290572.1	241308	0.82	0.79	0.72	1.12	0.57	0.51	0	1.72	1.05	0.96	1.2	0.9	1.87	0.95	0.71	0	2.63	1.61	120.68	119.97	110.1	178.56	91.09	83.14	0	276.09	167.3	0.776667	0.733333	0.923333	1.02	1.17667	1.41333	116.917	117.597	147.797
R10090_68562.3	NM_001007582.3	382000	3.29	1.9	2.4	0.43	0.14	0.4	5.87	2.65	0.48	3.85	2.91	3.02	0.72	0.23	0.56	8.59	4.03	0.74	23	15	18	3	1	3	11	21	4	2.53	0.323333	3	3.26	0.503333	4.45333	18.6667	2.33333	12
R10090_205359.1	NM_001356404.1	140546	0.85	1.02	1.35	1.21	0.46	0.69	0	2.02	2.33	1	1.57	1.71	2.02	0.75	0.97	0	3.07	3.58	24.97	31.7	41.69	37.82	14.28	22.4	0	64.94	75.24	1.07333	0.786667	1.45	1.42667	1.24667	2.21667	32.7867	24.8333	46.7267
R10090_102492.3	XM_006521992.4	21976	1.43	2.94	2.08	2.71	3.49	1.04	3.97	1.62	2.76	1.68	4.5	2.62	4.54	5.74	1.45	5.81	2.47	4.24	98.08	210.38	149.04	200.72	256.93	79.22	71.6	121.55	205.83	2.15	2.41333	2.78333	2.93333	3.91	4.17333	152.5	178.957	132.993
R10090_60693.3	XM_006510793.4	12175	2.39	3.31	5.04	1.7	1.75	0.83	8.03	3.01	2.12	2.79	5.06	6.35	2.85	2.89	1.16	11.76	4.59	3.25	131.09	190.11	290.15	100.88	103.4	50.65	116.24	180.98	127.04	3.58	1.42667	4.38667	4.73333	2.3	6.53333	203.783	84.9767	141.42
R10090_91140.3	XM_006525536.4	11789	0	0	0	0	0.33	0	0	0.07	0	0	0	0	0	0.54	0	0	0.11	0	0	0	0	0	74.8	0	0	16.43	0	0	0.11	0.0233333	0	0.18	0.0366667	0	24.9333	5.47667
R10090_94285.3	XM_006540983.4	434204	0	0	0	0	0	0	0	0.03	0.03	0	0	0	0	0	0	0	0.04	0.05	0	0	0	0	0	0	0	1.44	1.52	0	0	0.02	0	0	0.03	0	0	0.986667
R10090_87693.1	NM_001253686.1	76614	0	0	1.38	0.57	0.33	0	0	0	0	0	0	1.73	0.95	0.54	0	0	0	0	0	0	89.9	38.28	21.87	0	0	0	0	0.46	0.3	0	0.576667	0.496667	0	29.9667	20.05	0
R10090_213726.1	NM_001364115.1	217039	0	0	0	0	0	0	0	0.73	0.39	0	0	0	0	0	0	0	1.11	0.59	0	0.02	0	0	0	0	0	55.02	29.2	0	0	0.373333	0	0	0.566667	0.00666667	0	28.0733
R10090_205107.1	XM_030253553.1	242509	0	0	0	0	0	0	0	0	0	0	0	0	0	0	0	0	0	0	0	0	0	0	0	0	0	0	0	0	0	0	0	0	0	0	0	0
R10090_53364.1	NM_001254762.1	68929	0.95	5.38	2.84	2.09	3.57	0.8	2.73	2.99	5.14	1.11	8.25	3.57	3.51	5.88	1.11	3.99	4.55	7.89	26.08	156.41	81.82	61.36	104.46	24.17	19.77	90.15	155.87	3.05667	2.15333	3.62	4.31	3.5	5.47667	88.1033	63.33	88.5967
R10090_30086.2	NM_026055.2	67248	1504	610.76	1216.6	510.38	532.12	961.41	672.03	439.59	456.5	1760.66	935.21	1532.23	856.17	875.97	1346.21	984.1	669.62	701.4	8050	3773	7046	2693	2858	5501	970	2700	2969	1110.45	667.97	522.707	1409.37	1026.12	785.04	6289.67	3684	2213
R10090_72778.1	NM_001252081.1	268721	0	0	0.47	0	0	0	0	0	0.42	0	0	0.6	0	0	0	0	0	0.64	0	0	72.12	0	0	0	0	0	66.17	0.156667	0	0.14	0.2	0	0.213333	24.04	0	22.0567
R10090_42359.1	NM_146604.2	258597	0	0	0	0	0.19	0	0	0	0	0	0	0	0	0.31	0	0	0	0	0	0	0	0	4	0	0	0	0	0	0.0633333	0	0	0.103333	0	0	1.33333	0
R10090_212386.1	NM_001359632.1	216157	0	0.72	0	0.23	0	0	0	0	0.26	0	1.1	0	0.39	0	0	0	0	0.41	0	37.89	0	12.43	0	0	0	0	14.49	0.24	0.0766667	0.0866667	0.366667	0.13	0.136667	12.63	4.14333	4.83
R10090_15447.1	NM_001081392.1	100019	0.06	0.19	0	0.05	0.09	0	0.15	0.11	0	0.07	0.29	0	0.08	0.14	0	0.22	0.16	0	24.73	87	0	21.85	41.77	0	17.92	51.47	0	0.0833333	0.0466667	0.0866667	0.12	0.0733333	0.126667	37.2433	21.2067	23.13
R10090_219815.1	NM_001368750.1	18504	0	0	0	0	0	0.06	0	0	0	0	0	0	0	0	0.08	0	0	0	0	0	0	0	0	6	0	0	0	0	0.02	0	0	0.0266667	0	0	2	0
R10090_80967.1	NM_146566.1	258559	0	0	0	0	0	0	0	0	0	0	0	0	0	0	0	0	0	0	0	0	0	0	0	0	0	0	0	0	0	0	0	0	0	0	0	0
R10090_88240.2	XM_006519507.2	70021	0	0	0	0.11	0.11	0.1	0	0	0.11	0	0	0	0.18	0.18	0.14	0	0	0.17	0	0	0	5.5	5.46	5.37	0	0	5.57	0	0.106667	0.0366667	0	0.166667	0.0566667	0	5.44333	1.85667
R10090_104125.1	NM_207635.2	20088	93.7	35.86	75.49	16.86	16.18	23.82	42.79	24.87	24.53	109.69	54.91	95.08	28.28	26.63	33.36	62.67	37.88	37.69	3446.93	1388.81	2915.06	666.74	636.65	972.45	415.58	1003.08	991.58	68.35	18.9533	30.73	86.56	29.4233	46.08	2583.6	758.613	803.413
R10090_217470.1	XM_030248959.1	13383	0.74	0.88	0.67	0.72	0.8	0.52	0.17	0.7	0.35	0.87	1.35	0.84	1.21	1.32	0.73	0.25	1.07	0.54	78.86	96.95	74.07	83	91.38	61.82	4.75	80.99	40.15	0.763333	0.68	0.406667	1.02	1.08667	0.62	83.2933	78.7333	41.9633
R10090_207194.1	XM_030254859.1	74239	0	0	0	0	0	0	0	0	0	0	0	0	0	0	0	0	0	0	0	0	0	0	0	0	0	0	0	0	0	0	0	0	0	0	0	0
R10090_211716.1	XM_030244352.1	23807	0	0	0	0	0.23	0	0	0	0	0	0	0	0	0.38	0	0	0	0	0	0	0	0	23.41	0	0	0	0	0	0.0766667	0	0	0.126667	0	0	7.80333	0
R10090_43573.4	NM_011858.4	23966	0	0	0.15	0	0	0	0	0	0.01	0	0	0.19	0	0	0	0	0	0.01	0	0	49.75	0	0	0	0	0.02	1.96	0.05	0	0.00333333	0.0633333	0	0.00333333	16.5833	0	0.66
R10090_66968.1	XM_017319579.2	242253	0	0	0	0	0	0	0.06	0	0	0	0	0	0	0	0	0.08	0	0	0	0	0	0	0	0	1	0	0	0	0	0.02	0	0	0.0266667	0	0	0.333333
R10090_100430.1	NM_001081477.2	382236	0.97	1.06	2.73	0.46	0.33	0.26	2.75	0.55	0.42	1.14	1.62	3.44	0.76	0.54	0.36	4.02	0.85	0.65	304.95	344.68	895.76	156.09	111.97	90.44	227	189.76	143.18	1.58667	0.35	1.24	2.06667	0.553333	1.84	515.13	119.5	186.647
R10090_383.1	XM_017312358.2	75430	4.38	7.89	7.27	4.09	3.71	3.29	4.65	7.42	9.71	5.12	12.07	9.16	6.86	6.11	4.61	6.8	11.31	14.92	179.45	339.87	312.76	180.57	163.12	149.87	50.29	333.54	436.95	6.51333	3.69667	7.26	8.78333	5.86	11.01	277.36	164.52	273.593
R10090_96136.2	NM_001034869.2	245263	8.92	22.56	15.42	11.71	13.33	5.14	10.66	19.71	29.34	10.44	34.55	19.42	19.65	21.94	7.19	15.61	30.03	45.09	355	944.48	644	502.03	568.25	227	112	859.99	1282	15.6333	10.06	19.9033	21.47	16.26	30.2433	647.827	432.427	751.33
R10090_34139.4	NM_080844.4	11905	5.21	9.27	7.81	8.45	8.26	2.5	19.02	17.58	12.63	6.1	14.19	9.83	14.18	13.6	3.5	27.85	26.78	19.41	252.89	471.7	397.3	442.86	430.07	134.83	243.47	933.84	670.8	7.43	6.40333	16.41	10.04	10.4267	24.68	373.963	335.92	616.037
R10090_103334.3	XM_006506807.4	93838	0.07	0	0	0	0	0	0	0	0	0.08	0	0	0	0	0	0	0	0	5	0	0	0	0	0	0	0	0	0.0233333	0	0	0.0266667	0	0	1.66667	0	0
R10090_78973.1	XM_011240891.2	57080	0	0	0	0	0	0	0	0	0	0	0	0	0	0	0	0	0	0	0	0	0	0	0	0	0	0	0	0	0	0	0	0	0	0	0	0
R10090_94460.3	NM_008411.3	16433	0.16	0.09	0.19	0.09	0.05	0.02	0	0.61	0	0.18	0.14	0.24	0.15	0.09	0.02	0	0.93	0	8	5	10	5	3	1	0	34	0	0.146667	0.0533333	0.203333	0.186667	0.0866667	0.31	7.66667	3	11.3333
R10090_62523.1	NM_001177374.1	224826	0.23	0.4	1.03	0.6	0.93	0.2	0.75	0.45	0.23	0.27	0.61	1.3	1	1.53	0.28	1.1	0.68	0.36	43.52	76.27	200.13	120.84	185.85	41	36.72	90.62	46.76	0.553333	0.576667	0.476667	0.726667	0.936667	0.713333	106.64	115.897	58.0333
R10090_79475.1	XM_017322285.2	68393	0.08	0	0.23	0.15	0.15	0.07	1.5	0.63	0.56	0.09	0	0.28	0.26	0.25	0.1	2.2	0.97	0.86	1	0	3	2	2	1	5	8.85	8	0.103333	0.123333	0.896667	0.123333	0.203333	1.34333	1.33333	1.66667	7.28333
R10090_19718.2	XM_006503829.3	212285	0.84	0	0	0	0	1.68	0	0	0	0.98	0	0	0	0	2.35	0	0	0	147.02	0	0	0	0	328.67	0	0	0	0.28	0.56	0	0.326667	0.783333	0	49.0067	109.557	0
R10090_99325.3	XM_006505704.4	18139	0	0	0	0	0	0	0	0	0	0	0	0	0	0	0	0	0	0	0	0	0	0	0	0	0	0	0	0	0	0	0	0	0	0	0	0
R10090_9121.2	XM_006524053.2	22404	0	0	0	0	0	0	0	0	0	0	0	0	0	0	0	0	0	0	0	0	0	0	0	0	0	0	0	0	0	0	0	0	0	0	0	0
R10090_46681.3	NM_013880.3	224860	3	0.7	1.03	0.4	0.35	0.26	1.4	0.77	0.61	3.51	1.07	1.29	0.68	0.58	0.37	2.05	1.17	0.93	287	69.41	102.89	42	36.52	27.97	35.36	80.07	63	1.57667	0.336667	0.926667	1.95667	0.543333	1.38333	153.1	35.4967	59.4767
R10090_17352.3	XM_006528273.4	69537	0	0	0	0	0	0	0	0	0.06	0	0	0	0	0	0	0	0	0.09	0	0	0	0	0	0	0	0	2	0	0	0.02	0	0	0.03	0	0	0.666667
R10090_218394.1	NM_001361454.1	66973	1.71	0.69	2.47	0.48	0.34	0.43	1.07	0.41	0.47	2	1.06	3.11	0.81	0.56	0.6	1.57	0.63	0.72	33.34	14.5	50.88	9.96	7.03	9.25	5.53	8.86	10.27	1.62333	0.416667	0.65	2.05667	0.656667	0.973333	32.9067	8.74667	8.22
R10090_1501.2	NM_026317.2	67690	6	5.6	5.56	3.65	3.33	2.75	10.03	11.45	7.14	7.03	8.57	7	6.12	5.48	3.85	14.69	17.45	10.97	124.34	123.66	121.36	80.19	73	62.88	55	261.72	164.73	5.72	3.24333	9.54	7.53333	5.15	14.37	123.12	72.0233	160.483
R10090_70568.3	XM_006534287.3	72055	0	0	0	0	0	0	0	0	0	0	0	0	0	0	0	0	0	0	0	0	0	0	0	0	0	0	0	0	0	0	0	0	0	0	0	0
R10090_1051.4	NM_010860.4	17904	232.32	150.02	314.05	51.52	65.64	53.9	168.43	117.16	105.17	271.97	229.71	395.53	86.42	108.05	75.47	246.64	178.47	161.59	2650.52	1869.07	3807.66	609.39	779.78	671.79	511.48	1492.36	1372.46	232.13	57.02	130.253	299.07	89.98	195.567	2775.75	686.987	1125.43
R10090_36115.3	NM_024283.3	78896	0	0	0.45	0	0	0	0	0	0	0	0	0.57	0	0	0	0	0	0	0	0	8	0	0	0	0	0	0	0.15	0	0	0.19	0	0	2.66667	0	0
R10090_214470.1	XM_030247064.1	101055874	1.13	0.55	0.3	0.53	0.46	0.34	0.77	0.7	0.46	1.32	0.84	0.38	0.9	0.75	0.48	1.13	1.07	0.71	40.85	20.99	11.51	20.86	17.7	13.73	7.4	27.9	18.39	0.66	0.443333	0.643333	0.846667	0.71	0.97	24.45	17.43	17.8967
R10090_95820.3	NM_030189.3	78806	0	0	0	0	0	0	0	0	0	0	0	0	0	0	0	0	0	0	0	0	0	0	0	0	0	0	0	0	0	0	0	0	0	0	0	0
R10090_103586.2	XM_011244476.3	14088	0	0	0	0	0	0	0	0	0	0	0	0	0	0	0	0	0	0	0	0	0	0	0	0	0	0	0	0	0	0	0	0	0	0	0	0
R10090_84727.2	XM_011244679.3	52552	0	0.03	0	0.03	0	0	0	0	0	0	0.04	0	0.05	0	0	0	0	0	0	5.14	0	5.54	0	0	0	0	0	0.01	0.01	0	0.0133333	0.0166667	0	1.71333	1.84667	0
R10090_4441.3	NM_008947.3	19179	135.04	133.01	151.24	104.45	94.3	82.9	101.16	154.51	164.14	158.08	203.67	190.48	175.22	155.24	116.08	148.14	235.36	252.19	4326	4497	5090	3589	3226	2944	856	5434	5794	139.763	93.8833	139.937	184.077	148.847	211.897	4637.67	3253	4028
R10090_81646.1	XM_006533824.1	57230	6.41	3.51	4.42	2.11	2.72	1.96	3.83	2.94	2.53	7.51	5.37	5.57	3.55	4.48	2.75	5.61	4.47	3.88	292.98	168.13	211.96	104.18	133.33	99.59	46.18	146.89	126.36	4.78	2.26333	3.1	6.15	3.59333	4.65333	224.357	112.367	106.477
R10090_201880.1	XM_030241961.1	66052	0	0.83	0.43	0.43	0	0	0	2.79	0	0	1.27	0.54	0.72	0	0	0	4.25	0	0	22.46	11.67	11.74	0	0	0	78.71	0	0.42	0.143333	0.93	0.603333	0.24	1.41667	11.3767	3.91333	26.2367
R10090_212030.1	XM_030244893.1	15273	0	0.09	0	0	0	0	0	0.03	0	0	0.13	0	0	0	0	0	0.05	0	0	21.26	0	0	0	0	0	8.07	0	0.03	0	0.01	0.0433333	0	0.0166667	7.08667	0	2.69
R10090_30218.2	NM_001001295.2	213550	5.43	5.18	8.87	2.3	2.35	1.29	0.99	3.46	4.13	6.36	7.93	11.17	3.86	3.87	1.8	1.46	5.27	6.34	455.83	453.05	778.07	209.46	212.46	120.1	21.97	316.55	376.44	6.49333	1.98	2.86	8.48667	3.17667	4.35667	562.317	180.673	238.32
R10090_97260.1	XM_006516363.2	76826	58.95	28.39	38.35	13.2	13.17	12.39	33.54	25.29	24.51	69.01	43.47	48.3	22.14	21.69	17.35	49.12	38.52	37.66	1186.94	610.06	814.25	281.89	280.93	275.26	178.84	562.08	550.47	41.8967	12.92	27.78	53.5933	20.3933	41.7667	870.417	279.36	430.463
R10090_201333.1	XM_030242753.1	69080	0.73	2.57	0	0	1.51	0	0	0.49	1.33	0.86	3.94	0	0	2.49	0	0	0.75	2.05	24.57	91	0	0	54.16	0	0	18.21	49.27	1.1	0.503333	0.606667	1.6	0.83	0.933333	38.5233	18.0533	22.4933
R10090_201533.1	XM_030252177.1	18484	0	0	0.4	0	0	0.16	0.88	0	0	0	0	0.51	0	0	0.22	1.29	0	0	0	0	38.31	0	0	16	21	0	0	0.133333	0.0533333	0.293333	0.17	0.0733333	0.43	12.77	5.33333	7
R10090_2556.3	XM_006498617.3	12125	0	0	0.03	0	0	0.06	0	0	0	0	0	0.04	0	0	0.08	0	0	0	0	0	3.94	0	0	7.08	0	0	0	0.01	0.02	0	0.0133333	0.0266667	0	1.31333	2.36	0
R10090_89013.1	XM_006523494.1	114570	0	0	0	0	0	0	0	0	0	0	0	0	0	0	0	0	0	0	0	0	0	0	0	0	0	0	0	0	0	0	0	0	0	0	0	0
R10090_49494.2	NM_153680.2	266781	5.72	10.67	13.23	5.61	8.18	3.84	7.17	10.05	13.04	6.69	16.34	16.66	9.41	13.47	5.38	10.5	15.31	20.03	245.92	481.9	596.67	260.1	377.04	183.42	81.34	473.52	614.54	9.87333	5.87667	10.0867	13.23	9.42	15.28	441.497	273.52	389.8
R10090_66628.3	XM_006497452.3	227525	3.22	3.86	1.93	1.45	1.15	2.47	0.74	1.12	1.33	3.77	5.9	2.43	2.43	1.89	3.46	1.09	1.7	2.04	283.11	353.54	177.38	138.3	108.53	242.25	17.22	107.27	127.04	3.00333	1.69	1.06333	4.03333	2.59333	1.61	271.343	163.027	83.8433
R10090_6994.1	XM_017313307.2	235134	0.68	0.8	0.5	0.24	0.21	0.18	0	0.01	0.23	0.79	1.22	0.63	0.4	0.35	0.25	0.01	0.01	0.36	82.44	101.08	63.5	31.45	28	24.43	0.13	1.05	30.76	0.66	0.21	0.08	0.88	0.333333	0.126667	82.34	27.96	10.6467
R10090_94399.1	NM_001285413.1	207818	65.6	75.12	105.1	35.37	32.14	28.68	59	58.94	59.93	76.79	115.03	132.37	59.33	52.92	40.16	86.4	89.78	92.08	1299.42	1589	2195.82	742.81	674.12	626.68	309.52	1289.12	1325.07	81.94	32.0633	59.29	108.063	50.8033	89.42	1694.75	681.203	974.57
R10090_41832.3	NM_152807.3	67291	0	0.17	0.14	0.04	0	0	0.12	0	0.08	0	0.25	0.18	0.07	0	0	0.18	0	0.12	0	11	9.61	3	0	0	2	0	5.35	0.103333	0.0133333	0.0666667	0.143333	0.0233333	0.1	6.87	1	2.45
R10090_4813.1	NM_001142729.1	78257	0	0	0	0	0	0	0	0.02	0.03	0	0	0	0	0	0	0	0.02	0.05	0	0	0	0	0	0	0	1	2	0	0	0.0166667	0	0	0.0233333	0	0	1
R10090_40197.1	XM_011239869.2	99031	0.01	0	0.01	0	0.06	0.01	0	0.02	0	0.01	0	0.01	0	0.1	0.02	0	0.03	0	1.75	0	1.91	0	9.89	2.04	0	3.88	0	0.00666667	0.0233333	0.00666667	0.00666667	0.04	0.01	1.22	3.97667	1.29333
R10090_58121.1	NM_001104620.1	627479	0.02	0	0.02	0	0.02	0.02	0	0	0	0.02	0	0.02	0	0.04	0.02	0	0	0	1	0	1	0	1.4	1	0	0	0	0.0133333	0.0133333	0	0.0133333	0.02	0	0.666667	0.8	0
R10090_55116.1	NM_001159635.1	67889	13.3	10.24	12.13	14.51	14.32	9.9	7.1	13.3	10.73	15.56	15.68	15.27	24.34	23.58	13.86	10.4	20.26	16.49	743.78	599.56	710.77	877.54	860.61	615.91	104.73	813.31	655.66	11.89	12.91	10.3767	15.5033	20.5933	15.7167	684.703	784.687	524.567
R10090_214203.1	XM_030245891.1	217303	0	0	0	0	0	0	0	0	0	0	0	0	0	0	0	0	0	0	0	0	0	0	0	0	0	0	0	0	0	0	0	0	0	0	0	0
R10090_216908.1	NM_001357756.1	66251	1.88	2.77	2.24	2.01	1.51	0.69	0	3.53	1.06	2.2	4.24	2.83	3.38	2.49	0.97	0	5.38	1.63	113	173.99	141.11	130.71	97.59	46.41	0.03	231.81	69.63	2.29667	1.40333	1.53	3.09	2.28	2.33667	142.7	91.57	100.49
R10090_98547.1	XM_017318087.2	19726	0	0	0	0	0	0	0	0	0	0	0	0	0	0	0	0	0	0	0	0	0	0	0	0	0	0	0	0	0	0	0	0	0	0	0	0
R10090_215806.1	NM_001346536.1	105418	202.45	215.94	148.4	201.7	192.03	225.33	160.24	207.56	239.03	237	330.65	186.9	338.35	316.12	315.52	234.65	316.18	367.26	5716.3	6451.04	4405.67	6092.85	5779.12	7045.15	1195.73	6441.81	7457.64	188.93	206.353	202.277	251.517	323.33	306.03	5524.34	6305.71	5031.73
R10090_41950.3	XM_006498815.4	16558	0	0	0	0	0	0	0	0	0	0	0	0	0	0	0	0	0	0	0	0	0	0	0	0	0	0	0	0	0	0	0	0	0	0	0	0
R10090_28084.1	NM_030235.1	78937	0	0.72	1.11	0.9	1.1	0.5	2.07	0.71	0.67	0	1.1	1.39	1.51	1.81	0.7	3.03	1.09	1.03	0	121.05	187	158.71	192	90	88	126	118	0.61	0.833333	1.15	0.83	1.34	1.71667	102.683	146.903	110.667
R10090_17015.1	NM_001271590.1	100502825	2407.17	1237.28	2204.55	797.88	879.9	1562	1336.12	879.66	900.85	2817.95	1894.55	2776.48	1338.45	1448.48	2187.18	1956.59	1339.98	1384.14	27823.9	15607	27073.8	9568.05	10596.1	19731.3	4110.27	11348.4	11901.9	1949.67	1079.93	1038.88	2496.33	1658.04	1560.24	23501.6	13298.5	9120.2
R10090_39842.2	NM_198304.3	227699	1.78	3.27	5.39	3.59	1.34	2.27	4.17	2.3	4.56	2.09	5.01	6.79	6.03	2.21	3.18	6.1	3.51	7.01	244.11	465.14	770.62	534.53	198.07	347	150.02	343.4	676.69	3.48	2.4	3.67667	4.63	3.80667	5.54	493.29	359.867	390.037
R10090_11562.1	NM_001290569.1	75660	8.68	11.62	11.99	4.54	5.17	4.54	11.55	11.57	13.04	10.16	17.8	15.1	7.62	8.52	6.36	16.92	17.62	20.04	196.03	279.24	285.21	109.16	124.05	113.32	69.05	287.97	327.37	10.7633	4.75	12.0533	14.3533	7.5	18.1933	253.493	115.51	228.13
R10090_96017.1	XM_006520265.1	106042	0.55	0.32	0.72	0.58	0.71	0.48	0	0	0.3	0.64	0.48	0.91	0.97	1.16	0.68	0	0	0.46	58.13	34.87	80.03	66.49	80.62	57.25	0	0	34.78	0.53	0.59	0.1	0.676667	0.936667	0.153333	57.6767	68.12	11.5933
R10090_101022.1	NM_008723.2	18150	0.75	1.97	1	0.83	0.53	0.57	1.88	1.35	1.66	0.88	3.02	1.26	1.39	0.88	0.79	2.75	2.06	2.56	12	34	17	14	9	10	8	24	30	1.24	0.643333	1.63	1.72	1.02	2.45667	21	11	20.6667
R10090_10783.2	XM_006506882.3	109135	0.39	1.06	1.32	0.6	0.88	0.24	1.01	0.9	0.73	0.45	1.62	1.67	1.01	1.45	0.34	1.48	1.38	1.12	39.57	113.16	142	67.21	97.27	27.46	27.4	101.28	80.95	0.923333	0.573333	0.88	1.24667	0.933333	1.32667	98.2433	63.98	69.8767
R10090_28476.1	NM_001252472.1	12523	0	0	0	0	0.02	0.01	0	0	0	0	0	0	0	0.04	0.02	0	0	0	0	0	0	0	2	1	0	0	0	0	0.01	0	0	0.02	0	0	1	0
R10090_201729.1	NM_001360847.1	19821	0.18	0	0.14	0.12	0	0	0.77	0	0	0.21	0	0.18	0.2	0	0	1.12	0	0	14.15	0	11.94	10.24	0	0	15.98	0	0	0.106667	0.04	0.256667	0.13	0.0666667	0.373333	8.69667	3.41333	5.32667
R10090_45470.1	XM_006530642.1	13000	15.92	17.88	31.75	5.54	5.45	1.45	35.48	8.56	5.64	18.64	27.38	39.99	9.3	8.98	2.03	51.95	13.04	8.67	573.67	678.71	1201.26	214.66	210.21	57.95	337.55	338.31	223.55	21.85	4.14667	16.56	28.67	6.77	24.5533	817.88	160.94	299.803
R10090_33612.2	NM_023524.2	69714	51.61	53	97.11	18.67	17.87	15.28	34.45	30	42.62	60.42	81.16	122.31	31.32	29.42	21.39	50.45	45.7	65.48	1181.03	1289.9	2340.71	454.87	434.35	386.31	208.6	756.57	1083.7	67.24	17.2733	35.69	87.9633	27.3767	53.8767	1603.88	425.177	682.957
R10090_33719.1	XM_006518328.1	105428	0	0.06	0	0	0	0	0	0.13	0.08	0	0.09	0	0	0	0	0	0.2	0.12	0	2.46	0	0	0	0	0	5.94	3.6	0.02	0	0.07	0.03	0	0.106667	0.82	0	3.18
R10090_25911.3	NM_153127.3	105450	0	0	0.06	0.02	0.01	0	0.12	0	0	0	0	0.08	0.03	0.02	0	0.18	0	0	0	0	6	2	1	0	3	0	0	0.02	0.01	0.04	0.0266667	0.0166667	0.06	2	1	1
R10090_59396.1	NM_146797.1	258793	0	0.1	0	0	0	0	0	0.05	0	0	0.16	0	0	0	0	0	0.08	0	0	2	0	0	0	0	0	1	0	0.0333333	0	0.0166667	0.0533333	0	0.0266667	0.666667	0	0.333333
R10090_60498.1	XM_017318438.1	194856	0	0	0	0	0	0	0	0	0	0	0	0	0	0	0	0	0	0	0	0	0	0	0	0	0	0	0	0	0	0	0	0	0	0	0	0
R10090_103268.3	NM_028523.3	73379	0.06	0.15	0	0	0.45	0	6.73	0	0	0.08	0.23	0	0	0.75	0	9.86	0	0	10.14	24.35	0	0.06	76.91	0.01	277.77	0	0	0.07	0.15	2.24333	0.103333	0.25	3.28667	11.4967	25.66	92.59
R10090_71689.1	NM_001276299.1	12000	0.21	0	0	0	0	0	0	0	0	0.24	0	0	0	0	0	0	0	0	5	0	0	0	0	0	0	0	0	0.07	0	0	0.08	0	0	1.66667	0	0
R10090_50766.3	NM_008117.3	14599	0	0	0	0	0	0	0	0	0	0	0	0	0	0	0	0	0	0	0	0	0	0	0	0	0	0	0	0	0	0	0	0	0	0	0	0
R10090_33558.3	NM_011315.3	20210	0.72	0.02	9.15	0	0.38	0	0	0.07	0.09	0.84	0.03	11.52	0	0.62	0	0	0.11	0.13	5.56	0.16	76.1	0	3	0	0	0.62	0.79	3.29667	0.126667	0.0533333	4.13	0.206667	0.08	27.2733	1	0.47
R10090_210698.1	NM_001359076.1	66855	0	0	0.1	0.16	0	0	0	0	0	0	0	0.12	0.27	0	0	0	0	0	0	0	7.11	11.86	0	0	0	0.01	0	0.0333333	0.0533333	0	0.04	0.09	0	2.37	3.95333	0.00333333
R10090_54560.1	XM_017315183.2	70611	0.3	0.24	0.14	0.13	0.12	0.26	0.17	0.08	0.18	0.35	0.37	0.17	0.21	0.2	0.37	0.25	0.12	0.28	42.9	35.29	20.62	19.78	18.34	41.63	6.38	11.98	28.22	0.226667	0.17	0.143333	0.296667	0.26	0.216667	32.9367	26.5833	15.5267
R10090_215264.1	XM_030247096.1	105239	0	0.08	0.26	0.12	0.08	0	0	0	0	0	0.12	0.32	0.21	0.14	0	0	0	0	0	7.28	23.43	11.89	7.82	0	0	0	0	0.113333	0.0666667	0	0.146667	0.116667	0	10.2367	6.57	0
R10090_45049.3	XM_006496878.4	29809	0	0.77	0	0.15	0	0.25	0	0	0	0	1.17	0	0.25	0	0.34	0	0	0	0	161.86	0	33.37	0	55.89	0	0.42	0	0.256667	0.133333	0	0.39	0.196667	0	53.9533	29.7533	0.14
R10090_202718.1	NM_001355118.1	16519	0	0	0	0	0	0	0.03	0	0	0	0	0	0	0	0	0.05	0	0	0	0	0	0	0	0	1	0	0	0	0	0.01	0	0	0.0166667	0	0	0.333333
R10090_77669.2	XM_011239479.3	228778	0	0.01	0	0.01	0.04	0.03	0	0	0.04	0	0.01	0	0.01	0.07	0.04	0	0	0.06	0	0.94	0	0.74	4.63	3.15	0	0.01	3.82	0.00333333	0.0266667	0.0133333	0.00333333	0.04	0.02	0.313333	2.84	1.27667
R10090_82321.1	NM_001242379.1	94229	0.06	0.01	0.01	0.03	0.03	0.01	0.04	0.05	0.01	0.07	0.02	0.02	0.06	0.05	0.02	0.05	0.07	0.02	7.37	1.61	1.88	4.71	4.2	1.88	1.25	6.81	1.83	0.0266667	0.0233333	0.0333333	0.0366667	0.0433333	0.0466667	3.62	3.59667	3.29667
R10090_45491.2	XM_006541018.3	56734	0	0.1	0	0	0	0	0	0.18	0	0	0.15	0	0	0	0	0	0.27	0	0	3.86	0	0	0	0	0	7.4	0	0.0333333	0	0.06	0.05	0	0.09	1.28667	0	2.46667
R10090_77235.1	NM_001146007.1	319236	0.74	0.77	1.16	0.6	0.73	0.33	0	0.71	0.78	0.87	1.19	1.47	1.01	1.2	0.46	0	1.08	1.2	65	71	106.98	57.61	68.95	31.87	0	67.89	74.93	0.89	0.553333	0.496667	1.17667	0.89	0.76	80.9933	52.81	47.6067
R10090_42301.2	NM_008738.3	18188	0.15	0.14	1.25	0.09	0.09	0.09	0	0	0	0.17	0.22	1.57	0.15	0.15	0.12	0	0	0	3	3.15	27.01	2	2	2	0	0	0	0.513333	0.09	0	0.653333	0.14	0	11.0533	2	0
R10090_101336.3	XM_006527468.4	78832	0.1	0.01	0.04	0.01	0.02	0.04	0	0.04	0.03	0.11	0.02	0.05	0.02	0.03	0.06	0	0.06	0.04	20.42	2.46	8.51	2.4	4.8	9.61	0	9.15	6.43	0.05	0.0233333	0.0233333	0.06	0.0366667	0.0333333	10.4633	5.60333	5.19333
R10090_67804.1	XM_006499252.2	228361	0.3	0.23	0	0.36	0	0	0	0	0.36	0.36	0.35	0	0.6	0	0	0	0	0.55	37.79	29.42	0	48.35	0	0	0	0	48.18	0.176667	0.12	0.12	0.236667	0.2	0.183333	22.4033	16.1167	16.06
R10090_8179.2	XM_011238854.3	665574	0	0	0	0	0	0	0	0	0	0	0	0	0	0	0	0	0	0	0	0	0	0	0	0	0	0	0	0	0	0	0	0	0	0	0	0
R10090_40574.2	NM_172574.2	217430	0	0.04	0.11	0.09	0.11	0	0	0.06	0	0	0.07	0.14	0.15	0.18	0	0	0.1	0	0	2	5	4	5	0	0	3	0	0.05	0.0666667	0.02	0.07	0.11	0.0333333	2.33333	3	1
R10090_57976.1	XM_017314615.2	327978	0.31	0.21	0.23	0.03	0.1	0.13	0.29	0	0.09	0.36	0.32	0.29	0.05	0.17	0.18	0.43	0	0.14	46.02	32.5	36.07	5	16.79	21.37	11.36	0	14.75	0.25	0.0866667	0.126667	0.323333	0.133333	0.19	38.1967	14.3867	8.70333
R10090_69206.1	XM_006511141.2	23806	8.43	5.81	9.17	3.32	3.48	1.12	14.06	3.71	2.9	9.87	8.89	11.55	5.56	5.73	1.57	20.59	5.65	4.46	1066	763.84	1212.41	456.13	474.92	158.39	468.13	511.29	397.85	7.80333	2.64	6.89	10.1033	4.28667	10.2333	1014.08	363.147	459.09
R10090_209313.1	XM_030242281.1	20679	0	0	0	0	0.01	0.08	0	0	0.06	0	0	0	0	0.02	0.11	0	0	0.1	0	0	0	0	0.96	6.1	0	0	5.02	0	0.03	0.02	0	0.0433333	0.0333333	0	2.35333	1.67333
R10090_83269.2	NM_013879.2	29867	2.87	4.59	4.93	1.6	0.82	1.24	0.31	1.51	3.57	3.36	7.03	6.2	2.69	1.34	1.74	0.46	2.3	5.48	69	117	124.52	41	20.8	33	2	40	95	4.13	1.22	1.79667	5.53	1.92333	2.74667	103.507	31.6	45.6667
R10090_96256.4	NM_146100.5	226180	5.81	6.5	11.38	3.13	4.04	1.78	9.25	4.48	6.41	6.8	9.95	14.33	5.26	6.65	2.5	13.54	6.82	9.85	441	514.95	904	257.95	330	150.8	185	371	530	7.89667	2.98333	6.71333	10.36	4.80333	10.07	619.983	246.25	362
R10090_28920.2	NM_030886.2	81702	1.17	5.7	7.87	2.81	3.24	0.56	7.8	2.81	3.39	1.36	8.73	9.91	4.72	5.33	0.79	11.42	4.29	5.2	286.85	1457.31	2023.26	754.73	860.85	154.33	505.21	754.05	902.11	4.91333	2.20333	4.66667	6.66667	3.61333	6.97	1255.81	589.97	720.457
R10090_90761.1	XM_017319515.2	213054	0.01	0	0	0	0	0.04	0	0.13	0	0.01	0	0	0	0	0.06	0	0.21	0	1.49	0	0	0	0	8.18	0	24	0	0.00333333	0.0133333	0.0433333	0.00333333	0.02	0.07	0.496667	2.72667	8
R10090_211198.1	XM_030244378.1	244882	0	0	0	0	0.04	0	0.08	0	0	0	0	0	0	0.07	0	0.12	0	0	0	0	0	0	2	0	1	0	0	0	0.0133333	0.0266667	0	0.0233333	0.04	0	0.666667	0.333333
R10090_21281.1	NM_001190314.1	259172	0.35	0.34	0.29	0	0	0.05	0.36	0.36	0.36	0.41	0.51	0.37	0	0	0.07	0.52	0.55	0.55	35.02	35.25	31.08	0	0	6	9.48	39.89	39.45	0.326667	0.0166667	0.36	0.43	0.0233333	0.54	33.7833	2	29.6067
R10090_70581.3	NM_181324.3	13209	0.29	0.33	0.99	0.14	0.13	0.08	0.9	0.11	0.16	0.34	0.51	1.24	0.23	0.21	0.11	1.32	0.16	0.24	42.47	49.96	149.77	21.81	19.98	12.64	34.52	17.01	24.98	0.536667	0.116667	0.39	0.696667	0.183333	0.573333	80.7333	18.1433	25.5033
R10090_209913.1	XM_030243426.1	234094	0	0	0	0	0	0	0	0	0	0	0	0	0	0	0	0	0	0	0	0	0	0	0	0	0	0	0	0	0	0	0	0	0	0	0	0
R10090_2804.2	XM_011250846.3	21990	0	0	0	0.01	0	0.02	0	0.03	0	0	0	0	0.02	0	0.03	0	0.05	0	0	0	0	1	0	2	0	3.32	0	0	0.01	0.01	0	0.0166667	0.0166667	0	1	1.10667
R10090_218119.1	XM_030250008.1	67458	1.26	0.32	0	0	0	0.5	0	0.67	0	1.48	0.5	0	0	0	0.7	0	1.01	0	79.82	21.46	0	0	0	35.15	0	45.94	0	0.526667	0.166667	0.223333	0.66	0.233333	0.336667	33.76	11.7167	15.3133
R10090_202405.1	NM_001360791.1	100504116	0.42	0.36	0	0.23	0.21	0	0.42	0.38	0.94	0.49	0.55	0	0.38	0.34	0	0.61	0.57	1.44	15.23	13.75	0	8.8	8.08	0	4	14.96	37.45	0.26	0.146667	0.58	0.346667	0.24	0.873333	9.66	5.62667	18.8033
R10090_26255.3	XM_006535377.4	12807	0.08	0.25	1.22	0.6	0	0.31	0.46	0.53	0	0.09	0.38	1.53	1.01	0	0.43	0.68	0.8	0	6.86	22.53	111.14	56.75	0	30.04	10.63	50.04	0	0.516667	0.303333	0.33	0.666667	0.48	0.493333	46.8433	28.93	20.2233
R10090_210066.1	XM_030243767.1	71069	0.02	0.03	0.01	0.01	0	0.01	0	0	0.01	0.02	0.04	0.02	0.01	0	0.02	0	0	0.01	23.33	36.66	20.71	8.83	4.19	16.64	0	0	13.92	0.02	0.00666667	0.00333333	0.0266667	0.01	0.00333333	26.9	9.88667	4.64
R10090_212628.1	NM_001330175.1	12905	0	0	0.1	0	0	0	0	0	0	0	0	0.12	0	0	0	0	0	0	0	0	3.77	0	0	0	0	0	0	0.0333333	0	0	0.04	0	0	1.25667	0	0
R10090_50263.1	XM_006511818.1	69232	6.26	4.35	6.76	0.55	0.13	0	1.27	1.07	0.35	7.33	6.67	8.52	0.91	0.21	0	1.86	1.63	0.54	304.52	222.06	344.85	28.63	6.61	0	16.33	56.98	18.58	5.79	0.226667	0.896667	7.50667	0.373333	1.34333	290.477	11.7467	30.63
R10090_96653.1	NM_001163434.1	14828	32.72	64.79	78.67	41.18	42.03	25.03	72.44	70.91	75.1	38.31	99.2	99.08	69.08	69.19	35.05	106.08	108.02	115.39	1892.76	3920.84	4766.55	2575.93	2611.98	1611.03	1104.62	4483.8	4741.71	58.7267	36.08	72.8167	78.8633	57.7733	109.83	3526.72	2266.31	3443.38
R10090_78434.3	NM_178260.3	280287	0	0.13	0.27	0	0	0	0	0	0	0	0.2	0.34	0	0	0	0	0	0	0	1	2	0	0	0	0	0	0	0.133333	0	0	0.18	0	0	1	0	0
R10090_95597.1	NM_001198570.1	329165	0.11	0.21	0.5	0.12	0.26	0.11	0.1	0.08	0	0.13	0.33	0.63	0.2	0.43	0.15	0.15	0.11	0	12.67	25.43	60.04	14.61	32.56	13.58	3.16	9.4	0	0.273333	0.163333	0.06	0.363333	0.26	0.0866667	32.7133	20.25	4.18667
R10090_201782.1	XM_030254397.1	26374	0.75	0.6	3.47	0	0	0	11.19	0	0.17	0.88	0.91	4.38	0	0	0	16.38	0	0.25	222.72	183.67	1079.36	0	0	0	875.6	0	53.33	1.60667	0	3.78667	2.05667	0	5.54333	495.25	0	309.643
R10090_14343.1	NM_001284270.1	230917	0	0	0	0	0	1.26	0	0	0	0	0	0	0	0	1.77	0	0	0	0	0	0	0	0	123.16	0	0	0	0	0.42	0	0	0.59	0	0	41.0533	0
R10090_103608.3	NM_026272.3	67608	1.45	3.24	2.77	3.58	3.16	1.57	3.7	3.18	3.38	1.7	4.97	3.49	6.01	5.2	2.19	5.41	4.84	5.2	152	354	304	408	357	183	102	363	385	2.48667	2.77	3.42	3.38667	4.46667	5.15	270	316	283.333
R10090_7229.3	XM_006513740.4	319468	1.75	0.82	1.35	0.26	0.19	0.21	1.3	0.55	0.28	2.05	1.26	1.7	0.43	0.31	0.3	1.9	0.84	0.43	124.78	61.42	101.05	19.97	14.27	17.03	24.39	43.17	21.98	1.30667	0.22	0.71	1.67	0.346667	1.05667	95.75	17.09	29.8467
R10090_212239.1	XM_030245161.1	432467	0	0	0	0	0	0	0	0	0	0	0	0	0	0	0	0	0	0	0	0	0	0	0	0	0	0	0	0	0	0	0	0	0	0	0	0
R10090_21672.2	NM_009850.2	12502	0	0	0	0.09	0.09	0	0	0	0	0	0	0	0.16	0.15	0	0	0	0	0	0	0	2	2	0	0	0	0	0	0.06	0	0	0.103333	0	0	1.33333	0
R10090_10133.3	XM_006517282.3	328274	0	0	0.01	0	0	0	0	0.02	0	0	0	0.02	0	0	0	0	0.03	0	0	0	1.81	0	0	0	0	2.43	0	0.00333333	0	0.00666667	0.00666667	0	0.01	0.603333	0	0.81
R10090_218688.1	NM_001368311.1	381110	0.25	0	0.46	0.3	0.41	0.17	0	0.76	0.26	0.29	0	0.58	0.5	0.67	0.24	0	1.16	0.4	11.83	0	23.24	15.25	20.92	9.05	0	40.01	13.56	0.236667	0.293333	0.34	0.29	0.47	0.52	11.69	15.0733	17.8567
R10090_203426.1	NM_001362207.1	228756	2.01	0	0.85	0.25	0.44	0.13	0.72	0.69	1.24	2.35	0	1.07	0.42	0.73	0.18	1.05	1.05	1.91	14.54	0	6.58	1.84	3.27	1	1.4	5.67	10.6	0.953333	0.273333	0.883333	1.14	0.443333	1.33667	7.04	2.03667	5.89
R10090_73947.3	NM_133227.3	170762	2.55	1.84	1.83	1.66	2.08	0.75	2.87	1.34	1.25	2.99	2.82	2.31	2.78	3.43	1.05	4.21	2.03	1.93	395	296	296	279	348	129	117	225	210	2.07333	1.49667	1.82	2.70667	2.42	2.72333	329	252	184
R10090_212326.1	XM_030244950.1	18541	2.91	2.45	0.1	0	0.62	0.9	0	1.03	0	3.41	3.75	0.12	0	1.03	1.26	0	1.57	0	685.72	598.7	23.38	0.01	158.9	236.98	0	264.68	0	1.82	0.506667	0.343333	2.42667	0.763333	0.523333	435.933	131.963	88.2267
R10090_51411.1	XM_017320843.1	231386	6.28	3.56	8.44	0.93	0	1.8	3.4	1.17	2.28	7.35	5.46	10.62	1.56	0	2.52	4.98	1.78	3.5	513.58	304	722.05	82.61	0	164.03	73.33	104.25	202.59	6.09333	0.91	2.28333	7.81	1.36	3.42	513.21	82.2133	126.723
R10090_68668.1	NM_001171615.1	17932	0.33	0.95	1.69	1.2	0	0.29	2.5	0.58	0	0.39	1.46	2.13	2.01	0	0.41	3.66	0.89	0	41.9	125.87	225	165.53	0	41.42	83.59	80.76	0	0.99	0.496667	1.02667	1.32667	0.806667	1.51667	130.923	68.9833	54.7833
R10090_36262.4	NM_009582.4	26404	0.09	0	0	0	0.16	0	0.21	0	0	0.1	0	0	0	0.27	0	0.31	0	0	10.92	0	0	0	22.49	0	7.08	0	0	0.03	0.0533333	0.07	0.0333333	0.09	0.103333	3.64	7.49667	2.36
R10090_14873.1	NM_001081195.1	238247	5.39	1.47	5.07	2.97	2.72	1.1	5.87	0.17	1.33	6.32	2.26	6.39	4.98	4.48	1.54	8.59	0.26	2.04	749.89	213.18	737.32	448.85	407.82	170.7	214.71	25.58	199.81	3.97667	2.26333	2.45667	4.99	3.66667	3.63	566.797	342.457	146.7
R10090_37377.3	XM_006511452.4	71819	19.26	24.7	34.92	23.36	0.04	2.57	22.79	12.94	14.36	22.55	37.82	43.98	39.19	0.06	3.6	33.37	19.72	22.06	1562.56	2090.17	2964.08	2055.5	3.25	232.31	486.98	1146.15	1266.98	26.2933	8.65667	16.6967	34.7833	14.2833	25.05	2205.6	763.687	966.703
R10090_35279.2	NM_207215.2	105689	0.23	0.25	0.56	0.11	0.28	0.16	0.16	0.15	0.12	0.27	0.38	0.71	0.18	0.47	0.23	0.23	0.22	0.18	88.18	97.67	220.07	44.66	115.05	68.51	15.52	59.31	47.21	0.346667	0.183333	0.143333	0.453333	0.293333	0.21	135.307	76.0733	40.68
R10090_212977.1	XM_030246060.1	279766	0	0	0	0	0	0.19	0	0.26	0	0	0	0	0	0	0.27	0	0.39	0	0	0	0	0	0	8.45	0	11.15	0	0	0.0633333	0.0866667	0	0.09	0.13	0	2.81667	3.71667
R10090_70971.3	XM_006534265.4	71860	0.19	0.06	0.04	0	0.02	0	0.08	0.06	0.04	0.22	0.09	0.05	0	0.03	0	0.12	0.09	0.06	9	3	2	0	1	0	1	3	2.05	0.0966667	0.00666667	0.06	0.12	0.01	0.09	4.66667	0.333333	2.01667
R10090_46570.3	XM_006530757.4	18032	0	0	0.04	0	0	0	0	0	0	0	0	0.05	0	0	0	0	0	0	0	0	5.48	0	0	0	0	0	0	0.0133333	0	0	0.0166667	0	0	1.82667	0	0
R10090_5713.3	NM_010836.3	17703	0.02	0	0	0	0.04	0	0.07	0.09	0	0.02	0	0	0	0.06	0	0.11	0.13	0	1	0	0	0	2	0	1	5	0	0.00666667	0.0133333	0.0533333	0.00666667	0.02	0.08	0.333333	0.666667	2
R10090_70371.3	XM_006515484.4	15512	0	0	0	0	0.53	0	0	0	0.73	0	0	0	0	0.87	0	0	0	1.12	0	0	0	0	33.05	0	0	0	46	0	0.176667	0.243333	0	0.29	0.373333	0	11.0167	15.3333
R10090_43245.1	XM_011240316.1	99526	0.02	0.02	0.04	0.2	0	0	0	0	0.03	0.03	0.04	0.06	0.34	0	0	0	0	0.04	3.27	3.58	6.91	33.45	0	0	0	0	4.17	0.0266667	0.0666667	0.01	0.0433333	0.113333	0.0133333	4.58667	11.15	1.39
R10090_35537.3	XM_006534391.4	75580	0.01	0	0	0	0	0	0.05	0	0.01	0.01	0	0	0	0	0	0.08	0	0.01	1	0	0.35	0	0	0	2	0	1	0.00333333	0	0.02	0.00333333	0	0.03	0.45	0	1
R10090_103807.3	XM_006511239.4	320615	6.07	5.85	4.7	2.78	2.34	0	7.56	2.5	2.34	7.1	8.96	5.92	4.66	3.86	0	11.07	3.81	3.59	1166.18	1168.22	944.87	581.51	486.54	0	382.53	523.48	486.74	5.54	1.70667	4.13333	7.32667	2.84	6.15667	1093.09	356.017	464.25
R10090_14277.1	NM_001162910.1	100041979	4.04	1.21	1.06	3.26	3.31	2.6	1.52	3.19	2.03	4.73	1.86	1.34	5.47	5.45	3.64	2.23	4.86	3.12	272.36	85.55	74.91	238.38	240.05	195.46	27.06	235.38	149.27	2.10333	3.05667	2.24667	2.64333	4.85333	3.40333	144.273	224.63	137.237
R10090_39214.2	XM_011241623.2	67456	0	0	0	0	0	0	0	0	0	0	0	0	0	0	0	0	0	0	0	0	0	0	0	0	0	0	0	0	0	0	0	0	0	0	0	0
R10090_93152.3	NM_175387.3	93686	0	0.29	0	0.17	0	0	0	0	0	0	0.44	0	0.29	0	0	0	0	0	0	50.54	0	31.53	0	0	0	0	0	0.0966667	0.0566667	0	0.146667	0.0966667	0	16.8467	10.51	0
R10090_48696.3	NM_028959.3	74470	0.06	0.17	0.04	0	0.2	0	0	0.08	0	0.07	0.27	0.06	0	0.33	0	0	0.12	0	4.94	15.5	4.01	0	18.31	0	0	7.14	0	0.09	0.0666667	0.0266667	0.133333	0.11	0.04	8.15	6.10333	2.38
R10090_2286.3	XM_006518076.4	66231	0.61	0	0.85	0	0	0	0	0.12	0	0.71	0	1.07	0	0	0	0	0.18	0	14.04	0	20.71	0	0	0	0	2.93	0	0.486667	0	0.04	0.593333	0	0.06	11.5833	0	0.976667
R10090_211632.1	XM_030244175.1	208583	0.54	0.41	0.26	0.15	0.17	0	0.57	0.54	0.34	0.63	0.62	0.32	0.26	0.28	0	0.84	0.82	0.52	30.95	24.58	15.56	9.65	10.69	0	8.69	33.88	21.48	0.403333	0.106667	0.483333	0.523333	0.18	0.726667	23.6967	6.78	21.35
R10090_83793.1	XM_006530118.1	114643	7.17	22.78	21.62	32.17	31.71	27.01	25.22	27.81	33.99	8.39	34.89	27.22	53.96	52.2	37.82	36.93	42.36	52.23	365.59	1217.24	1155.13	1771.46	1735.28	1531.43	339.16	1551.04	1895.02	17.19	30.2967	29.0067	23.5	47.9933	43.84	912.653	1679.39	1261.74
R10090_55148.2	NM_007539.3	12061	5.36	11.42	10.08	5.38	6.18	3.88	6.43	7.22	10.24	6.28	17.48	12.7	9.03	10.18	5.43	9.42	11	15.73	161	362	318	173	198	129	51	238	339	8.95333	5.14667	7.96333	12.1533	8.21333	12.05	280.333	166.667	209.333
R10090_99577.4	NM_026742.4	68493	233.11	100.55	138.4	85.04	90.48	145.97	158.57	128.34	102.16	272.88	153.97	174.31	142.65	148.94	204.39	232.21	195.5	156.97	19883	8943	12352	7870	8312	13872	3563	11947	9476	157.353	107.163	129.69	200.387	165.327	194.893	13726	10018	8328.67
R10090_202871.1	XM_030250178.1	228033	0.06	0	0	0	0	0	0	0	0	0.07	0	0	0	0	0	0	0	0	1.72	0	0	0	0	0	0	0	0	0.02	0	0	0.0233333	0	0	0.573333	0	0
R10090_68780.3	XM_006534900.3	231571	0.33	0.18	0	0	0.49	0	0	0.8	0	0.39	0.28	0	0	0.81	0	0	1.22	0	16.67	9.41	0	0	26.34	0	0	43.87	0.02	0.17	0.163333	0.266667	0.223333	0.27	0.406667	8.69333	8.78	14.63
R10090_83988.3	XM_006519115.4	319448	0	0	0	0	0.63	0.36	0	0	0.41	0	0	0	0	1.03	0.51	0	0	0.64	0	0	0	0	97.69	58.51	0	0	64.91	0	0.33	0.136667	0	0.513333	0.213333	0	52.0667	21.6367
R10090_209021.1	XM_030242981.1	70461	0	0	0	0	0	0	0	0	0	0	0	0	0	0	0	0	0	0	0	0	0	0	0	0	0	0	0	0	0	0	0	0	0	0	0	0
R10090_19041.1	NM_001317041.1	22339	0	0	0.05	0	0	0	0	0	0	0	0	0.07	0	0	0	0	0	0	0	0	4.64	0	0	0	0	0	0	0.0166667	0	0	0.0233333	0	0	1.54667	0	0
R10090_201041.1	XM_030252764.1	213109	0	1.13	0.05	0.01	0.35	0.18	0	0.09	0	0	1.72	0.07	0.02	0.58	0.26	0	0.14	0	0	162.52	7.92	1.46	52.52	28.2	0	13.54	0	0.393333	0.18	0.03	0.596667	0.286667	0.0466667	56.8133	27.3933	4.51333
R10090_99028.1	XM_006500162.2	70470	0	0	0.2	0	0.13	0	0	0	0	0	0	0.25	0	0.22	0	0	0	0	0	0	17.92	0	12.39	0	0	0	0	0.0666667	0.0433333	0	0.0833333	0.0733333	0	5.97333	4.13	0
R10090_95945.1	NM_001277229.1	268294	0.1	0	1.33	0.02	0	0.18	0	0	0	0.12	0	1.67	0.04	0	0.25	0	0	0	6.57	0	90.2	1.58	0	12.94	0	0	0	0.476667	0.0666667	0	0.596667	0.0966667	0	32.2567	4.84	0
R10090_207505.1	NM_001362145.1	77827	0	0.02	0.12	0	0.17	0	0	0	0	0	0.04	0.15	0	0.28	0	0	0	0	0	4.14	20.24	0	29.78	0	0	0	0	0.0466667	0.0566667	0	0.0633333	0.0933333	0	8.12667	9.92667	0
R10090_92926.1	XM_006520717.2	211401	5.58	2.05	0.71	1.87	1.35	1.1	5.42	1.39	0	6.53	3.13	0.9	3.14	2.22	1.53	7.94	2.12	0	578.52	221.02	77.46	211.09	150.83	126.59	148.01	157.19	0	2.78	1.44	2.27	3.52	2.29667	3.35333	292.333	162.837	101.733
R10090_19771.3	XM_006531469.4	76014	0	0.02	0	0	0.09	0	0	0	0	0	0.03	0	0	0.15	0	0	0	0	0	1.7	0	0	8.97	0	0	0	0	0.00666667	0.03	0	0.01	0.05	0	0.566667	2.99	0
R10090_92282.3	XM_006506799.4	81896	0	0	0	0	0	0	0	0.01	0	0	0	0	0	0	0	0	0.01	0	0	0	0	0	0	0	0	0.65	0	0	0	0.00333333	0	0	0.00333333	0	0	0.216667
R10090_68989.3	XM_006526058.4	338363	0	0	0	0	0.12	0	0	0	0.02	0	0	0	0	0.2	0	0	0	0.03	0	0	0	0	10.49	0	0	0	1.59	0	0.04	0.00666667	0	0.0666667	0.01	0	3.49667	0.53
R10090_48602.2	NM_182993.2	72961	0	0	0	0	0	0	0	0	0	0	0	0	0	0	0	0	0	0	0	0	0	0	0	0	0	0	0	0	0	0	0	0	0	0	0	0
R10090_202980.1	XM_030250248.1	228355	0	0	0.41	0.05	0	0.07	0.31	0.14	0.06	0	0	0.52	0.08	0	0.1	0.46	0.22	0.09	0	0	61.06	7.14	0	11.11	11.7	22.1	9.18	0.136667	0.04	0.17	0.173333	0.06	0.256667	20.3533	6.08333	14.3267
R10090_220436.1	XM_030251372.1	320595	0	0	0	0	0	0	0.07	0	0	0	0	0	0	0	0	0.11	0	0	0	0	0	0	0	0	2.39	0	0	0	0	0.0233333	0	0	0.0366667	0	0	0.796667
R10090_14739.1	NM_001166273.1	29873	0.06	0	0	0	0	0	0	0	0	0.07	0	0	0	0	0	0	0	0	5.23	0	0	0	0	0	0	0	0	0.02	0	0	0.0233333	0	0	1.74333	0	0
R10090_10867.2	XM_006531533.3	93742	0.05	0.04	0.03	0	0	0	0	0	0	0.06	0.06	0.04	0	0	0	0	0	0	6.86	4.91	3.86	0	0	0	0	0	0	0.04	0	0	0.0533333	0	0	5.21	0	0
R10090_8652.1	NM_001290782.1	329470	0.06	0.09	0.13	0	0.23	0.07	0.58	0.14	0.2	0.07	0.14	0.16	0	0.37	0.1	0.85	0.21	0.31	5.39	8.91	12.74	0	22.78	7.37	14.3	13.95	20.66	0.0933333	0.1	0.306667	0.123333	0.156667	0.456667	9.01333	10.05	16.3033
R10090_8574.3	XM_006534730.4	114642	0.22	0	0	0.08	0.06	0.04	0	0.15	0.12	0.26	0	0	0.13	0.09	0.06	0	0.24	0.18	24.75	0.04	0	9.4	6.59	5.43	0	18.71	14.23	0.0733333	0.06	0.09	0.0866667	0.0933333	0.14	8.26333	7.14	10.98
R10090_204269.1	XM_030252868.1	75778	0.08	0.08	0	0	0.09	0	0	0	0	0.09	0.13	0	0	0.15	0	0	0	0	3.07	3.45	0	0	3.96	0	0	0	0	0.0533333	0.03	0	0.0733333	0.05	0	2.17333	1.32	0
R10090_49701.3	NM_019750.4	56441	6.72	8.51	7	3.36	4.6	2.34	3.55	6.73	9.85	7.87	13.03	8.81	5.63	7.57	3.28	5.2	10.25	15.13	214.9	286.96	234.96	115.07	157	82.97	29.96	235.98	346.91	7.41	3.43333	6.71	9.90333	5.49333	10.1933	245.607	118.347	204.283
R10090_8494.2	NM_130905.2	170780	0.08	0.07	0.02	0	0.02	0.05	0	0.16	0.12	0.09	0.11	0.03	0	0.04	0.07	0	0.25	0.18	3	3	1	0	1	2	0	7	5	0.0566667	0.0233333	0.0933333	0.0766667	0.0366667	0.143333	2.33333	1	4
R10090_209057.1	XM_030242876.1	65098	0	0.62	0	0	0	0	0	0	0	0	0.94	0	0	0	0	0	0	0	0	23.42	0	0	0	0	0	0	0	0.206667	0	0	0.313333	0	0	7.80667	0	0
R10090_9521.1	NM_001291078.1	19708	0	0	0	0.09	0	0.1	0	0	0	0	0	0	0.16	0	0.15	0	0	0	0	0	0	8.04	0	9.14	0	0	0	0	0.0633333	0	0	0.103333	0	0	5.72667	0
R10090_84892.1	XM_017312365.2	75565	0.75	0.9	0.62	0.83	0.72	1.04	1.36	0.92	1.19	0.88	1.38	0.79	1.4	1.18	1.46	1.99	1.4	1.83	37.02	46.34	32.13	44.25	37.74	56.99	17.6	49.33	64.15	0.756667	0.863333	1.15667	1.01667	1.34667	1.74	38.4967	46.3267	43.6933
R10090_17977.1	XM_017312377.1	76713	0	0.07	0	0.14	0.08	0.16	0	0.13	0	0	0.1	0	0.23	0.13	0.22	0	0.2	0	0	5.2	0	10.82	6.27	12.86	0	10.48	0	0.0233333	0.126667	0.0433333	0.0333333	0.193333	0.0666667	1.73333	9.98333	3.49333
R10090_61438.2	NM_001013389.2	380836	4	11.91	8.96	6.54	8.58	4.85	8.01	13.35	15.04	4.68	18.24	11.29	10.97	14.13	6.79	11.73	20.34	23.12	194	606	455.85	342.28	446.8	261.37	102.48	708.9	798.5	8.29	6.65667	12.1333	11.4033	10.63	18.3967	418.617	350.15	536.627
R10090_47094.4	NM_009229.5	20650	0.46	1.55	1.74	0.98	0.91	0.27	1.64	0.82	0.73	0.54	2.38	2.19	1.64	1.49	0.38	2.41	1.24	1.12	49	172	193	113	104	32	46	94.6	84	1.25	0.72	1.06333	1.70333	1.17	1.59	138	83	74.8667
R10090_73002.3	XM_006506082.4	243382	0	0.07	0	0.06	0	0.05	0	0	0	0	0.11	0	0.1	0	0.08	0	0	0	0	2.89	0	2.58	0	2.39	0	0	0	0.0233333	0.0366667	0	0.0366667	0.06	0	0.963333	1.65667	0
R10090_6203.3	XM_006506051.3	236266	0.04	0.08	0.24	0.3	0	0.05	0	0	0	0.05	0.12	0.31	0.51	0	0.07	0	0	0	11.26	21.99	70.94	92.32	0	16.31	0	0	0	0.12	0.116667	0	0.16	0.193333	0	34.73	36.21	0
R10090_55805.2	XM_011243068.3	13982	0	0	0	0	0	0	0	0	0	0	0	0	0	0	0	0	0	0	0	0	0	0	0	0	0	0	0	0	0	0	0	0	0	0	0	0
R10090_90700.3	NM_009404.3	21950	0	0.07	0	0.11	0.15	0	0	0	0	0	0.11	0	0.19	0.25	0	0	0	0	0	2	0	3	4	0	0	0	0	0.0233333	0.0866667	0	0.0366667	0.146667	0	0.666667	2.33333	0
R10090_27633.3	NM_139236.3	230082	0.71	1.15	1.05	0.44	0.34	0.17	1.25	0.5	0.64	0.83	1.77	1.32	0.74	0.56	0.24	1.83	0.76	0.98	76	128	117	51	39	20	35	58	74	0.97	0.316667	0.796667	1.30667	0.513333	1.19	107	36.6667	55.6667
R10090_12741.4	NM_177811.4	328274	0.26	0.14	0.17	0.09	0.13	0.21	0	0.17	0.37	0.3	0.21	0.21	0.16	0.22	0.3	0	0.26	0.56	20.25	11.03	13.6	7.93	11.12	18.59	0	14.63	30.92	0.19	0.143333	0.18	0.24	0.226667	0.273333	14.96	12.5467	15.1833
R10090_11958.1	XM_006522986.1	22129	0	0	0.41	0.07	0.17	0	0	0	0	0	0	0.52	0.11	0.28	0	0	0	0	0	0	76.7	13.36	32.64	0	0	0	0	0.136667	0.08	0	0.173333	0.13	0	25.5667	15.3333	0
R10090_211463.1	NM_001368985.1	69642	0.43	0	0.17	0	0	0	0	0.2	0	0.51	0	0.22	0	0	0	0	0.31	0.01	11.04	0	4.58	0	0	0	0	5.72	0.13	0.2	0	0.0666667	0.243333	0	0.106667	5.20667	0	1.95
R10090_37459.2	XM_006530631.3	12564	0.02	0	0	0	0.01	0	0.03	0.01	0.01	0.03	0	0	0	0.02	0	0.04	0.02	0.02	4.17	0	0	0	2.17	0	1.43	2.23	2.19	0.00666667	0.00333333	0.0166667	0.01	0.00666667	0.0266667	1.39	0.723333	1.95
R10090_45327.1	NM_001146348.1	13805	0.02	0.06	0	0.05	0.03	0	0.05	0	0	0.03	0.09	0	0.08	0.06	0	0.07	0	0	1.98	4.98	0	3.98	2.99	0	1	0	0	0.0266667	0.0266667	0.0166667	0.04	0.0466667	0.0233333	2.32	2.32333	0.333333
R10090_18847.2	XM_006523723.2	16867	0	0.05	0.31	0	0	0	0.23	0	0	0	0.07	0.39	0	0	0	0.34	0	0	0	4.82	32.3	0	0	0	6.02	0	0	0.12	0	0.0766667	0.153333	0	0.113333	12.3733	0	2.00667
R10090_204182.1	NM_001357024.1	76927	265.58	107.17	207.1	43.13	50.95	48.31	176.08	98.92	75.91	310.9	164.11	260.83	72.35	83.87	67.64	257.84	150.69	116.63	2432.72	1085.84	2024.76	404.44	481.42	480.85	430.57	1018.18	806.46	193.283	47.4633	116.97	245.28	74.62	175.053	1847.77	455.57	751.737
R10090_67890.4	NM_030596.4	13512	0	0	0	0	0	0	0	0.02	0	0	0	0	0	0	0	0	0.03	0	0	0	0	0	0	0	0	2	0	0	0	0.00666667	0	0	0.01	0	0	0.666667
R10090_57813.2	XM_006522528.3	70144	0	0	0	0	0.08	0	0	0	0.25	0	0	0	0	0.14	0	0	0	0.38	0	0	0	0	19.01	0	0	0	56.34	0	0.0266667	0.0833333	0	0.0466667	0.126667	0	6.33667	18.78
R10090_15350.3	XM_006516220.4	70373	0	0	0	0	0	0	0	0.11	0	0	0	0	0	0	0	0	0.17	0	0	0	0	0	0	0	0	21.79	0	0	0	0.0366667	0	0	0.0566667	0	0	7.26333
R10090_52543.2	NM_008628.3	17685	9.7	14.17	25.59	7.9	9.25	5.12	16.4	10.64	10.39	11.36	21.69	32.23	13.25	15.23	7.17	24.01	16.21	15.96	694	1058	1916	612	712	408	309	831	809	16.4867	7.42333	12.4767	21.76	11.8833	18.7267	1222.67	577.333	649.667
R10090_45828.2	NM_027149.4	69641	46.14	66.68	48.57	83.68	87.07	24.86	116.08	129.46	127.47	54.02	102.1	61.17	140.37	143.34	34.8	169.98	197.21	195.86	2486.63	3762.53	2742.72	4872.97	5038.71	1489.72	1649.42	7630.02	7504.81	53.7967	65.2033	124.337	72.43	106.17	187.683	2997.29	3800.47	5594.75
R10090_29365.1	NM_001313979.1	20787	0.84	0.34	2.33	0	0.52	0	0	0.35	0	0.98	0.53	2.94	0	0.86	0	0	0.53	0	85.84	36.75	249.46	0	57.54	0	0	39.03	0	1.17	0.173333	0.116667	1.48333	0.286667	0.176667	124.017	19.18	13.01
R10090_47189.3	XM_006520091.4	320506	0.44	0.13	0.54	0.14	0.21	0.15	0.54	0.15	0.29	0.51	0.2	0.68	0.23	0.35	0.21	0.79	0.23	0.45	40.46	12.35	52.74	13.95	20.95	15.35	13.26	15.09	29.28	0.37	0.166667	0.326667	0.463333	0.263333	0.49	35.1833	16.75	19.21
R10090_64753.3	XM_006513940.4	64451	0.2	0	0	0	0.14	0	0	0	0	0.23	0	0	0	0.23	0	0	0	0	30.33	0	0	0	22.92	0	0	0	0	0.0666667	0.0466667	0	0.0766667	0.0766667	0	10.11	7.64	0
R10090_209073.1	XM_030243017.1	72759	0	0	0	0	0	0	0	0	0	0	0	0	0	0	0	0	0	0	0	0	0	0	0	0	0	0	0	0	0	0	0	0	0	0	0	0
R10090_201467.1	XM_030251800.1	16978	0	0	0.55	0.03	0	0	0	0	0	0	0	0.69	0.06	0	0	0	0	0	0	0	74.32	4.81	0	0	0	0	0	0.183333	0.01	0	0.23	0.02	0	24.7733	1.60333	0
R10090_64174.1	XM_017316116.1	64652	0	0.03	0	0	0	0	0	0.03	0	0	0.05	0	0	0	0	0	0.04	0	0	4.92	0	0	0	0	0	4.57	0	0.01	0	0.01	0.0166667	0	0.0133333	1.64	0	1.52333
R10090_210728.1	NM_001363431.1	93742	1.24	1.59	3.06	0.94	0.73	0.48	0	1.22	1.42	1.45	2.43	3.85	1.57	1.2	0.68	0	1.86	2.17	170.45	227.42	439.79	140.43	108.36	74.34	0	182.8	211.14	1.96333	0.716667	0.88	2.57667	1.15	1.34333	279.22	107.71	131.313
R10090_10080.4	NM_023116.4	12296	0.09	0	0	0	0	0.05	0.05	0	0	0.11	0	0	0	0	0.06	0.08	0	0	8.78	0	0	0	0	4.67	1.29	0	0	0.03	0.0166667	0.0166667	0.0366667	0.02	0.0266667	2.92667	1.55667	0.43
R10090_43399.2	NM_001024911.2	103080	0.36	0.14	0.78	0.26	0.19	0	0.52	0.15	0.05	0.42	0.22	0.98	0.43	0.32	0	0.77	0.23	0.08	21	8.63	47.09	16	12	0	8	9.61	3.2	0.426667	0.15	0.24	0.54	0.25	0.36	25.5733	9.33333	6.93667
R10090_213424.1	XM_030245540.1	13855	0.67	1.12	1.57	0.61	0.56	0.57	0	1.1	0.34	0.78	1.71	1.97	1.02	0.92	0.8	0	1.68	0.52	82.55	144.01	203.43	81.68	74.52	79.51	0	148.81	45.8	1.12	0.58	0.48	1.48667	0.913333	0.733333	143.33	78.57	64.87
R10090_53485.3	NM_177184.4	320528	0	0	0.1	0	0	0	0	0	0	0	0	0.13	0	0	0	0	0	0	0	0	35.19	0	0	0	0	0	0	0.0333333	0	0	0.0433333	0	0	11.73	0	0
R10090_33929.2	NM_133700.2	68815	8	30.05	25.03	42.21	34.45	17.97	18.43	39.1	48.46	9.36	46.01	31.52	70.81	56.71	25.17	26.99	59.57	74.46	468.42	1840.98	1535.24	2673.81	2167.74	1171.18	284.53	2503.45	3097.55	21.0267	31.5433	35.33	28.9633	50.8967	53.6733	1281.55	2004.24	1961.84
R10090_70058.1	NM_021452.1	58802	0	0	0	0	0	0	0	0	0	0	0	0	0	0	0	0	0	0	0	0	0	0	0	0	0	0	0	0	0	0	0	0	0	0	0	0
R10090_6240.1	NM_001110513.1	228598	0	0	0	0	0	0	0	0	0	0	0	0	0	0	0	0	0	0	0	0	0	0	0	0	0	0	0	0	0	0	0	0	0	0	0	0
R10090_35920.2	XM_011247829.3	279561	0	0	0	0	0	0	0	0	0	0	0	0	0	0	0	0	0	0	0	0	0	0	0	0	0	0	0	0	0	0	0	0	0	0	0	0
R10090_3343.1	NM_001134802.1	666348	0	0	0	0.02	0.03	0.05	0	0.06	0.16	0	0	0	0.03	0.05	0.07	0	0.09	0.24	0	0	0	1.12	1.56	2.92	0	3.29	8.52	0	0.0333333	0.0733333	0	0.05	0.11	0	1.86667	3.93667
R10090_99429.1	NM_001290625.1	227743	12.67	14.08	18.27	10.29	12.18	13.23	14.08	15.54	13.35	14.84	21.56	23.01	17.25	20.05	18.53	20.62	23.67	20.51	920.7	1067.94	1389.24	809.67	951.88	1070.5	269.55	1232.85	1056.17	15.0067	11.9	14.3233	19.8033	18.61	21.6	1125.96	944.017	852.857
R10090_68071.3	NM_011868.3	23986	0	0.81	1.39	0.27	0.21	0.14	1.58	0.84	0.95	0	1.24	1.75	0.45	0.35	0.2	2.32	1.28	1.46	0	29.53	50.74	10.09	7.94	5.53	14.5	31.95	36.43	0.733333	0.206667	1.12333	0.996667	0.333333	1.68667	26.7567	7.85333	27.6267
R10090_51468.3	NM_133708.4	69080	0	0	0	1.41	0.41	1.22	0	2.2	1.31	0	0	0	2.37	0.68	1.71	0	3.35	2.01	0	0	0	49.97	14.55	44.57	0	79.42	47.44	0	1.01333	1.17	0	1.58667	1.78667	0	36.3633	42.2867
R10090_216865.1	XM_030248626.1	383075	0	0	0	0	0	0	0	0	0.09	0	0	0	0	0	0	0	0	0.13	0	0	0	0	0	0	0	0	6	0	0	0.03	0	0	0.0433333	0	0	2
R10090_57319.1	XM_017313696.2	78252	0	0.01	0	0.06	0	0	0	0	0	0	0.02	0	0.11	0	0	0	0	0	0	0.35	0	2	0	0	0	0	0	0.00333333	0.02	0	0.00666667	0.0366667	0	0.116667	0.666667	0
R10090_15225.2	XM_011243178.3	379043	0.62	0	0	0.64	0	0	0	0	0.4	0.73	0	0	1.07	0	0	0	0	0.62	15.69	0	0	17.09	0	0	0	0	11.19	0.206667	0.213333	0.133333	0.243333	0.356667	0.206667	5.23	5.69667	3.73
R10090_23749.1	XM_017319382.1	108168771	0	0	0	0	0	0	0	0	0	0	0	0	0	0	0	0	0	0	0	0	0	0	0	0	0	0	0	0	0	0	0	0	0	0	0	0
R10090_102949.2	NM_176850.3	207165	0	0	0	0	0	0	0	0	0	0	0	0	0	0	0	0	0	0	0	0	0	0	0	0	0	0	0	0	0	0	0	0	0	0	0	0
R10090_99196.1	NM_001205068.1	194952	0.05	0.12	0	0	0.04	0	0.07	0	0.08	0.06	0.18	0	0	0.07	0	0.1	0	0.12	5.69	13.1	0	0	4.79	0	1.91	0	8.75	0.0566667	0.0133333	0.05	0.08	0.0233333	0.0733333	6.26333	1.59667	3.55333
R10090_44132.1	NM_001163632.1	20230	0	0	0.07	0	0	0	0.4	0	0	0	0	0.09	0	0	0	0.59	0	0	0.21	0	11.37	0	0	0	15.75	0	0	0.0233333	0	0.133333	0.03	0	0.196667	3.86	0	5.25
R10090_17516.4	NM_177185.4	320538	1.97	2.21	3.52	1.43	1.59	0.7	2.9	1.27	1.2	2.31	3.39	4.44	2.39	2.62	0.97	4.24	1.94	1.85	712.04	829.64	1328.9	562.5	620.79	280.6	275.27	500.13	469.6	2.56667	1.24	1.79	3.38	1.99333	2.67667	956.86	487.963	415
R10090_57995.1	XM_017319193.1	66559	0.39	0.18	0	0.04	0	0.3	1	0.42	0.09	0.46	0.28	0	0.07	0	0.42	1.47	0.64	0.14	11.43	5.62	0	1.32	0	9.8	7.77	13.56	3	0.19	0.113333	0.503333	0.246667	0.163333	0.75	5.68333	3.70667	8.11
R10090_40966.2	XM_011245123.2	56419	0.69	1.26	1.25	0.28	0.43	0.27	1.56	0.39	0.46	0.81	1.93	1.57	0.47	0.7	0.38	2.28	0.59	0.71	75.44	142.22	141.81	33.36	50.03	33.18	44.57	45.79	54.25	1.06667	0.326667	0.803333	1.43667	0.516667	1.19333	119.823	38.8567	48.2033
R10090_92149.2	NM_133941.2	101437	0.69	10.54	0	6.8	5.06	2.5	8.59	8.38	11.72	0.81	16.14	0	11.4	8.34	3.5	12.58	12.77	18.01	47.52	754.55	0.1	504.48	373.45	190.83	155.14	627.45	875.61	3.74333	4.78667	9.56333	5.65	7.74667	14.4533	267.39	356.253	552.733
R10090_58034.3	NM_007711.3	12725	0	0.27	0.79	0	0.04	0	0	0	0.05	0	0.41	1	0	0.07	0	0	0	0.07	0	36.89	109.78	0	6.35	0	0	0	6.98	0.353333	0.0133333	0.0166667	0.47	0.0233333	0.0233333	48.89	2.11667	2.32667
R10090_54904.3	NM_133734.3	28199	0	0	0.87	0	0	0	5.75	0	0	0	0	1.1	0	0	0	8.42	0	0	0	0	52.35	0	0	0	86.96	0	0	0.29	0	1.91667	0.366667	0	2.80667	17.45	0	28.9867
R10090_203138.1	XM_030248226.1	17536	19.85	25.16	27.38	23.71	24.2	25.52	29.69	37.77	30.25	23.23	38.53	34.48	39.77	39.84	35.73	43.48	57.54	46.48	1451.75	1921.52	2096.18	1879.12	1904.79	2078.57	572.26	3017.19	2409.39	24.13	24.4767	32.57	32.08	38.4467	49.1667	1823.15	1954.16	1999.61
R10090_8223.1	XM_017320624.2	11980	0.03	0	0	0	0	0	0	0.04	0	0.03	0	0	0	0	0	0	0.06	0	4.76	0	0	0	0	0	0	6.98	0	0.01	0	0.0133333	0.01	0	0.02	1.58667	0	2.32667
R10090_49741.1	NM_001166503.1	69806	0.04	0.22	0.07	0	0.1	0	0	0.06	0.06	0.05	0.33	0.09	0	0.16	0	0	0.1	0.09	2.64	14.24	4.67	0	6.67	0	0	4.38	3.99	0.11	0.0333333	0.04	0.156667	0.0533333	0.0633333	7.18333	2.22333	2.79
R10090_204166.1	XM_030252538.1	213498	0	0.91	0.36	0	0	0	0	0	0	0	1.39	0.45	0	0	0	0	0	0	0	102.52	40.69	0	0	0	0	0	0	0.423333	0	0	0.613333	0	0	47.7367	0	0
R10090_24513.2	NM_010817.2	17463	65.33	66.39	113.38	26.24	27.13	24.47	54.69	44.4	55.19	76.48	101.66	142.8	44.02	44.66	34.26	80.08	67.64	84.79	2253	2413	4106	972	1000	936	498	1680	2094	81.7	25.9467	51.4267	106.98	40.98	77.5033	2924	969.333	1424
R10090_210162.1	XM_030243466.1	234366	0.27	0.37	1.12	1.82	2.18	0	2.59	1.5	0.72	0.32	0.56	1.41	3.05	3.58	0	3.79	2.28	1.11	21.76	30.55	93.22	157.65	187.06	0	54.39	130.34	62.91	0.586667	1.33333	1.60333	0.763333	2.21	2.39333	48.51	114.903	82.5467
R10090_54859.1	XM_006525480.2	106869	0	0	0	0	0	0	0	0	0	0	0	0	0	0	0	0	0	0	0	0	0	0	0	0	0	0	0	0	0	0	0	0	0	0	0	0
R10090_30455.1	XM_011239773.2	70470	0	0	0.05	0.12	0	0	0	0.04	0	0	0	0.06	0.21	0	0	0	0.07	0	0	0	4.29	11	0	0	0	3.92	0	0.0166667	0.04	0.0133333	0.02	0.07	0.0233333	1.43	3.66667	1.30667
R10090_68261.2	XM_006534821.3	19092	2.65	0.53	0.95	0	0	0	0.61	0.26	0	3.1	0.81	1.2	0	0	0	0.89	0.4	0	99.32	20.75	37.45	0	0	0	5.99	10.68	0	1.37667	0	0.29	1.70333	0	0.43	52.5067	0	5.55667
R10090_48651.1	NM_001040111.1	69710	0	0	0.02	0	0	0	0	0	0	0	0	0.02	0	0	0	0	0	0	0	0	2.6	0	0	0	0	0	0	0.00666667	0	0	0.00666667	0	0	0.866667	0	0
R10090_215855.1	NM_001360625.1	71838	12.83	9.04	15.32	2.62	3.09	3.34	16.27	8.37	6.41	15.02	13.84	19.29	4.4	5.08	4.68	23.82	12.75	9.85	507.74	376.11	635.82	111.64	130.78	146.75	169.85	362.76	278.48	12.3967	3.01667	10.35	16.05	4.72	15.4733	506.557	129.723	270.363
R10090_89236.1	XM_006520747.1	22045	0	0.02	0	0	0	0	0	0	0	0	0.04	0	0	0	0	0	0	0	0	1	0	0	0	0	0	0	0	0.00666667	0	0	0.0133333	0	0	0.333333	0	0
R10090_76739.4	NM_025302.4	27398	92.57	109.07	135.5	38.11	32.13	34.23	43.05	65.01	87.83	108.36	167.01	170.65	63.93	52.89	47.93	63.04	99.04	134.95	1875.28	2357.89	2894.56	819.15	689.51	765.05	230.94	1453.81	1984.52	112.38	34.8233	65.2967	148.673	54.9167	99.01	2375.91	757.903	1223.09
R10090_209985.1	XM_030243393.1	211323	0	0.02	0	0	0.02	0	0	0.01	0	0	0.02	0	0	0.03	0	0	0.02	0	0	4.35	0	0	5.4	0	0	3.26	0	0.00666667	0.00666667	0.00333333	0.00666667	0.01	0.00666667	1.45	1.8	1.08667
R10090_31470.4	NM_176930.4	319504	0.17	0.24	0.32	0.24	0.04	0.2	0.36	0.22	0.13	0.2	0.37	0.4	0.4	0.07	0.28	0.53	0.34	0.2	31.71	46.18	61.01	47.5	8.12	40.41	17.5	44.64	26.32	0.243333	0.16	0.236667	0.323333	0.25	0.356667	46.3	32.01	29.4867
R10090_42125.1	XM_006519399.2	66897	0	0	0	0.16	0	0	1.7	0.08	0	0	0	0	0.27	0	0	2.49	0.12	0	0	0	0	15.48	0	0	39.14	7.78	0	0	0.0533333	0.593333	0	0.09	0.87	0	5.16	15.64
R10090_103994.1	XM_017318059.2	13728	0	0.16	0	0	0	0.45	0	0	0	0	0.25	0	0	0	0.63	0	0	0	0	18.78	0	0	0	55.61	0	0	0	0.0533333	0.15	0	0.0833333	0.21	0	6.26	18.5367	0
R10090_40141.3	NM_011806.3	23857	2.46	3.2	0	5.38	3.71	3.39	1.98	4.81	3.52	2.88	4.9	0	9.02	6.1	4.74	2.89	7.32	5.41	216.51	293.74	0	513.58	351.27	332.09	45.77	461.4	336.65	1.88667	4.16	3.43667	2.59333	6.62	5.20667	170.083	398.98	281.273
R10090_9372.2	NM_173388.2	215113	0	0	0.12	0.01	0.01	0.01	0	0	0.02	0	0	0.16	0.02	0.02	0.01	0	0	0.03	0	0	21.52	1.76	1.79	1.79	0	0	3.61	0.04	0.01	0.00666667	0.0533333	0.0166667	0.01	7.17333	1.78	1.20333
R10090_64769.1	NM_001141975.1	72119	1.68	1.76	2.81	1.47	1.19	2.14	2.6	1.77	1.1	1.97	2.7	3.54	2.46	1.97	2.99	3.81	2.7	1.7	165.81	180.63	289.48	156.76	126.77	234.52	67.46	190.42	118.15	2.08333	1.6	1.82333	2.73667	2.47333	2.73667	211.973	172.683	125.343
R10090_1687.1	XM_017315072.1	268534	0.07	0.12	0	0.16	0.1	0	0	0.42	0.25	0.09	0.18	0	0.27	0.16	0	0	0.64	0.38	4.33	7.35	0	10.17	6.09	0	0	26.73	15.72	0.0633333	0.0866667	0.223333	0.09	0.143333	0.34	3.89333	5.42	14.15
R10090_103711.1	NM_001170967.1	74320	15.65	15.97	2.45	0.01	33.3	0	18.66	14.23	16.97	18.32	24.45	3.09	0.01	54.81	0	27.33	21.68	26.08	362.79	393.58	59.94	0.2	819.94	0	114.48	363.47	437.06	11.3567	11.1033	16.62	15.2867	18.2733	25.03	272.103	273.38	305.003
R10090_34298.1	NM_001290727.1	214855	0	0	0.44	0	0	0	0	0	0	0	0	0.55	0	0	0	0	0	0	0	0	61.6	0	0	0	0	0	0	0.146667	0	0	0.183333	0	0	20.5333	0	0
R10090_82583.1	NM_001038643.1	108116	1.05	1.55	2.41	0.45	0.18	0.14	2.12	0.78	1.59	1.23	2.37	3.04	0.75	0.3	0.2	3.11	1.19	2.44	69.03	106.75	166.67	31.99	13.1	10.24	36.91	56.42	114.24	1.67	0.256667	1.49667	2.21333	0.416667	2.24667	114.15	18.4433	69.19
R10090_214918.1	XM_030246522.1	110616	0.04	0	0.15	0.07	0	0.07	0	0.07	0.15	0.04	0	0.19	0.12	0	0.1	0	0.11	0.23	5.66	0	24.19	11.4	0	11.48	0	11.6	24.44	0.0633333	0.0466667	0.0733333	0.0766667	0.0733333	0.113333	9.95	7.62667	12.0133
R10090_204130.1	XM_030252540.1	213582	0	0.19	0	0.12	0	0	0	0	0	0	0.29	0	0.2	0	0	0	0	0	0	29.4	0	19.33	0	0	0	0	0	0.0633333	0.04	0	0.0966667	0.0666667	0	9.8	6.44333	0
R10090_101747.2	NM_013773.2	27379	1380.93	1093.92	928.53	1570.86	1680.95	2686.32	712.77	1070.16	1168.4	1616.58	1675.04	1169.42	2635.13	2767.17	3761.49	1043.76	1630.17	1795.23	27802.7	23506.8	19714	33548.7	35844	59667.5	3800.09	23784.7	26243.1	1134.46	1979.38	983.777	1487.01	3054.6	1489.72	23674.5	43020.1	17942.6
R10090_70247.2	NM_001081466.2	57080	2.99	5.67	4.69	4.47	3.4	2.37	4.76	9.55	7.55	3.5	8.68	5.9	7.49	5.6	3.32	6.97	14.54	11.6	242.6	479.31	397.57	392.59	296.79	213.82	101.61	844.66	665.92	4.45	3.41333	7.28667	6.02667	5.47	11.0367	373.16	301.067	537.397
R10090_55647.2	XM_011250079.3	56711	0	0	0	0.09	0.07	0	0	0	0	0	0	0	0.15	0.11	0	0	0	0	0	0	0	16.75	12.57	0	0	0	0	0	0.0533333	0	0	0.0866667	0	0	9.77333	0
R10090_215954.1	NM_001360532.1	218973	3.24	2.22	1.36	5.93	5.44	1.96	2.74	4.36	3.17	3.79	3.4	1.72	9.95	8.96	2.74	4.01	6.64	4.87	328.94	234.88	144.87	655	596	222.05	73.21	483	349.98	2.27333	4.44333	3.42333	2.97	7.21667	5.17333	236.23	491.017	302.063
R10090_214760.1	XM_030246527.1	110893	0	0	0	0	0	0	0	0	0	0	0	0	0	0	0	0	0	0	0	0	0	0	0	0	0	0	0	0	0	0	0	0	0	0	0	0
R10090_215317.1	XM_030247400.1	69635	0	0	0	0	0	0	0	0	0	0	0	0	0	0	0	0	0	0	0	0	0	0	0	0	0	0	0	0	0	0	0	0	0	0	0	0
R10090_64936.3	XM_006507070.4	330450	0	0.21	0	0.51	0	0.37	0	1.42	0.29	0	0.33	0	0.85	0	0.52	0	2.16	0.45	0	18.33	0	45.03	0	34	0	127.31	26.03	0.07	0.293333	0.57	0.11	0.456667	0.87	6.11	26.3433	51.1133
R10090_2936.1	NM_001302345.1	19894	1.74	7.36	10.72	1.91	1.38	0.46	10.63	2.94	1.35	2.03	11.26	13.5	3.21	2.28	0.64	15.57	4.47	2.07	160.08	706.22	1032.75	191.14	137.42	47.29	258	295.15	134.89	6.60667	1.25	4.97333	8.93	2.04333	7.37	633.017	125.283	229.347
R10090_214572.1	XM_030246765.1	319504	0	0	0	0	0.03	0	0	0	0.03	0	0	0	0	0.05	0	0	0	0.05	0.59	0	0	0	9.49	0	0	0	9.2	0	0.01	0.01	0	0.0166667	0.0166667	0.196667	3.16333	3.06667
R10090_79714.3	NM_008646.3	17837	0	0.02	0.11	0.03	0	0	0.11	0	0.04	0	0.03	0.13	0.04	0	0	0.15	0	0.07	0	2.19	11.93	2.98	0	0	3	0	5	0.0433333	0.01	0.05	0.0533333	0.0133333	0.0733333	4.70667	0.993333	2.66667
R10090_30404.3	XM_006539880.4	233064	0	0	0	0	0.12	0	0	0	0	0	0	0	0	0.19	0	0	0	0	0	0	0	0	18.89	0	0	0	0	0	0.04	0	0	0.0633333	0	0	6.29667	0
R10090_68986.3	XM_006496471.4	210293	0	0	0	0	0	0	0	0	0	0	0	0	0	0	0	0	0	0	0	0	0.1	0	0	0	0	0	0	0	0	0	0	0	0	0.0333333	0	0
R10090_210044.1	XM_030243433.1	234214	0	0	0	0	0	0.08	0	0	0	0	0	0	0	0	0.11	0	0	0	0	0	0	0	0	10.23	0	0	0	0	0.0266667	0	0	0.0366667	0	0	3.41	0
R10090_212794.1	XM_030245230.1	67125	0	0	0	0	0	0	0	0	0	0	0	0	0	0	0	0	0	0	0	0	0	0	0	0	0	0	0	0	0	0	0	0	0	0	0	0
R10090_52194.2	XM_006507532.2	20841	4.06	5.28	8.09	4.44	4.73	2.48	9.2	5.41	4.22	4.75	8.09	10.19	7.44	7.79	3.48	13.48	8.24	6.48	287.18	390.34	599.44	340.25	360.44	195.65	171.69	418.36	325.05	5.81	3.88333	6.27667	7.67667	6.23667	9.4	425.653	298.78	305.033
R10090_48581.1	XM_011243570.1	70615	0	0.01	0	0	0	0	0	0.06	0.07	0	0.02	0	0	0	0	0	0.1	0.11	0	1.06	0	0	0	0	0	5	5.47	0.00333333	0	0.0433333	0.00666667	0	0.07	0.353333	0	3.49
R10090_41075.3	XM_006534476.4	77097	0.06	0.41	0.23	0.53	0.07	0.17	0	0	0	0.07	0.63	0.29	0.89	0.12	0.24	0	0	0	18.26	129.91	73.49	176.32	24.09	59.12	0	0	0	0.233333	0.256667	0	0.33	0.416667	0	73.8867	86.51	0
R10090_214422.1	XM_030246779.1	320817	0	0	0	0	0	0	0	0	0	0	0	0	0	0	0	0	0	0	0	0	0	0	0	0	0	0	0	0	0	0	0	0	0	0	0	0
R10090_47936.2	XM_006520260.3	106014	0.03	0	0	0	0	0	0	0	0	0.04	0.01	0	0	0	0	0	0.01	0	18.9	2.77	0	1.58	0	0	0	3.01	2.01	0.01	0	0	0.0166667	0	0.00333333	7.22333	0.526667	1.67333
R10090_71862.1	NM_011504.1	20912	7.81	7.11	8.42	4.4	6.95	5.05	11.31	13.71	8.6	9.15	10.89	10.6	7.39	11.45	7.07	16.57	20.88	13.21	427	407	482	260	408	307	163	819	513	7.78	5.46667	11.2067	10.2133	8.63667	16.8867	438.667	325	498.333
R10090_35026.1	XM_017320473.2	108168925	0	0.01	0	0	0.01	0.01	0	0	0	0	0.01	0.01	0	0.01	0.01	0	0	0	0	5.31	4.78	3.27	6.92	7.54	0	0	0	0.00333333	0.00666667	0	0.00666667	0.00666667	0	3.36333	5.91	0
R10090_25777.3	NM_028981.3	12289	0.11	0.46	0.62	0.09	0.25	0.15	0.77	0.44	0.5	0.13	0.7	0.78	0.15	0.41	0.21	1.13	0.67	0.76	22.96	100.18	136.67	20.27	56.44	35.38	43.18	101.21	113.83	0.396667	0.163333	0.57	0.536667	0.256667	0.853333	86.6033	37.3633	86.0733
R10090_50154.1	XM_017314361.2	20185	0.01	0.01	0	0	0	0.08	0	0.04	0.13	0.01	0.01	0	0	0.01	0.11	0	0.07	0.2	2.05	2.09	0	0	0.77	19.08	0	10.06	29.93	0.00666667	0.0266667	0.0566667	0.00666667	0.04	0.09	1.38	6.61667	13.33
R10090_59800.2	XM_006496572.3	75734	29.03	54.75	41.56	89.45	72.51	50.35	51.09	90.38	81.66	33.98	83.83	52.34	150.05	119.36	70.51	74.82	137.67	125.48	1067.91	2120.14	1604.83	3537.74	2853.36	2055.59	496.18	3645.45	3301.28	41.78	70.77	74.3767	56.7167	113.307	112.657	1597.63	2815.56	2480.97
R10090_201459.1	NM_001368722.1	74918	1.51	0.6	0.45	0.2	0	0	0	0.5	0	1.76	0.92	0.57	0.34	0	0	0	0.76	0	114.87	47.81	36.14	16.71	0	0	0	41.65	0	0.853333	0.0666667	0.166667	1.08333	0.113333	0.253333	66.2733	5.57	13.8833
R10090_83336.1	NM_001142357.1	223774	0.62	4.8	1.1	3.94	4.59	2.12	3.01	7.35	8.84	0.73	7.36	1.38	6.61	7.55	2.97	4.4	11.2	13.58	29.62	240.65	54.99	203.12	235.01	112.63	37.88	384.38	462.03	2.17333	3.55	6.4	3.15667	5.71	9.72667	108.42	183.587	294.763
R10090_9905.1	NM_001301643.1	56305	0.43	0.61	0.83	0.23	0.5	0.29	0	0.54	0.41	0.5	0.93	1.05	0.39	0.83	0.4	0	0.82	0.63	27	40	54.91	16	34	20.12	0	36.88	28.34	0.623333	0.34	0.316667	0.826667	0.54	0.483333	40.6367	23.3733	21.74
R10090_81699.2	XM_011247203.3	208449	0	0	0	0.1	0.13	0	0	0	0	0	0	0	0.17	0.22	0	0	0	0	0	0	0	9.12	11.64	0	0	0	0	0	0.0766667	0	0	0.13	0	0	6.92	0
R10090_210754.1	NM_001357484.1	76863	0.24	0	0	0	0	0	1.24	0.11	0.08	0.29	0	0	0	0	0	1.81	0.17	0.12	14.3	0	0	0	0	0	19.1	7.25	5.01	0.08	0	0.476667	0.0966667	0	0.7	4.76667	0	10.4533
R10090_217358.1	NM_001359068.1	224023	0.6	0.99	0	0.8	0.7	0.18	1.14	0	0	0.7	1.52	0	1.34	1.16	0.25	1.68	0	0	35.58	62	0	51.37	45	12	18	0	0	0.53	0.56	0.38	0.74	0.916667	0.56	32.5267	36.1233	6
R10090_202755.1	XM_030251832.1	407823	0.04	0.08	0	0.07	0.12	0.05	0	0.12	0	0.04	0.12	0	0.11	0.2	0.07	0	0.18	0	7.86	17.47	0	14.81	27.62	12.28	0	26.05	0	0.04	0.08	0.04	0.0533333	0.126667	0.06	8.44333	18.2367	8.68333
R10090_73436.3	XM_006513523.4	216238	0.2	0.25	1.11	0.46	0.36	0.26	0.32	0.25	0.53	0.23	0.38	1.4	0.77	0.59	0.36	0.47	0.38	0.81	38.71	49.28	223.82	96.51	74.79	55.77	16.26	52.57	110.68	0.52	0.36	0.366667	0.67	0.573333	0.553333	103.937	75.69	59.8367
R10090_210651.1	XM_030243518.1	234814	0	0.36	0	0	0.36	0.06	0	0	0	0	0.56	0	0	0.59	0.09	0	0	0	0	12.9	0	0	12.98	2.35	0	0	0	0.12	0.14	0	0.186667	0.226667	0	4.3	5.11	0
R10090_204062.1	XM_030252709.1	56758	0.2	0.04	0.18	0.14	0.1	0	0	0.11	0	0.23	0.06	0.23	0.23	0.17	0	0	0.16	0	28.86	6.23	27.75	21.75	15.77	0	0	16.62	0	0.14	0.08	0.0366667	0.173333	0.133333	0.0533333	20.9467	12.5067	5.54
R10090_203763.1	XM_030246016.1	100043915	0.03	0.02	0	0	0	0.1	0	0	0	0.04	0.03	0	0	0	0.14	0	0	0	4.91	2.96	0.02	0	0	16.18	0	0	0	0.0166667	0.0333333	0	0.0233333	0.0466667	0	2.63	5.39333	0
R10090_219653.1	XM_030251058.1	67759	0	0	0	0	0	0	0.29	0	0	0	0	0	0	0	0	0.42	0	0	0	0	0	0	0	0	1.59	0	0	0	0	0.0966667	0	0	0.14	0	0	0.53
R10090_20967.1	XM_006514181.2	72068	0	0	0	0	0	0.07	0	0	0	0	0	0	0	0	0.1	0	0	0	0	0	0	0	0	6.03	0	0	0	0	0.0233333	0	0	0.0333333	0	0	2.01	0
R10090_68543.1	NM_001177403.1	68554	3.87	3.21	4.52	1.42	1.11	0.66	2.33	3.99	2.81	4.53	4.92	5.69	2.38	1.83	0.92	3.41	6.08	4.32	125.02	109.55	153.46	49.22	38.34	23.63	19.88	141.58	99.99	3.86667	1.06333	3.04333	5.04667	1.71	4.60333	129.343	37.0633	87.15
R10090_58220.2	XM_011240545.3	269585	0.08	0.08	0	0.04	0	0.01	0	0	0	0.09	0.13	0	0.07	0	0.01	0	0	0	20.56	22.77	0	12	0	1.56	0	0	0	0.0533333	0.0166667	0	0.0733333	0.0266667	0	14.4433	4.52	0
R10090_103493.3	XM_006500430.3	80743	0.58	1.71	3.53	2.18	1.46	0.66	2.34	2.33	2.93	0.68	2.62	4.44	3.66	2.4	0.93	3.42	3.54	4.5	35.34	109.07	225.49	144.28	95.83	44.9	37.61	155.17	195.2	1.94	1.43333	2.53333	2.58	2.33	3.82	123.3	95.0033	129.327
R10090_210001.1	XM_030243399.1	211323	0	0.03	0	0.02	0	0	0	0	0	0	0.04	0	0.04	0	0	0	0	0	0	5.93	0	5.02	0	0	0	0	0	0.01	0.00666667	0	0.0133333	0.0133333	0	1.97667	1.67333	0
R10090_72201.1	NM_028654.1	73808	8.58	3.17	3.27	1.64	1.64	1.2	5.22	3.7	4.37	10.05	4.85	4.12	2.75	2.7	1.69	7.64	5.63	6.71	149	59	60	30	30	23	24	71	85	5.00667	1.49333	4.43	6.34	2.38	6.66	89.3333	27.6667	60
R10090_10134.1	NM_001200023.1	620419	8.93	7.03	5.6	9.82	9.23	4.85	6.3	11.99	12.27	10.45	10.76	7.06	16.47	15.19	6.79	9.23	18.27	18.85	462	381	304	549	512.85	279.01	86	679	694	7.18667	7.96667	10.1867	9.42333	12.8167	15.45	382.333	446.953	486.333
R10090_14655.1	NM_001310437.1	11733	0.1	0	0.3	0.09	0	0	0	0	0	0.12	0	0.38	0.15	0	0	0	0	0	6.9	0	21.54	6.7	0	0	0	0	0	0.133333	0.03	0	0.166667	0.05	0	9.48	2.23333	0
R10090_215381.1	XM_030247306.1	328274	0.04	0.03	0.07	0	0	0	0.16	0.02	0	0.05	0.04	0.09	0	0	0	0.24	0.03	0	3.78	2.56	7.49	0	0	0	4.12	2.13	0	0.0466667	0	0.06	0.06	0	0.09	4.61	0	2.08333
R10090_70614.1	NM_001163709.1	55950	13.53	10.93	45.93	0	0	0	43.9	5.8	5.35	15.84	16.73	57.84	0	0	0	64.28	8.84	8.22	211.81	184.16	760.54	0	0	0	182.37	100.75	94.33	23.4633	0	18.35	30.1367	0	27.1133	385.503	0	125.817
R10090_48305.2	XM_011243007.3	71268	0	0	0	0.31	0.09	0	0	0	0	0	0	0	0.52	0.14	0	0	0	0	0	0	0	38.07	10.66	0	0	0	0	0	0.133333	0	0	0.22	0	0	16.2433	0
R10090_211545.1	NM_001357974.1	67958	7.27	4.78	8.29	3.08	2.48	2.26	7.27	3.72	4.97	8.51	7.32	10.44	5.17	4.09	3.16	10.65	5.67	7.63	1364.87	932.48	1626.45	630.53	503.59	473.41	359.39	761.88	1010.49	6.78	2.60667	5.32	8.75667	4.14	7.98333	1307.93	535.843	710.587
R10090_35566.1	NM_001317244.1	56428	0	0	0	0	0	0	0	0	0.01	0	0	0	0	0	0	0	0	0.01	0	0	0	0	0	0	0	0	0.52	0	0	0.00333333	0	0	0.00333333	0	0	0.173333
R10090_212249.1	XM_030245163.1	432467	3.14	2.3	4.85	0.59	0.31	0.53	5.58	1.77	1.83	3.67	3.52	6.11	0.99	0.5	0.74	8.18	2.7	2.81	92.22	71.36	149.83	18.53	9.6	17.29	43.35	57.19	59.33	3.43	0.476667	3.06	4.43333	0.743333	4.56333	104.47	15.14	53.29
R10090_214574.1	XM_030246767.1	319504	0	0.01	0	0.03	0	0.06	0	0	0.01	0	0.02	0	0.05	0	0.08	0	0	0.02	0	3.04	0	8.54	0	17.33	0	0	3.42	0.00333333	0.03	0.00333333	0.00666667	0.0433333	0.00666667	1.01333	8.62333	1.14
R10090_75974.2	XM_011244536.2	408067	0	0	0	0	0	0	0	0.03	0	0	0	0	0	0	0	0	0.05	0	0	0	0	0	0	0	0	4.85	0	0	0	0.01	0	0	0.0166667	0	0	1.61667
R10090_49251.2	XM_011249934.3	14745	0	0	0.17	0	0	0.22	0	0	0	0	0	0.21	0	0	0.31	0	0	0	0	0	14.41	0	0	20	0	0	0	0.0566667	0.0733333	0	0.07	0.103333	0	4.80333	6.66667	0
R10090_212688.1	NM_001359687.1	327814	0	0	0	0	0	0	0	0	0	0	0	0	0	0	0	0	0	0	0	0	0	0	0	0	0	0	0	0	0	0	0	0	0	0	0	0
R10090_85231.3	NM_026924.3	107586	0	0	0	0	0.09	0	0	0	0	0	0	0	0	0.15	0	0	0	0	0	0	0	0	3.06	0	0	0	0	0	0.03	0	0	0.05	0	0	1.02	0
R10090_209608.1	XM_030242089.1	13593	0	0	0	0	0	0	0	0	0	0	0	0	0	0	0	0	0	0	0	0	0	0	0	0	0	0	0	0	0	0	0	0	0	0	0	0
R10090_55935.3	XM_003085299.3	100504292	0	0	0	0	0	0	0	0	0	0	0	0	0	0	0	0	0	0	0	0	0	0	0	0	0	0	0	0	0	0	0	0	0	0	0	0
R10090_202646.1	XM_030250087.1	227801	0	0	0	0	0	0	0	0	0	0	0	0	0	0	0	0	0	0	0	0	0	0	0	0	0	0	0	0	0	0	0	0	0	0	0	0
R10090_9820.1	NM_001286468.1	231532	0	0.08	0	0	0.08	0	0.25	0	0	0	0.13	0	0	0.13	0	0.36	0	0	0	5.49	0	0	5.48	0	4.1	0	0	0.0266667	0.0266667	0.0833333	0.0433333	0.0433333	0.12	1.83	1.82667	1.36667
R10090_220227.1	XM_030251295.1	210766	6.06	4.51	21.45	0	6.65	3.31	0	10.92	10.51	7.09	6.9	27.01	0	10.95	4.64	0	16.63	16.15	138.66	109.71	516.99	0	161.7	83.74	0	275.34	267.31	10.6733	3.32	7.14333	13.6667	5.19667	10.9267	255.12	81.8133	180.883
R10090_205460.1	XM_030253391.1	214150	0.09	0.28	0.1	0.17	0.28	0.1	0.1	0.14	0.18	0.1	0.43	0.12	0.28	0.46	0.13	0.14	0.22	0.27	37.73	129.04	44.54	80.65	135.31	47.04	11.37	69.19	85.47	0.156667	0.183333	0.14	0.216667	0.29	0.21	70.4367	87.6667	55.3433
R10090_39829.3	NM_010022.4	13171	1.21	1.06	0.62	0.88	0.66	0.56	0	0.72	1.22	1.41	1.62	0.78	1.48	1.09	0.78	0	1.09	1.87	93	85	50.06	73.68	54.7	48	0	60.28	102	0.963333	0.7	0.646667	1.27	1.11667	0.986667	76.02	58.7933	54.0933
R10090_15112.3	NM_026716.3	68416	0	0.11	0	0	0	0	0	0	0	0	0.16	0	0	0	0	0	0	0	0	1	0	0	0	0	0	0	0	0.0366667	0	0	0.0533333	0	0	0.333333	0	0
R10090_19311.3	NM_008252.3	97165	495.88	342.06	590.07	375.9	375.93	440.71	258.42	210.34	279.61	580.5	523.77	743.15	630.57	618.85	617.1	378.43	320.41	429.62	30641.2	22100	38185.6	25135.2	24970.4	30306.1	4209.12	14204.2	18845.3	476.003	397.513	249.457	615.807	622.173	376.153	30308.9	26803.9	12419.5
R10090_95781.3	XM_006515652.4	212073	0	0.1	0	0	0	0	0	0	0	0	0.15	0	0	0	0	0	0	0	0	10.47	0	0	0	0	0	0	0	0.0333333	0	0	0.05	0	0	3.49	0	0
R10090_95272.3	XM_006518949.4	238988	0.27	0.39	0.15	0.04	0.07	0.19	0.14	0.11	0.13	0.31	0.6	0.19	0.07	0.12	0.26	0.2	0.16	0.2	63.86	97.87	36.79	11.37	18.96	50.25	8.54	27.87	33.63	0.27	0.1	0.126667	0.366667	0.15	0.186667	66.1733	26.86	23.3467
R10090_12399.3	XM_006524777.3	64074	1.01	2.64	1.34	1.28	1.62	0.55	1.82	3.86	4.7	1.19	4.04	1.68	2.15	2.66	0.77	2.66	5.88	7.23	66.91	182.22	92.35	91.67	114.97	40.31	31.63	278.42	338.56	1.66333	1.15	3.46	2.30333	1.86	5.25667	113.827	82.3167	216.203
R10090_219427.1	NM_001362042.1	225861	0	0	0	0.06	0	0	0	0	0	0	0	0	0.11	0	0	0	0	0	0	0	0	2.88	0	0	0	0	0	0	0.02	0	0	0.0366667	0	0	0.96	0
R10090_205820.1	XM_030253269.1	16561	0	0	0	0	0	0	0	0	0	0	0	0	0	0	0	0	0	0	0	0	0	0	0	0	0	0	0	0	0	0	0	0	0	0	0	0
R10090_182.2	XM_006501089.2	17261	0	1.07	0.92	0	0	0	0	0.08	0.19	0	1.64	1.15	0	0	0	0	0.12	0.3	0	141	120.91	0	0	0	0	11.04	26.41	0.663333	0	0.09	0.93	0	0.14	87.3033	0	12.4833
R10090_78932.2	XM_006517339.3	67269	6.44	6.39	7.76	4.58	4.71	1.47	11.34	10.92	6.99	7.54	9.78	9.77	7.68	7.76	2.05	16.6	16.63	10.74	646.32	667.22	813.78	499.11	509.51	164.05	299.53	1194.83	761.61	6.86333	3.58667	9.75	9.03	5.83	14.6567	709.107	390.89	751.99
R10090_218743.1	NM_001348248.1	225055	0	0	0	0	0	0	0	0	0	0	0	0	0	0	0	0	0	0	0	0	0	0	0	0	0	0	0	0	0	0	0	0	0	0	0	0
R10090_5385.2	XM_006515041.3	209334	0.07	0	0.27	0	0.14	0.08	0.84	0.14	0.09	0.08	0	0.34	0	0.24	0.11	1.24	0.21	0.13	8.89	0	34.67	0	19.12	10.64	27.42	18.51	11.5	0.113333	0.0733333	0.356667	0.14	0.116667	0.526667	14.52	9.92	19.1433
R10090_4214.2	XM_011250885.3	59047	0	0.59	0.01	0.07	0.16	0	0	0.23	0	0	0.9	0.02	0.12	0.26	0	0	0.36	0	0	25.89	0.53	3.35	7.14	0	0	10.76	0	0.2	0.0766667	0.0766667	0.306667	0.126667	0.12	8.80667	3.49667	3.58667
R10090_218857.1	NM_001360804.1	225207	0.35	0	0	0	0	0	0	0	0	0.41	0	0	0	0	0	0	0	0	52.28	0	0	0	0	0	0	0	0	0.116667	0	0	0.136667	0	0	17.4267	0	0
R10090_206488.1	NM_001359332.1	69162	0	1.71	0	3.03	2.37	0.86	0	0.83	1.54	0	2.62	0	5.09	3.91	1.21	0	1.26	2.36	0	174.53	0	323.14	250.96	94.31	0	88.82	164	0.57	2.08667	0.79	0.873333	3.40333	1.20667	58.1767	222.803	84.2733
R10090_38241.3	XM_006531107.4	320394	0	0.55	0.56	0.01	0.38	0.64	0	0.02	0	0	0.85	0.71	0.02	0.63	0.9	0	0.03	0	0	23.25	23.67	0.46	16.29	28.55	0	0.82	0	0.37	0.343333	0.00666667	0.52	0.516667	0.01	15.64	15.1	0.273333
R10090_38199.1	XM_017320593.2	108086	0	0	0	0	0	0	0.38	0	0	0	0	0	0	0	0	0.55	0	0	0	0.27	0	0	0	0	10.31	0	0	0	0	0.126667	0	0	0.183333	0.09	0	3.43667
R10090_10973.1	NM_001276423.1	320664	0.02	0.06	0.06	0.01	0.05	0.05	0.04	0.05	0.03	0.03	0.09	0.07	0.02	0.09	0.07	0.07	0.08	0.05	2	5	5	1	5	5	1	5	3	0.0466667	0.0366667	0.04	0.0633333	0.06	0.0666667	4	3.66667	3
R10090_202543.1	NM_001369223.1	30933	0	0.3	0	0.29	0	0	1.01	0.27	0.46	0	0.45	0	0.49	0	0	1.49	0.42	0.71	0	10.28	0	10.24	0	0	8.8	9.87	16.72	0.1	0.0966667	0.58	0.15	0.163333	0.873333	3.42667	3.41333	11.7967
R10090_36057.2	XM_006525951.3	269003	0	0	2.62	0	0	0	0	0.41	0	0	0	3.3	0	0	0	0	0.63	0	0	0	260.21	0	0	0	0	42.84	0	0.873333	0	0.136667	1.1	0	0.21	86.7367	0	14.28
R10090_8107.3	XM_006517948.4	18300	0	0	0.41	0	0	0	0	0	0	0	0	0.52	0	0	0	0	0	0	0	0	11.01	0	0	0	0	0	0	0.136667	0	0	0.173333	0	0	3.67	0	0
R10090_65562.1	NM_001101598.1	664994	0	0	0	0	0	0	0	0	0	0	0	0	0	0	0	0	0	0	0	0	0	0	0	0	0	0	0	0	0	0	0	0	0	0	0	0
R10090_50437.3	XM_006500847.4	108943	0.58	0	0.05	0.57	0.23	0	0	0.75	0	0.68	0	0.07	0.96	0.37	0	0	1.14	0	32.88	0	3.2	35.19	13.77	0	0	46.18	0	0.21	0.266667	0.25	0.25	0.443333	0.38	12.0267	16.32	15.3933
R10090_3691.1	XM_017314230.1	11754	0.05	0.03	0.34	0	0.1	0	0.13	0	0.02	0.06	0.05	0.43	0	0.16	0	0.19	0	0.02	3	2	21	0	6	0	2	0	1	0.14	0.0333333	0.05	0.18	0.0533333	0.07	8.66667	2	1
R10090_220073.1	NM_001358931.1	236733	0	0	0.86	0	0	0	0	0.43	0	0	0	1.09	0	0	0	0	0.66	0	0	0	74.96	0	0	0	0	39.14	0	0.286667	0	0.143333	0.363333	0	0.22	24.9867	0	13.0467
R10090_24577.1	XM_011239709.2	56406	1.18	0.17	0.62	0.48	0.71	0.54	0	0	0.27	1.38	0.25	0.78	0.8	1.17	0.75	0	0	0.42	116.56	16.96	63.58	50.84	75.36	58.85	0	0	29.31	0.656667	0.576667	0.09	0.803333	0.906667	0.14	65.7	61.6833	9.77
R10090_64713.1	NM_001293313.1	171567	8.32	3.72	2.43	3.99	4.12	0.81	0	6.48	4.68	9.75	5.7	3.06	6.69	6.78	1.14	0	9.88	7.19	315.61	148.45	96.76	162.62	167.04	34.15	0	269.49	194.75	4.82333	2.97333	3.72	6.17	4.87	5.69	186.94	121.27	154.747
R10090_42003.1	XM_017314599.2	319634	0	0.03	0	0	0	0	0	0	0	0	0.04	0	0	0	0	0	0	0	0	3.42	0	0	0	0	0	0	0	0.01	0	0	0.0133333	0	0	1.14	0	0
R10090_50829.3	NM_021491.4	58994	0.1	0.16	0.44	0.09	0	0	0	0	0	0.11	0.24	0.56	0.15	0	0	0	0	0	12	20	57	12	0	0	0	0	0	0.233333	0.03	0	0.303333	0.05	0	29.6667	4	0
R10090_63439.2	XM_011247392.3	76073	0	0	0	0	0	0	0	0	0	0	0	0	0	0	0	0	0	0	0	0	0	0	0	0	0	0	0	0	0	0	0	0	0	0	0	0
R10090_30666.2	NM_024191.2	107566	0	0.31	0.59	0.22	0.42	0.13	0.81	0	0.23	0	0.47	0.74	0.36	0.69	0.19	1.18	0	0.35	0	15	29	11	21	7	10	0	11.84	0.3	0.256667	0.346667	0.403333	0.413333	0.51	14.6667	13	7.28
R10090_63282.1	NM_001168538.1	71891	0	0	0	0	0	0.03	0	0	0	0	0	0	0	0	0.04	0	0	0	0	0	0	0	0	2.19	0	0	0	0	0.01	0	0	0.0133333	0	0	0.73	0
R10090_23442.1	XM_006533440.2	26936	0.06	0	0	0	0	0	0	0.02	0.02	0.08	0	0	0	0	0	0	0.03	0.03	13.56	0	0	0	0	0	0	4.64	4.16	0.02	0	0.0133333	0.0266667	0	0.02	4.52	0	2.93333
R10090_87915.2	XM_011246589.3	68915	0	0.33	0.19	0	0	0	0	0.17	0	0	0.51	0.24	0	0	0	0	0.26	0	0	37	21.1	0	0	0	0	20	0	0.173333	0	0.0566667	0.25	0	0.0866667	19.3667	0	6.66667
R10090_206641.1	XM_030255015.1	115486418	0.79	0.2	0.61	0.07	0.07	0.25	0.53	0.3	0.32	0.92	0.31	0.76	0.11	0.12	0.35	0.78	0.46	0.5	69.92	18.55	56.27	6.31	6.88	25.03	12.47	29.49	31.22	0.533333	0.13	0.383333	0.663333	0.193333	0.58	48.2467	12.74	24.3933
R10090_97113.2	NM_001029873.2	382018	0	0	0.12	0	0.02	0	0.02	0.01	0.07	0	0	0.16	0	0.03	0	0.03	0.02	0.1	0	0	24.95	0	4	0	1	3.05	13.81	0.04	0.00666667	0.0333333	0.0533333	0.01	0.05	8.31667	1.33333	5.95333
R10090_734.2	XM_006503010.2	230674	0.55	0.49	0.74	0.33	0.36	0.15	0	0	0.25	0.64	0.74	0.93	0.55	0.6	0.21	0	0	0.39	60.13	55.63	85.05	39.43	43	18.44	0	0	30.17	0.593333	0.28	0.0833333	0.77	0.453333	0.13	66.9367	33.6233	10.0567
R10090_217430.1	XM_030248964.1	13682	0.41	0.73	0.63	0.51	0.72	0.35	1.03	1.05	0.61	0.48	1.12	0.8	0.86	1.18	0.49	1.51	1.61	0.94	24.16	44.86	39.08	32.48	45.38	22.78	16.01	67.81	39.2	0.59	0.526667	0.896667	0.8	0.843333	1.35333	36.0333	33.5467	41.0067
R10090_17217.1	NM_001310604.1	246316	0.44	0.99	0.34	0.36	0.33	0.28	1.1	0.79	0.52	0.51	1.51	0.43	0.6	0.54	0.4	1.62	1.2	0.8	66.02	155.66	53.61	59	54	48	44	129.83	85.04	0.59	0.323333	0.803333	0.816667	0.513333	1.20667	91.7633	53.6667	86.29
R10090_206808.1	XM_030254258.1	20239	0.67	0	1.13	0	0.24	0.26	1.38	0	0.01	0.79	0	1.42	0	0.39	0.36	2.02	0	0.02	65.68	0	114.97	0	25.09	28.29	35.42	0	1.32	0.6	0.166667	0.463333	0.736667	0.25	0.68	60.2167	17.7933	12.2467
R10090_33620.2	XM_011249919.3	140577	3.43	5.15	4.86	2	1.72	0.75	7.8	2.64	2.88	4.02	7.89	6.12	3.35	2.84	1.05	11.43	4.03	4.43	382.47	597.09	565.99	242.05	207.07	92.87	228.83	320.97	348.58	4.48	1.49	4.44	6.01	2.41333	6.63	515.183	180.663	299.46
R10090_19020.2	NM_010683.2	226519	0.57	0.81	1.12	0.53	0.46	0.16	1.66	0.61	0.64	0.67	1.24	1.41	0.88	0.75	0.23	2.44	0.92	0.99	106	156	217	106	91	34	81	122	129	0.833333	0.383333	0.97	1.10667	0.62	1.45	159.667	77	110.667
R10090_15684.1	XM_006498762.1	14391	1.11	0.34	1.33	0.31	0	0	1.53	0.4	0.47	1.3	0.52	1.67	0.52	0	0	2.25	0.61	0.72	63.94	20.4	80.24	19.38	0	0	23.35	25.35	29.68	0.926667	0.103333	0.8	1.16333	0.173333	1.19333	54.86	6.46	26.1267
R10090_217592.1	NM_001357078.1	208177	0	0	0	0	0	0	0	0	0	0	0	0	0	0	0	0	0	0	0	0	0	0	0	0	0	0	0	0	0	0	0	0	0	0	0	0
R10090_48410.3	XM_006522257.3	320712	0	0	0	0	0	0	0	0	0	0	0	0	0	0	0	0	0	0	0	0	0	0	0	0	0	0	0	0	0	0	0	0	0	0	0	0
R10090_80008.1	NM_001163019.1	97159	0	1.45	0.31	0	0.63	0	0	0	0	0	2.21	0.4	0	1.03	0	0	0	0	0	29.5	6.32	0	12.64	0	0	0	0	0.586667	0.21	0	0.87	0.343333	0	11.94	4.21333	0
R10090_15231.1	NM_201242.1	110829	0.12	0.36	0.12	0.16	0	0	0	0.21	0	0.14	0.55	0.15	0.27	0	0	0	0.33	0	12.65	38.58	13.28	17.78	0	0	0	24.13	0	0.2	0.0533333	0.07	0.28	0.09	0.11	21.5033	5.92667	8.04333
R10090_8400.1	NM_001242358.1	70047	9.43	10.39	15.55	12.61	11.42	11.65	13.35	14.83	14.57	11.04	15.91	19.59	21.15	18.8	16.31	19.55	22.6	22.38	492.94	568.77	851.91	711.98	640.84	676.99	184	848.07	832.01	11.79	11.8933	14.25	15.5133	18.7533	21.51	637.873	676.603	621.36
R10090_13591.1	XM_017316761.2	20614	0	0.12	0	0	0	0	0	0	0	0	0.18	0	0	0	0	0	0	0	0	6.8	0	0	0	0	0	0	0	0.04	0	0	0.06	0	0	2.26667	0	0
R10090_39512.3	NM_146017.3	216643	0.4	1	0.14	0.79	0.72	0.69	0	1.67	0.29	0.47	1.53	0.18	1.33	1.19	0.97	0	2.55	0.45	30.64	79.79	11.17	65.57	59.33	59.15	0	139.66	24.33	0.513333	0.733333	0.653333	0.726667	1.16333	1	40.5333	61.35	54.6633
R10090_24244.2	XM_006526621.2	12507	16.29	9.76	15.18	3.42	3.01	1.55	8	5.38	6.83	19.07	14.95	19.12	5.74	4.96	2.17	11.72	8.2	10.49	741	466	724	168	147	78.45	96	267.98	340	13.7433	2.66	6.73667	17.7133	4.29	10.1367	643.667	131.15	234.66
R10090_29881.2	XM_006516463.2	105203	0	0	0.04	0	0	0	5.16	0	0	0	0	0.05	0	0	0	7.56	0	0	0	0	7.38	0	0	0	243.93	0	0	0.0133333	0	1.72	0.0166667	0	2.52	2.46	0	81.31
R10090_33235.3	XM_006500121.3	68925	0	2.05	2.2	0.61	0.67	0	1.89	1.3	1.04	0	3.14	2.77	1.03	1.1	0	2.77	1.97	1.6	0	240	259	75	80.99	0	56	159	127.2	1.41667	0.426667	1.41	1.97	0.71	2.11333	166.333	51.9967	114.067
R10090_206059.1	XM_030254314.1	20817	0.93	1.59	0	0.6	0	0.74	0	0.78	1.03	1.09	2.43	0	1.01	0	1.04	0	1.19	1.59	85.61	151.38	0	59.62	0	75.53	0	77.77	102.69	0.84	0.446667	0.603333	1.17333	0.683333	0.926667	78.9967	45.05	60.1533
R10090_208084.1	XM_030255691.1	625558	13.76	6.23	6.52	14.29	12.71	7.1	12.24	6.28	4.43	16.1	9.54	8.21	23.98	20.93	9.95	17.92	9.56	6.81	805.36	381.41	399.61	904.95	799.75	462.72	188.87	401.74	283.04	8.83667	11.3667	7.65	11.2833	18.2867	11.43	528.793	722.473	291.217
R10090_68841.1	NM_001276341.1	74006	0	0	0	0.18	0.07	0	0	0	0	0	0	0	0.3	0.12	0	0	0	0	0	0	0	17.7	6.93	0	0	0	0	0	0.0833333	0	0	0.14	0	0	8.21	0
R10090_72596.3	XM_006522186.4	268859	0	0	0	0	0	0.01	0	0.01	0	0	0	0	0	0	0.01	0	0.01	0	0	0	0	1.08	0	6.25	0	7.27	0	0	0.00333333	0.00333333	0	0.00333333	0.00333333	0	2.44333	2.42333
R10090_219412.1	NM_001360711.1	75221	0.48	0.65	0.65	0.15	0.12	0.07	0.19	0.26	0.38	0.56	0.99	0.82	0.26	0.2	0.1	0.28	0.39	0.58	29	41	41	10	8	5	3	17	25	0.593333	0.113333	0.276667	0.79	0.186667	0.416667	37	7.66667	15
R10090_203380.1	NM_001355254.1	20614	0	0	0	0.08	0.1	0	0	0	0	0	0	0	0.13	0.17	0	0	0	0	0	0	0	4	5	0	0	0	0	0	0.06	0	0	0.1	0	0	3	0
R10090_6825.1	XM_017318368.2	12361	0	0	0	0.21	0.18	0.2	0	0	0.15	0	0	0	0.35	0.3	0.28	0	0	0.23	0	0	0	47.31	41.35	47.17	0	0.04	33.08	0	0.196667	0.05	0	0.31	0.0766667	0	45.2767	11.04
R10090_214214.1	NM_001362891.1	66176	10.55	12.04	16.55	3.26	3.64	1.84	2.72	3.18	8.23	12.34	18.43	20.84	5.47	5.99	2.58	3.98	4.85	12.65	238.94	290.13	394.97	78.67	87.48	46.11	16.31	79.53	207.35	13.0467	2.91333	4.71	17.2033	4.68	7.16	308.013	70.7533	101.063
R10090_1204.3	NM_008576.3	17250	1.32	4.49	4.09	1.94	1.96	0.67	4.49	1.95	2	1.55	6.88	5.15	3.26	3.22	0.93	6.58	2.97	3.08	189	667	611	302	302	106	169	304	310	3.3	1.52333	2.81333	4.52667	2.47	4.21	489	236.667	261
R10090_36664.2	NM_173018.2	270163	0	0.45	0.56	0.16	0.22	0	0.54	0.31	0.25	0	0.69	0.71	0.26	0.35	0	0.78	0.47	0.39	0	138.33	172.43	50.09	68.37	0	41.4	98.41	80.61	0.336667	0.126667	0.366667	0.466667	0.203333	0.546667	103.587	39.4867	73.4733
R10090_25930.1	NM_001128145.1	244234	0	0	0	0	0.01	0	0	0	0	0	0	0	0	0.02	0	0	0	0	0	0	0	0	1	0	0	0	0	0	0.00333333	0	0	0.00666667	0	0	0.333333	0
R10090_22309.1	NM_001168321.1	71458	0.56	0.65	0.14	0	0	0.16	0.7	0.61	0.38	0.65	0.99	0.18	0	0	0.23	1.02	0.93	0.59	82.39	99	21.94	0	0	27	27	98	61	0.45	0.0533333	0.563333	0.606667	0.0766667	0.846667	67.7767	9	62
R10090_10806.3	NM_001163517.3	58869	0.06	0	0	0	0	0	0	0	0	0.07	0	0	0	0	0	0	0	0	5.6	0	0	0	0	0	0	0	0	0.02	0	0	0.0233333	0	0	1.86667	0	0
R10090_99750.1	XM_011241577.2	20678	0	0	0	0	0	0	0	0	0	0	0	0	0	0	0	0	0	0	0	0	0	0	0	0	0	0	0	0	0	0	0	0	0	0	0	0
R10090_203374.1	XM_030248556.1	18798	0.94	0.55	1.36	0.32	0.05	0.19	0	0.54	0.2	1.1	0.84	1.71	0.53	0.08	0.27	0	0.82	0.3	103.18	62.49	156.18	37.59	5.58	23.6	0	64.07	23.46	0.95	0.186667	0.246667	1.21667	0.293333	0.373333	107.283	22.2567	29.1767
R10090_33776.1	NM_001242419.1	217684	0	0	0	0	0	0	0	0.33	0	0	0	0	0	0	0	0	0.5	0	0	0	0	0	0	0	0	43.17	0	0	0	0.11	0	0	0.166667	0	0	14.39
R10090_207523.1	XM_030255531.1	65963	0	0	0	0	0	0	0	0	0	0	0	0	0	0	0	0	0	0	0	0	0	0	0	0	0	0	0	0	0	0	0	0	0	0	0	0
R10090_33725.3	NM_172269.3	228545	0.02	0.06	0.07	0.03	0.02	0.01	0.08	0.02	0.03	0.02	0.09	0.09	0.05	0.03	0.01	0.12	0.03	0.04	2	6	7	3	2	1	2	2	3	0.05	0.02	0.0433333	0.0666667	0.03	0.0633333	5	2	2.33333
R10090_219672.1	XM_030250831.1	208449	0.16	0	0.07	0	0.06	0	0.22	0	0	0.19	0	0.09	0	0.09	0	0.32	0	0	15.25	0	6.72	0	5.76	0	5.37	0	0	0.0766667	0.02	0.0733333	0.0933333	0.03	0.106667	7.32333	1.92	1.79
R10090_40615.1	NM_001085374.1	328949	3.24	6.22	7.75	5.23	4.57	2.74	6.87	1.99	2.93	3.79	9.53	9.76	8.78	7.52	3.84	10.06	3.03	4.5	615.48	1228.97	1539.23	1083.42	938.37	581.33	343.73	411.36	603.15	5.73667	4.18	3.93	7.69333	6.71333	5.86333	1127.89	867.707	452.747
R10090_34433.1	XM_017313598.1	71732	1.21	4.08	5.26	0.36	0.56	0.11	4.12	1.74	2.25	1.41	6.25	6.62	0.61	0.93	0.15	6.03	2.65	3.46	85.72	302.61	390.84	27.76	43.12	8.57	77.07	134.68	173.94	3.51667	0.343333	2.70333	4.76	0.563333	4.04667	259.723	26.4833	128.563
R10090_12793.1	XM_017319879.1	100041077	0	0	0	0	0	0	0	0	0.02	0	0	0	0	0	0	0	0	0.03	0	0	0	0	0	0	0	0	0.69	0	0	0.00666667	0	0	0.01	0	0	0.23
R10090_40775.3	XM_006539918.4	243842	0	0	0	0	0.21	0	0	0	0	0	0	0	0	0.35	0	0	0	0	0	0	0	0	33.52	0	0	0	0	0	0.07	0	0	0.116667	0	0	11.1733	0
R10090_41840.2	NM_008671.2	17954	0	0.02	0.32	0.08	0.05	0.06	0	0.05	0.11	0	0.02	0.4	0.13	0.08	0.08	0	0.07	0.17	0	1	20	5	3	4	0	3	7	0.113333	0.0633333	0.0533333	0.14	0.0966667	0.08	7	4	3.33333
R10090_12691.3	XM_006500850.3	108946	0.05	0	0	0.08	0	0	0	0	0	0.06	0	0	0.13	0	0	0	0	0	5.55	0	0	9.22	0	0	0	0	0	0.0166667	0.0266667	0	0.02	0.0433333	0	1.85	3.07333	0
R10090_31867.3	NM_177893.4	330554	0.23	0.31	0.88	0.12	0.27	0.11	0	0.09	0.27	0.27	0.47	1.11	0.2	0.44	0.15	0	0.13	0.42	26.88	36.44	105.6	15.17	33.34	13.74	0	10.86	34.21	0.473333	0.166667	0.12	0.616667	0.263333	0.183333	56.3067	20.75	15.0233
R10090_35400.1	NM_001199244.1	80334	0	0.18	0	0	0	0	0	0	0	0	0.28	0	0	0	0	0	0	0	0	10.33	0	0	0	0	0	0	0	0.06	0	0	0.0933333	0	0	3.44333	0	0
R10090_28472.3	XM_006511929.4	12530	3.79	1.23	5.49	0	2.62	1.38	2.41	2.96	0	4.44	1.89	6.91	0	4.31	1.93	3.53	4.51	0	330.86	112.28	501.04	0	246.11	134.27	55.37	281.87	0	3.50333	1.33333	1.79	4.41333	2.08	2.68	314.727	126.793	112.413
R10090_6967.2	NM_011055.2	18576	3.68	4.39	8.37	2.59	2.64	1.3	9.96	2.48	2.4	4.31	6.72	10.54	4.34	4.34	1.82	14.58	3.78	3.68	466	578.34	1107.69	356.52	360.07	183.33	332	342.73	329	5.48	2.17667	4.94667	7.19	3.5	7.34667	717.343	299.973	334.577
R10090_73091.1	XM_011249100.2	380714	1.47	1.77	2.41	0.43	0.29	0.27	0.6	0.61	1.38	1.72	2.71	3.04	0.72	0.48	0.38	0.88	0.93	2.12	48.81	62.07	84.42	15.27	10.28	10	5.3	22.38	50.71	1.88333	0.33	0.863333	2.49	0.526667	1.31	65.1	11.85	26.13
R10090_213397.1	NM_001331115.1	11671	0	0	0	0	0	0	0	0	0	0	0	0	0	0	0	0	0	0	0	0	0	0	0	0	0	0	0	0	0	0	0	0	0	0	0	0
R10090_53094.1	XM_017317545.2	381112	0.07	0.01	0	0.04	0	0.01	0.03	0	0.03	0.09	0.02	0	0.07	0	0.02	0.05	0	0.05	11.35	1.97	0	7.43	0	2.52	1.34	0	5.76	0.0266667	0.0166667	0.02	0.0366667	0.03	0.0333333	4.44	3.31667	2.36667
R10090_63657.1	NM_001160150.1	100043684	0.12	0	0.17	0	0.23	0.29	0	1.07	0.27	0.14	0	0.22	0	0.39	0.4	0	1.64	0.41	10.67	0	16	0	22.1	27.99	0	102.66	25.28	0.0966667	0.173333	0.446667	0.12	0.263333	0.683333	8.89	16.6967	42.6467
R10090_216190.1	XM_030247602.1	108912	0.71	0.82	1	0.31	0.39	0.12	0.9	0.73	0.7	0.84	1.26	1.26	0.51	0.65	0.17	1.32	1.12	1.07	118.42	141.94	172.82	55.05	70.38	22.28	39.3	132.12	125.05	0.843333	0.273333	0.776667	1.12	0.443333	1.17	144.393	49.2367	98.8233
R10090_84998.2	XM_006497389.3	17354	0	0.78	1.11	0.7	0.7	0.3	1.21	1.81	1.67	0	1.2	1.4	1.17	1.16	0.42	1.77	2.75	2.57	0.23	79.35	112.88	73.38	73.46	32.27	31	191.34	176.19	0.63	0.566667	1.56333	0.866667	0.916667	2.36333	64.1533	59.7033	132.843
R10090_206752.1	XM_030254537.1	269695	0	0	0	0	0	0.18	0	0.28	0	0	0	0	0	0	0.25	0	0.43	0	0	0	0	0.16	0	21.39	0	33.15	0	0	0.06	0.0933333	0	0.0833333	0.143333	0	7.18333	11.05
R10090_46029.4	NM_013555.4	15438	0.06	0.16	0.37	0.02	0.06	0.02	0.24	0	0.08	0.07	0.25	0.46	0.03	0.1	0.03	0.35	0	0.12	3	8	18	1	3	1	3	0	4	0.196667	0.0333333	0.106667	0.26	0.0533333	0.156667	9.66667	1.66667	2.33333
R10090_36092.1	XM_017312698.2	234311	0	0	0	0	0	0	0	0	0	0	0	0	0	0	0.01	0	0	0	0	0	0	0	0	0.34	0	0	0	0	0	0	0	0.00333333	0	0	0.113333	0
R10090_24303.3	XM_006530072.3	30942	0.05	0.05	0	0.06	0.01	0.04	0.04	0.13	0.07	0.06	0.08	0	0.1	0.02	0.05	0.06	0.21	0.1	5	5	0	6	1	4	1	14	7	0.0333333	0.0366667	0.08	0.0466667	0.0566667	0.123333	3.33333	3.66667	7.33333
R10090_220655.1	XM_030251656.1	108168680	0	0	0.08	0	0	0	0	0	0	0	0	0.1	0	0	0	0	0	0	0	0	3	0	0	0	0	0	0	0.0266667	0	0	0.0333333	0	0	1	0	0
R10090_8527.3	XM_006508520.4	210274	0	0	0.03	0.09	0	0	0	0	0.04	0	0	0.03	0.15	0	0	0	0	0.06	0	0	7.55	26.78	0	0	0	0	11.93	0.01	0.03	0.0133333	0.01	0.05	0.02	2.51667	8.92667	3.97667
R10090_217429.2	NM_001347179.2	13682	4.67	1.91	3.59	5.14	5.69	1.37	0	3.57	6.65	5.47	2.93	4.52	8.63	9.37	1.92	0	5.43	10.22	251.24	107.85	202.12	298.88	328.91	82.03	0	209.81	390.94	3.39	4.06667	3.40667	4.30667	6.64	5.21667	187.07	236.607	200.25
R10090_27805.2	XM_011245917.3	268859	0	0	0.01	0.06	0	0	0	0	0.07	0	0	0.01	0.1	0	0	0	0	0.11	0	0	0.68	4.67	0	0	0	0	5.68	0.00333333	0.02	0.0233333	0.00333333	0.0333333	0.0366667	0.226667	1.55667	1.89333
R10090_70812.2	XM_006514277.3	76551	102.12	387.71	212.72	747.13	845.29	495.97	260.15	482.37	417.06	119.55	593.68	267.91	1253.31	1391.51	694.48	380.96	734.8	640.81	12610	49806.4	27462.9	100309	112597	68297.2	8457.99	64934.1	55861.8	234.183	696.13	386.527	327.047	1113.1	585.523	29959.8	93734.4	43084.6
R10090_203097.1	NM_001355504.1	57443	2.21	0	1.47	0	0	0	4.43	0	0	2.59	0	1.85	0	0	0	6.48	0	0	240.59	0	167.39	0	0	0	126.7	0	0.01	1.22667	0	1.47667	1.48	0	2.16	135.993	0	42.2367
R10090_90904.1	NM_001110229.1	14007	0.52	0.36	0.23	0.54	0.55	0.12	0.99	0.5	0.53	0.61	0.55	0.29	0.91	0.91	0.17	1.44	0.77	0.82	97.9	70.04	45.74	110.59	111.98	26.15	48.8	103.29	108.06	0.37	0.403333	0.673333	0.483333	0.663333	1.01	71.2267	82.9067	86.7167
R10090_60967.1	XM_017312243.2	67009	0	0	0	0.03	0	0	0	0	0.19	0	0	0	0.05	0	0	0	0	0.29	0	0	0	3.67	0	0	0	0	21.67	0	0.01	0.0633333	0	0.0166667	0.0966667	0	1.22333	7.22333
R10090_93898.2	XM_006511653.2	19654	0	0	0	0	0	0	0	0	0	0	0	0	0	0	0	0	0	0	0	0	0	0	0	0	0	0	0	0	0	0	0	0	0	0	0	0
R10090_66814.1	XM_017313490.2	56057	0	0	0	0	0	0	0	0	0	0	0	0	0	0	0	0	0	0	0	0	0	0	0	0	0	0	0	0	0	0	0	0	0	0	0	0
R10090_18662.3	XM_006540007.4	26439	0.02	0	0	0	0.02	0	0	0.02	0	0.02	0	0	0	0.03	0	0	0.03	0	1	0	0	0	1	0	0	1	0	0.00666667	0.00666667	0.00666667	0.00666667	0.01	0.01	0.333333	0.333333	0.333333
R10090_201652.1	XM_030254562.1	269116	0	0	0.01	0	0.01	0	0	0	0.05	0	0	0.01	0	0.01	0	0	0	0.08	0	0	1.8	0	2.26	0	0	0	13.92	0.00333333	0.00333333	0.0166667	0.00333333	0.00333333	0.0266667	0.6	0.753333	4.64
R10090_51930.1	XM_017312343.1	74204	2.32	4.76	5.97	1.54	2.79	0.21	8.75	2.9	2.69	2.72	7.28	7.51	2.58	4.59	0.29	12.82	4.42	4.13	156	333.93	419.71	111.72	201.49	15.52	154.99	212.95	196.82	4.35	1.51333	4.78	5.83667	2.48667	7.12333	303.213	109.577	188.253
R10090_51434.1	XM_017318523.2	319535	0.43	0	0.42	0.42	0.28	0.19	0	0.12	0.18	0.51	0	0.54	0.7	0.46	0.27	0	0.18	0.27	61.57	0	63.14	64.21	43.19	30.29	0	17.96	27.04	0.283333	0.296667	0.1	0.35	0.476667	0.15	41.57	45.8967	15
R10090_206020.1	XM_030254656.1	50791	0.09	0.12	0.14	0	0	0.1	0	0.07	0.52	0.1	0.18	0.18	0	0	0.14	0	0.11	0.81	11.47	16.37	20.22	0	0	15.09	0	10.88	76.23	0.116667	0.0333333	0.196667	0.153333	0.0466667	0.306667	16.02	5.03	29.0367
R10090_67243.1	XM_011248641.2	52036	0	0	0	0	0	0	0.05	0	0	0	0	0	0	0	0	0.07	0	0	0	0	0	0	0	0	1.66	0	0	0	0	0.0166667	0	0	0.0233333	0	0	0.553333
R10090_50022.3	XM_006521684.4	106389	0	0	0	0	0	0	0	0.17	0	0	0	0	0	0	0	0	0.26	0	0	0	0	0	0	0	0	4.32	0	0	0	0.0566667	0	0	0.0866667	0	0	1.44
R10090_85662.1	XM_017316705.2	20192	0	0	0.2	0	0	0	0	0	0.19	0	0	0.25	0	0	0	0	0	0.28	0	0	79.87	0	0	0	0	0	77.8	0.0666667	0	0.0633333	0.0833333	0	0.0933333	26.6233	0	25.9333
R10090_42009.3	NM_026259.3	67588	0.16	0	0	0	0	0	0	0	0.09	0.19	0	0	0	0	0	0	0	0.14	12.57	0	0	0	0	0	0	0	7.8	0.0533333	0	0.03	0.0633333	0	0.0466667	4.19	0	2.6
R10090_216798.1	XM_030248844.1	93686	0.23	0.58	0.82	0.43	0.22	0.11	1.45	0.36	0.51	0.26	0.89	1.04	0.72	0.35	0.16	2.13	0.55	0.78	36.65	98.11	139.45	75.6	37.62	20.47	62.05	64.26	89.14	0.543333	0.253333	0.773333	0.73	0.41	1.15333	91.4033	44.5633	71.8167
R10090_41009.2	NM_147000.2	259002	0	0	0	0	0	0	0.16	0	0	0	0	0	0	0	0	0.23	0	0	0	0	0	0	0	0	1	0	0	0	0	0.0533333	0	0	0.0766667	0	0	0.333333
R10090_201743.1	XM_030242507.1	67792	0.27	0	0	0	0	0	0.14	0.3	0	0.32	0	0	0	0	0	0.21	0.45	0	36	0	0	0	0	0	5	43	0	0.09	0	0.146667	0.106667	0	0.22	12	0	16
R10090_212028.1	XM_030244900.1	15273	0	0	0	0	0	0	0.04	0	0	0	0	0	0	0	0	0.06	0	0	0	0	0	0	0	0	2.68	0	0	0	0	0.0133333	0	0	0.02	0	0	0.893333
R10090_67784.1	NM_001167884.1	225888	0	0	0	0	0	0	0	0	0	0	0	0	0	0	0	0	0	0	0	0	0	0	0	0	0	0	0	0	0	0	0	0	0	0	0	0
R10090_59444.4	NM_021275.4	16492	0	0.02	0	0	0	0.02	0	0	0	0	0.03	0	0	0	0.02	0	0	0	0	2.33	0	0	0	2	0	0	0	0.00666667	0.00666667	0	0.01	0.00666667	0	0.776667	0.666667	0
R10090_100269.1	NM_001177986.1	56364	0	0	0	0	0	0	0	0	0.12	0	0	0	0	0	0	0	0	0.19	0	0	0	0	0	0	0	0	5.84	0	0	0.04	0	0	0.0633333	0	0	1.94667
R10090_9906.1	NM_001302651.1	15950	0	0	0	0.03	0.01	0	0	0	0	0	0	0	0.06	0.02	0	0	0	0	0	0	0	3.07	1	0	0	0.11	0	0	0.0133333	0	0	0.0266667	0	0	1.35667	0.0366667
R10090_30414.1	NM_001166620.1	207854	2.03	0	1.88	0.64	0	1.22	2.45	0.3	1.1	2.38	0	2.37	1.08	0	1.7	3.59	0.46	1.69	25.09	0	24.67	8.29	0	16.45	8.07	4.15	15.44	1.30333	0.62	1.28333	1.58333	0.926667	1.91333	16.5867	8.24667	9.22
R10090_73797.1	NM_001289521.1	24136	0	0	0	0.16	0	0	0	0	0.05	0	0	0	0.27	0	0	0	0	0.08	0	0	0	37.76	0	0	0	0	12	0	0.0533333	0.0166667	0	0.09	0.0266667	0	12.5867	4
R10090_64144.2	NM_025531.2	66390	13.92	22.25	17.36	20.34	22.24	17.99	20.89	24.93	32.32	16.29	34.07	21.86	34.12	36.62	25.2	30.59	37.97	49.65	406.48	687.09	532.95	635.99	692.89	582.23	161.22	800.02	1042.25	17.8433	20.19	26.0467	24.0733	31.98	39.4033	542.173	637.037	667.83
R10090_63386.3	XM_006508868.3	69142	0.67	1.36	0.96	1.32	1.05	0.62	1.52	3.98	2.19	0.79	2.08	1.2	2.22	1.73	0.86	2.23	6.06	3.36	23.38	49.85	35	49.55	39.13	23.84	14.03	152.13	83.8	0.996667	0.996667	2.56333	1.35667	1.60333	3.88333	36.0767	37.5067	83.32
R10090_217034.1	XM_030248782.1	71919	0	0.08	0.15	0.13	0.4	0.08	0	0.14	0.14	0	0.12	0.19	0.22	0.66	0.11	0	0.22	0.21	0	4.06	7.49	6.75	20.81	4.04	0	7.53	7.3	0.0766667	0.203333	0.0933333	0.103333	0.33	0.143333	3.85	10.5333	4.94333
R10090_98989.1	XM_006527814.2	14265	2.48	0.9	0.04	0.29	0	0	1.93	0.45	0.21	2.91	1.37	0.05	0.48	0.01	0	2.82	0.68	0.32	251.88	94.63	4.34	31.48	0.5	0	51.41	49.61	22.91	1.14	0.0966667	0.863333	1.44333	0.163333	1.27333	116.95	10.66	41.31
R10090_202737.1	XM_030250156.1	227937	0.62	0.06	1.57	0.48	0.59	0.68	0	0.12	0	0.73	0.09	1.98	0.81	0.97	0.96	0	0.18	0	64.91	6.53	172.15	55.08	66.47	79.76	0	13.79	0	0.75	0.583333	0.04	0.933333	0.913333	0.06	81.1967	67.1033	4.59667
R10090_93679.3	XM_006529126.4	13714	0.34	1.15	0.22	0.55	0.44	0.41	0.74	0.66	0.74	0.39	1.76	0.27	0.93	0.73	0.57	1.08	1	1.14	37.66	133.23	25.41	66.95	53.26	50.95	21.65	79.99	90.22	0.57	0.466667	0.713333	0.806667	0.743333	1.07333	65.4333	57.0533	63.9533
R10090_30227.2	NM_010281.2	14590	2.97	1.23	17.3	0.78	1.36	0.23	2.74	1.09	0.79	3.47	1.88	21.78	1.31	2.24	0.32	4.01	1.65	1.21	82	36	502.67	23	40	7	20	33	24	7.16667	0.79	1.54	9.04333	1.29	2.29	206.89	23.3333	25.6667
R10090_25922.3	NM_013935.3	30963	0	0.21	0	0.09	0	0	0	0	0	0	0.33	0	0.14	0	0	0	0	0	0	4.48	0	1.79	0	0	0	0	0	0.07	0.03	0	0.11	0.0466667	0	1.49333	0.596667	0
R10090_55624.1	XM_017322025.1	18419	0	0	0	0	0	0	0	0	0	0	0	0	0	0	0	0	0	0	0	0	1	0	0	0	0	0	0	0	0	0	0	0	0	0.333333	0	0
R10090_6559.2	XM_011247382.3	74493	0	0.03	0	0	0	0	0	0	0	0	0.04	0	0	0	0	0	0	0	0	2.86	0	0	0	0	0	0	0	0.01	0	0	0.0133333	0	0	0.953333	0	0
R10090_88621.2	NM_028157.2	72219	0	0	0	0	0	0	0	0	0	0	0	0	0	0	0	0	0	0	0	0	0	0	0	0	0	0	0	0	0	0	0	0	0	0	0	0
R10090_46188.4	NM_028712.4	74012	44.12	9.41	7.65	4.57	5.09	7.83	31.01	10.86	7.46	51.65	14.42	9.64	7.67	8.37	10.97	45.41	16.55	11.47	4387	975	796	494	545	868	812	1178	806	20.3933	5.83	16.4433	25.2367	9.00333	24.4767	2052.67	635.667	932
R10090_207979.1	XM_030255263.1	194401	0	0.2	0.39	0	0	0.01	0.18	0	0.11	0	0.31	0.5	0	0	0.02	0.27	0	0.17	0	49.8	96.48	0	0	3.92	11.36	0	27.64	0.196667	0.00333333	0.0966667	0.27	0.00666667	0.146667	48.76	1.30667	13
R10090_12756.1	XM_017314620.2	347708	73.06	24.06	49.47	13.47	13.01	15.45	35.27	26.78	23.19	85.53	36.84	62.3	22.6	21.42	21.63	51.65	40.8	35.63	1238.93	437.87	886.29	240.97	232.68	288.32	158.6	502.79	441.39	48.8633	13.9767	28.4133	61.5567	21.8833	42.6933	854.363	253.99	367.593
R10090_14659.1	NM_001289584.1	83671	0.19	0.14	0.28	0.11	0.08	0	0	0.15	0.38	0.22	0.21	0.35	0.18	0.14	0	0	0.22	0.59	20.79	16.12	32.78	13.36	9.97	0	0	17.77	46.36	0.203333	0.0633333	0.176667	0.26	0.106667	0.27	23.23	7.77667	21.3767
R10090_45827.3	XM_006525626.4	13664	0.31	0	0.26	0	0	0	0	0.09	0.08	0.36	0	0.32	0	0	0	0	0.13	0.12	22.85	0	19.67	0	0	0	0	6.99	6.43	0.19	0	0.0566667	0.226667	0	0.0833333	14.1733	0	4.47333
R10090_83351.1	XM_017322066.1	66882	0	0	0	0	0	0	8.58	0	0	0	0	0	0	0	0	12.56	0	0	0	0	0	0	0	0	173.79	0	0	0	0	2.86	0	0	4.18667	0	0	57.93
R10090_60667.2	XM_011243710.3	22778	0	0	0.01	0	0	0	0	0	0	0	0	0.02	0	0	0	0	0	0	0	0	1.57	0	0	0	0	0	0	0.00333333	0	0	0.00666667	0	0	0.523333	0	0
R10090_61534.3	NM_019650.4	56494	13.22	6.94	18.15	8.78	5.9	1.14	6.96	10.39	12.15	15.48	10.62	22.86	14.72	9.72	1.6	10.19	15.82	18.67	948.85	519.83	1363.89	682.58	455.83	91.04	131.66	814.16	949.9	12.77	5.27333	9.83333	16.32	8.68	14.8933	944.19	409.817	631.907
R10090_219700.2	NM_001347442.2	15566	0	0	0	0	0	0	0	0	0	0	0	0	0	0	0	0	0	0	0	0	0	0	0	0	0	0	0	0	0	0	0	0	0	0	0	0
R10090_12290.2	NM_028120.3	72140	5.63	6.41	8.92	3.64	3.56	3.62	5.26	5.57	6.46	6.59	9.82	11.24	6.11	5.87	5.07	7.7	8.49	9.93	496.16	588.88	822.04	347.98	338.13	355	122	535.6	619	6.98667	3.60667	5.76333	9.21667	5.68333	8.70667	635.693	347.037	425.533
R10090_39735.1	NM_001317723.1	50500	0	0.28	0	0	0	0	0	0	0	0	0.43	0	0	0	0	0	0	0	0	20	0	0	0	0	0	0	0	0.0933333	0	0	0.143333	0	0	6.66667	0	0
R10090_34147.3	XM_006496580.3	80721	0	0.2	0.01	0	0.24	0	0.29	0.57	0.29	0	0.31	0.02	0	0.39	0	0.42	0.86	0.45	0	14	1	0	17	0	5	41	21	0.07	0.08	0.383333	0.11	0.13	0.576667	5	5.66667	22.3333
R10090_217376.1	XM_030248974.1	13972	0	0	0	0	0.08	0	0	0	0	0	0	0	0	0.12	0	0	0	0	0	0	0	0	6.23	0	0	0	0	0	0.0266667	0	0	0.04	0	0	2.07667	0
R10090_20254.1	NM_001018063.2	553127	0.86	0.91	1.5	0.35	0.37	0.41	2.21	0.38	0.54	1.01	1.39	1.89	0.58	0.6	0.57	3.23	0.58	0.84	22.68	25.24	41.58	9.72	10.27	11.85	15.35	10.93	15.87	1.09	0.376667	1.04333	1.43	0.583333	1.55	29.8333	10.6133	14.05
R10090_220292.1	XM_030251423.1	56364	0.05	0.05	0.2	0.08	0.15	0	0	0.05	0	0.06	0.07	0.25	0.13	0.25	0	0	0.07	0	5.73	5.18	22.99	9.47	17.81	0	0	5.66	0	0.1	0.0766667	0.0166667	0.126667	0.126667	0.0233333	11.3	9.09333	1.88667
R10090_219882.1	XM_030251143.1	76952	0	0.1	0	0.15	0	0	1	0	0.2	0	0.16	0	0.25	0	0	1.46	0	0.31	0	13.57	0	20.52	0	0	32.83	0	27.09	0.0333333	0.05	0.4	0.0533333	0.0833333	0.59	4.52333	6.84	19.9733
R10090_56936.4	NM_026932.4	69072	39.32	31.56	51.61	11.23	9.54	7.83	21.72	16.6	22.95	46.03	48.33	65	18.84	15.71	10.96	31.8	25.29	35.27	2693	2258	3701	833	703	597	392	1242	1713	40.83	9.53333	20.4233	53.12	15.17	30.7867	2884	711	1115.67
R10090_95403.3	NM_009103.3	20133	3.27	4.63	6.37	5.87	6.1	2.6	7.32	6.75	5.74	3.83	7.1	8.02	9.85	10.05	3.65	10.72	10.28	8.82	309	456	629	602	621	274	182	695	589	4.75667	4.85667	6.60333	6.31667	7.85	9.94	464.667	499	488.667
R10090_16454.4	NM_172150.5	245866	12.09	12.4	14.17	9.88	10.36	7.56	17.12	18.04	15.71	14.16	18.98	17.84	16.57	17.05	10.59	25.07	27.48	24.14	613.3	658.79	753	540.98	563.79	426.56	229	1001.07	871.28	12.8867	9.26667	16.9567	16.9933	14.7367	25.5633	675.03	510.443	700.45
R10090_35529.1	NM_001304330.1	20353	0	0	0	0.01	0	0	0	0	0	0	0	0	0.02	0	0	0	0	0	0	0	0	1	0	0	0	0	0	0	0.00333333	0	0	0.00666667	0	0	0.333333	0
R10090_215153.1	NM_001360090.1	18814	5.17	3.2	2.1	0.64	1.13	0	7.63	0	1.41	6.05	4.9	2.65	1.07	1.85	0	11.17	0	2.17	99.78	66	42.78	13	23	0	39	0	30.44	3.49	0.59	3.01333	4.53333	0.973333	4.44667	69.52	12	23.1467
R10090_59052.2	XM_006521134.3	383075	0	0	0	0.03	0	0	0.06	0	0	0	0	0	0.05	0	0	0.09	0	0	0	0	0	2	0	0	1	0	0	0	0.01	0.02	0	0.0166667	0.03	0	0.666667	0.333333
R10090_7544.3	XM_006506783.4	78783	0	0.12	0	0.11	0	0	0	0	0	0	0.18	0	0.19	0	0	0	0	0	0	14.4	0	14.49	0	0	0	0	0	0.04	0.0366667	0	0.06	0.0633333	0	4.8	4.83	0
R10090_7535.3	XM_006505276.4	107569	0	0	1.06	0	0	0	0	0.98	0	0	0	1.34	0	0	0	0	1.49	0	0	0	36.21	0	0	0	0	34.9	0	0.353333	0	0.326667	0.446667	0	0.496667	12.07	0	11.6333
R10090_36168.3	NM_019636.3	57915	4.18	5.73	9.25	8.26	8.31	4.16	3.62	3.38	4.59	4.89	8.78	11.65	13.85	13.68	5.82	5.3	5.15	7.05	538.93	769.85	1248.73	1159.25	1157.03	598.49	122.89	475.72	642.05	6.38667	6.91	3.86333	8.44	11.1167	5.83333	852.503	971.59	413.553
R10090_101235.3	XM_006517987.4	218734	0	0	0	0	0	0	0.69	0	0	0	0	0	0	0	0	1.01	0	0	0	0	0	0	0	0	11.95	0	0	0	0	0.23	0	0	0.336667	0	0	3.98333
R10090_86933.2	XM_011248341.3	212989	8.52	13.89	17.84	2.17	3.14	2.34	11.16	7.18	9.77	9.97	21.28	22.47	3.64	5.18	3.28	16.35	10.94	15.01	344	589.88	756.11	94.33	136	105	119	317.87	433	13.4167	2.55	9.37	17.9067	4.03333	14.1	563.33	111.777	289.957
R10090_206623.1	XM_030254056.1	110524	0	0	0	0	0	0	0	0	0	0	0	0	0	0	0	0	0	0	0	0	0	0	0	0	0	0	0	0	0	0	0	0	0	0	0	0
R10090_24657.2	NM_153133.2	103142	1.19	0.94	1.32	0.36	0.68	0.27	0.8	1.08	1.15	1.4	1.44	1.67	0.61	1.12	0.37	1.17	1.64	1.76	74.01	60.87	85.79	24.38	45.18	18.31	13	72.81	77.44	1.15	0.436667	1.01	1.50333	0.7	1.52333	73.5567	29.29	54.4167
R10090_18705.3	XM_006528559.4	279653	0.06	0	0	0.02	0.03	0	0.19	0	0	0.07	0	0	0.04	0.05	0	0.28	0	0	13.32	0	0	5.28	7.08	0	10.71	0	0	0.02	0.0166667	0.0633333	0.0233333	0.03	0.0933333	4.44	4.12	3.57
R10090_217326.1	XM_030249299.1	74006	0	0.86	0.01	0.49	0	0.7	0	1.36	0.64	0	1.32	0.01	0.82	0	0.98	0	2.07	0.98	0	88.43	0.56	52.54	0	77.01	0	146.2	68.42	0.29	0.396667	0.666667	0.443333	0.6	1.01667	29.6633	43.1833	71.54
R10090_37900.2	XM_006514235.3	74053	0	0	0	0	0	0	0	0.01	0.02	0	0	0	0	0	0	0	0.02	0.03	0	0	0	1.86	0	0	0	9.63	13.72	0	0	0.01	0	0	0.0166667	0	0.62	7.78333
R10090_29545.3	XM_006518103.4	71147	0	0	0	0	0	0	0	0	0	0	0	0	0	0	0	0	0	0	0	0	0	0	0	0	0	0	0	0	0	0	0	0	0	0	0	0
R10090_53679.3	XM_006527988.4	236904	0	0	0	0.02	0.02	0.05	0.07	0	0.05	0	0	0	0.03	0.03	0.07	0.1	0	0.07	0	0	0	4.01	3.94	11.78	3.96	0	10.68	0	0.03	0.04	0	0.0433333	0.0566667	0	6.57667	4.88
R10090_100056.3	NM_001025257.3	22339	0	0	0	0.02	0	0	0	0	0	0	0	0	0.04	0	0	0	0	0	0	0	0	2	0	0	0	0	0	0	0.00666667	0	0	0.0133333	0	0	0.666667	0
R10090_16317.1	XM_006528726.1	17141	0.28	0	0.47	0	0	0.28	0	0	0	0.33	0	0.59	0	0	0.39	0	0	0	9.96	0	17.41	0	0	10.89	0	0	0	0.25	0.0933333	0	0.306667	0.13	0	9.12333	3.63	0
R10090_59317.2	NM_026639.2	109978	0.3	0.48	0.49	0.17	0.19	0.18	0.42	0.41	0.46	0.35	0.73	0.62	0.29	0.31	0.26	0.62	0.62	0.7	16	27	28	10	11	11	6	24	27	0.423333	0.18	0.43	0.566667	0.286667	0.646667	23.6667	10.6667	19
R10090_202999.1	XM_030252169.1	75786	0	0	0	0	0.09	0.08	0	0	0	0	0	0	0	0.14	0.11	0	0	0	0	0	0	0	15.07	14.08	0	0	0	0	0.0566667	0	0	0.0833333	0	0	9.71667	0
R10090_81381.1	NM_001177974.1	16179	0	0	0.03	0.03	0.02	0	0	0	0	0	0	0.04	0.05	0.03	0	0	0	0	0	0	2.01	2.03	1.01	0	0	0	0	0.01	0.0166667	0	0.0133333	0.0266667	0	0.67	1.01333	0
R10090_77100.2	NM_198417.2	112415	0.13	0	0.07	0	0.04	0.08	0	0	0	0.15	0	0.09	0	0.07	0.11	0	0	0	14.24	0	8.04	0	5.09	9.69	0	0	0	0.0666667	0.04	0	0.08	0.06	0	7.42667	4.92667	0
R10090_1274.2	NM_007948.2	13870	30.83	26.29	38.89	11.89	14.1	11.06	19.94	23.59	30.13	36.09	40.25	48.98	19.94	23.21	15.49	29.21	35.93	46.29	663.81	603.02	882.59	272.06	322.07	263.08	113.68	560.14	722.19	32.0033	12.35	24.5533	41.7733	19.5467	37.1433	716.473	285.737	465.337
R10090_211495.1	XM_030244159.1	20616	0.19	0.56	0.54	0.11	0	0.02	0.11	0.03	0.33	0.22	0.85	0.67	0.18	0	0.03	0.16	0.04	0.5	14.79	46.39	44.65	9.35	0	1.67	2.24	2.44	28.25	0.43	0.0433333	0.156667	0.58	0.07	0.233333	35.2767	3.67333	10.9767
R10090_30074.1	XM_017313438.2	73463	0.1	0.07	0.02	0.07	0	0.01	0.19	0.05	0.03	0.12	0.11	0.03	0.12	0	0.01	0.29	0.07	0.05	12.25	9	3	9	0	1	6	6	4	0.0633333	0.0266667	0.09	0.0866667	0.0433333	0.136667	8.08333	3.33333	5.33333
R10090_210525.1	NM_001368797.1	18021	0.16	0	0.37	0	0	0.07	0	0	0	0.19	0	0.46	0	0	0.1	0	0	0	22.79	0	53.86	0	0	11	0	0	0	0.176667	0.0233333	0	0.216667	0.0333333	0	25.55	3.66667	0
R10090_19791.1	XM_011242898.2	56032	0	0.18	0.44	0.2	0.39	0	0	0.93	0.4	0	0.27	0.56	0.33	0.64	0	0	1.42	0.62	0	3.82	9.31	4.19	8.25	0	0	20.56	8.94	0.206667	0.196667	0.443333	0.276667	0.323333	0.68	4.37667	4.14667	9.83333
R10090_50348.1	NM_019670.2	56419	10.48	11.33	17.46	7.16	7.95	6.8	15.94	6.88	6.15	12.27	17.35	21.99	12.01	13.09	9.52	23.34	10.49	9.45	1145.18	1289.6	1995.45	850.07	937.49	828.72	458.78	820.66	729.78	13.09	7.30333	9.65667	17.2033	11.54	14.4267	1476.74	872.093	669.74
R10090_9851.3	XM_006531694.3	19697	0	0	0	0	0	0	0	0	0	0	0	0	0	0	0	0	0	0	0	0	0	0	0	0	0	0	0	0	0	0	0	0	0	0	0	0
R10090_202599.1	NM_001356441.1	66691	0	0.42	0.3	0.74	0.3	0	0	0.14	1.06	0	0.64	0.38	1.24	0.49	0	0	0.21	1.64	0	71.73	52.48	132.77	52.67	0	0	24.66	190.1	0.24	0.346667	0.4	0.34	0.576667	0.616667	41.4033	61.8133	71.5867
R10090_52105.2	XM_011243422.3	216441	0	0	0	0	0	0	0	0	0	0	0	0	0	0	0	0	0	0	0	0	0	0	0	0	0	0	0	0	0	0	0	0	0	0	0	0
R10090_63733.1	NM_001285963.1	329919	0	0	0.52	0	0.14	0	0	0.98	0	0	0	0.65	0	0.24	0	0	1.49	0	0	0	14.11	0	4	0	0	28	0	0.173333	0.0466667	0.326667	0.216667	0.08	0.496667	4.70333	1.33333	9.33333
R10090_203755.1	XM_030251939.1	664987	0.57	0.35	0.31	0.24	0.25	0.29	0.39	0.25	0.29	0.66	0.53	0.39	0.4	0.41	0.41	0.57	0.38	0.45	283.93	180.58	160.56	129.25	134.22	163.3	51.42	137.69	158.49	0.41	0.26	0.31	0.526667	0.406667	0.466667	208.357	142.257	115.867
R10090_18336.3	NM_028298.4	72611	109.81	78.05	65.58	139.67	134.85	106.49	86.42	75.95	60.72	128.55	119.51	82.59	234.3	221.99	149.1	126.55	115.7	93.29	10621	7864.7	6635.17	14669.6	14057.1	11479.5	2201.6	8014.14	6380.04	84.48	127.003	74.3633	110.217	201.797	111.847	8373.61	13402.1	5531.93
R10090_214297.1	NM_001363158.1	71562	0	0.13	0	0.2	0	0.04	0	0.25	0.14	0	0.2	0	0.34	0	0.06	0	0.38	0.21	0	5.1	0	8.1	0	1.78	0	10.06	5.49	0.0433333	0.08	0.13	0.0666667	0.133333	0.196667	1.7	3.29333	5.18333
R10090_209312.1	XM_030242301.1	20679	0	0.19	0	0.08	0.07	0	0	0.22	0.05	0	0.29	0	0.13	0.12	0	0	0.33	0.08	0	13.13	0	5.58	5.23	0	0	15.87	3.81	0.0633333	0.05	0.09	0.0966667	0.0833333	0.136667	4.37667	3.60333	6.56
R10090_210621.1	NM_001357186.1	30947	0.29	0.04	0.41	0.13	0.12	0	0	0.23	0.31	0.34	0.06	0.51	0.21	0.2	0	0	0.35	0.48	20.41	2.73	30.22	9.86	9.22	0	0	17.79	24.26	0.246667	0.0833333	0.18	0.303333	0.136667	0.276667	17.7867	6.36	14.0167
R10090_204702.1	XM_030252769.1	67144	0.61	0.82	0.3	1.36	1.23	0.77	0	0.89	0.92	0.72	1.26	0.37	2.28	2.02	1.08	0	1.36	1.42	37.16	52.06	18.91	89.3	80.09	51.92	0	59.1	61.09	0.576667	1.12	0.603333	0.783333	1.79333	0.926667	36.0433	73.77	40.0633
R10090_24744.1	XM_017319104.2	407823	0	0.11	0.27	0.18	0	0	0	0	0	0	0.17	0.34	0.3	0	0	0	0	0	0	23.31	55.77	39.14	0	0	0	0	0	0.126667	0.06	0	0.17	0.1	0	26.36	13.0467	0
R10090_78376.2	XM_011250779.3	117589	0	0.02	0	0	0	0	0	0	0	0	0.02	0	0	0	0	0	0	0	0	4.89	0	0	0	0	0	0	0	0.00666667	0	0	0.00666667	0	0	1.63	0	0
R10090_215182.1	XM_030247266.1	23986	0.07	0.06	0.14	0	0.02	0	0	0.04	0.14	0.08	0.1	0.17	0	0.03	0	0	0.06	0.22	4.78	4.38	9.44	0	1.44	0	0	2.88	10.2	0.09	0.00666667	0.06	0.116667	0.01	0.0933333	6.2	0.48	4.36
R10090_87066.4	NM_027328.4	68988	4.93	9.73	10.9	5.76	5.28	3.71	5.35	6.92	11.46	5.77	14.89	13.73	9.67	8.69	5.2	7.83	10.54	17.61	360	742	834	456.41	415	302	103	552	911.67	8.52	4.91667	7.91	11.4633	7.85333	11.9933	645.333	391.137	522.223
R10090_214293.1	XM_030246326.1	71562	0	0	0	0.17	0.09	0.08	0	0	0	0	0	0	0.29	0.15	0.11	0	0	0	0	0	0	10.98	5.89	4.91	0	0	0	0	0.113333	0	0	0.183333	0	0	7.26	0
R10090_38945.3	XM_006509895.4	100502940	0	0	0	0	0	0	0	0	0	0	0	0	0	0	0	0	0	0	0	0	0	0	0	0	0	0	0	0	0	0	0	0	0	0	0	0
R10090_220297.1	XM_030251412.1	56364	0	0	0	0	0.05	0	0	0	0	0	0	0	0	0.08	0	0	0	0	0	0	0	0	6.75	0	0	0	0	0	0.0166667	0	0	0.0266667	0	0	2.25	0
R10090_97676.2	NM_133792.3	192654	2.24	3.4	4.61	2.4	3.37	1.24	1.22	1.96	5.07	2.62	5.21	5.8	4.03	5.55	1.74	1.79	2.99	7.79	142	225.15	305.72	164.89	229.68	87.36	20.45	135.72	350.05	3.41667	2.33667	2.75	4.54333	3.77333	4.19	224.29	160.643	168.74
R10090_84173.1	NM_001177511.2	237362	0.14	0.17	0.03	0.02	0.08	0.13	0.35	0.19	0.03	0.16	0.25	0.04	0.03	0.14	0.18	0.52	0.29	0.05	14.79	18.75	3.55	2.02	9.83	15.32	10.1	22.84	3.57	0.113333	0.0766667	0.19	0.15	0.116667	0.286667	12.3633	9.05667	12.17
R10090_11762.1	NM_207143.1	258246	0.22	0	0	0	0.05	0.1	0	0.05	0	0.26	0	0	0	0.09	0.14	0	0.08	0	4	0	0	0	1	2	0	1	0	0.0733333	0.05	0.0166667	0.0866667	0.0766667	0.0266667	1.33333	1	0.333333
R10090_20301.1	NM_001199676.1	207565	0	0	0	0	0	0	0	0	0	0	0	0	0	0	0	0	0	0	0	0	0	0	0	0	0	0	0	0	0	0	0	0	0	0	0	0
R10090_13235.2	NM_172418.2	74490	0.08	0.04	0.08	0.02	0	0.04	0.08	0	0.07	0.1	0.06	0.1	0.03	0	0.05	0.11	0	0.1	4	2	4	1.05	0	2	1	0	3.58	0.0666667	0.02	0.05	0.0866667	0.0266667	0.07	3.33333	1.01667	1.52667
R10090_36846.3	XM_006520094.4	320865	0	0	0	0	0.28	0	0	0	0	0	0	0	0	0.46	0	0	0	0	0	0	0	0	43.62	0	0	0	0	0	0.0933333	0	0	0.153333	0	0	14.54	0
R10090_96355.1	XM_017317445.1	224903	0	0	0	0	0	0.02	0.91	0	0.04	0	0	0	0	0	0.03	1.34	0	0.06	0	0	0	0	0	1.57	13.97	0	2.37	0	0.00666667	0.316667	0	0.01	0.466667	0	0.523333	5.44667
R10090_80526.3	NM_027629.3	70974	1.66	1.89	2.3	1.53	0.89	0.79	3.56	0.8	0.8	1.94	2.89	2.89	2.56	1.46	1.11	5.22	1.22	1.23	348	412	504.64	349.87	201.77	186	197	183.81	181.88	1.95	1.07	1.72	2.57333	1.71	2.55667	421.547	245.88	187.563
R10090_208569.1	XM_030242255.1	20190	0.07	0.02	0.03	0	0	0.01	0.03	0.01	0.01	0.08	0.04	0.04	0	0	0.01	0.05	0.01	0.02	23	8	12	1	1	3	3	2	4	0.04	0.00333333	0.0166667	0.0533333	0.00333333	0.0266667	14.3333	1.66667	3
R10090_67398.3	XM_006502976.4	230590	0	0	0	0	0.03	0	0	0	0	0	0	0	0	0.04	0	0	0	0	0	0	0	0	2.58	0	0	0	0	0	0.01	0	0	0.0133333	0	0	0.86	0
R10090_8421.2	XM_006535079.2	52397	0.07	0.03	0.09	0	0.13	0.01	0	0.05	0.12	0.08	0.05	0.12	0	0.22	0.02	0	0.08	0.18	10.23	5.53	15.04	0	22.24	2.18	0	8.38	19.99	0.0633333	0.0466667	0.0566667	0.0833333	0.08	0.0866667	10.2667	8.14	9.45667
R10090_30300.3	XM_006535677.4	213990	0	0.11	0	0	0	0	0	0	0	0	0.17	0	0	0	0	0	0	0	0	7.11	0	0	0	0	0	0	0	0.0366667	0	0	0.0566667	0	0	2.37	0	0
R10090_214481.1	XM_030247055.1	115488023	0.28	0.2	0.11	0.33	0.11	0.15	0.39	0.32	0.11	0.33	0.3	0.14	0.56	0.18	0.21	0.57	0.48	0.18	16.4	12.01	6.99	20.96	6.97	9.84	5.98	20.1	7.28	0.196667	0.196667	0.273333	0.256667	0.316667	0.41	11.8	12.59	11.12
R10090_41534.1	NM_001081129.1	238680	0.67	0.43	0.58	0.6	0.55	0.16	0.59	0.94	0.85	0.78	0.65	0.72	1	0.91	0.23	0.86	1.44	1.31	77.41	51.48	69.88	75.39	69.18	21	18	119.43	107.34	0.56	0.436667	0.793333	0.716667	0.713333	1.20333	66.2567	55.19	81.59
R10090_97858.1	XM_017314211.2	103733	0.18	1.35	0.69	0.84	0.63	0.3	0	1.96	1.55	0.21	2.07	0.87	1.41	1.03	0.42	0	2.99	2.39	7.9	61.14	31.16	38.99	29.02	14.5	0	92.59	73.39	0.74	0.59	1.17	1.05	0.953333	1.79333	33.4	27.5033	55.3267
R10090_208060.1	XM_030255039.1	101187	2.08	3.03	3.09	0.42	0.77	0.72	1.92	1.75	2.12	2.43	4.64	3.89	0.7	1.27	1	2.81	2.67	3.26	115.77	176.89	180.5	25.07	46.31	44.48	28.24	106.62	129.19	2.73333	0.636667	1.93	3.65333	0.99	2.91333	157.72	38.62	88.0167
R10090_100913.3	XM_006524539.3	383295	9.73	4.91	3.96	4.76	5.4	6.66	6.01	7.15	8.81	11.39	7.52	4.98	7.99	8.88	9.33	8.8	10.89	13.54	517.41	273.48	220.38	273.54	307.99	393.92	84.2	415.88	511.77	6.2	5.60667	7.32333	7.96333	8.73333	11.0767	337.09	325.15	337.283
R10090_30820.3	XM_006511610.3	102636701	31.19	26.61	14.25	13.2	15.73	10.25	8.05	29.33	25.69	36.51	40.75	17.94	22.14	25.89	14.36	11.79	44.68	39.48	585	533.99	282	262	312	212	40	608.04	539	24.0167	13.06	21.0233	31.7333	20.7967	31.9833	466.997	262	395.68
R10090_19942.2	NM_001025571.2	27371	0	0	0	0	0	0	0	0.01	0.02	0	0	0	0	0	0	0	0.02	0.04	0	0	0	0	0	0	0	1.5	3.01	0	0	0.01	0	0	0.02	0	0	1.50333
R10090_100853.2	XM_006539067.3	56365	0	0	0.06	0	0	0	0	0.04	0	0	0	0.07	0	0	0	0	0.06	0	0	0	3	0	0	0	0	2	0	0.02	0	0.0133333	0.0233333	0	0.02	1	0	0.666667
R10090_211786.1	XM_030244594.1	71268	1.35	2.14	6.11	0.94	0.71	1.04	0.41	0.41	2.58	1.58	3.28	7.7	1.57	1.17	1.45	0.6	0.63	3.97	75.49	125.14	357.23	56.38	42.69	64.38	6	25.3	157.37	3.2	0.896667	1.13333	4.18667	1.39667	1.73333	185.953	54.4833	62.89
R10090_219917.1	XM_030250763.1	17859	0	0	0	0	0.2	0	0	0.55	0	0	0	0	0	0.33	0	0	0.84	0	0	0	0	0	12.1	0	0	33.62	0	0	0.0666667	0.183333	0	0.11	0.28	0	4.03333	11.2067
R10090_35582.3	NM_028316.3	72667	0	0.74	0	0.44	0.77	0.31	0.23	0.22	0.63	0	1.13	0	0.74	1.27	0.43	0.33	0.33	0.96	0	76.62	0	48	83	34	6	23.65	68	0.246667	0.506667	0.36	0.376667	0.813333	0.54	25.54	55	32.55
R10090_9320.3	NM_175118.3	67446	0.13	0.12	0.3	0	0.03	0.14	0.6	0.06	0.17	0.15	0.18	0.38	0	0.05	0.2	0.87	0.09	0.26	4	4	10	0	1	5	5	2	6	0.183333	0.0566667	0.276667	0.236667	0.0833333	0.406667	6	2	4.33333
R10090_86441.1	XM_017320219.2	242594	1.04	0.92	0.53	0.32	0.56	0.18	0.39	1.02	0.47	1.22	1.42	0.67	0.54	0.93	0.25	0.57	1.56	0.72	93.62	86.64	50.22	31.67	54.42	18.15	9.14	100.46	45.93	0.83	0.353333	0.626667	1.10333	0.573333	0.95	76.8267	34.7467	51.8433
R10090_66428.1	XM_006502149.2	74044	0	0.66	1.89	0.23	0.51	0	3.89	0.81	0.22	0	1.01	2.38	0.38	0.83	0	5.69	1.23	0.33	0	73.89	211.93	26.49	58.59	0	110	94.79	25.35	0.85	0.246667	1.64	1.13	0.403333	2.41667	95.2733	28.36	76.7133
R10090_52890.1	XM_017315498.2	218543	0	0.03	0.02	0	0	0.01	0	0	0	0	0.04	0.02	0	0	0.01	0	0	0	0	8.55	5.32	0	0	2.44	0	0	0	0.0166667	0.00333333	0	0.02	0.00333333	0	4.62333	0.813333	0
R10090_19392.1	XM_017320221.2	226861	12.23	21.79	11.72	8.07	8.46	2.98	14.4	21.96	23	14.32	33.36	14.76	13.53	13.93	4.17	21.08	33.45	35.35	525	982	527.57	373	389	142	163	1032	1082	15.2467	6.50333	19.7867	20.8133	10.5433	29.96	678.19	301.333	759
R10090_211931.1	XM_030244235.1	215494	0.13	0	0	0	0	0	0	0	0.1	0.15	0	0	0	0	0	0	0	0.16	7.82	0	0	0	0	0	0	0	6.87	0.0433333	0	0.0333333	0.05	0	0.0533333	2.60667	0	2.29
R10090_212259.1	XM_030244816.1	108829	0	0	0	0	0	0	0	0	0	0	0	0	0	0	0	0	0	0	0	0	0	0	0	0	0	0	0	0	0	0	0	0	0	0	0	0
R10090_44852.1	NM_001310713.1	15463	0.32	0	1.62	0	0.23	0.16	0.28	0.11	0.01	0.37	0	2.04	0	0.37	0.22	0.41	0.16	0.02	60.39	0	320.96	0	46.13	33.44	13.95	22.11	2.78	0.646667	0.13	0.133333	0.803333	0.196667	0.196667	127.117	26.5233	12.9467
R10090_10968.3	XM_006529295.3	208263	3.43	12.44	6.93	7.05	9.56	2.77	8.21	17.02	12.74	4.02	19.04	8.73	11.83	15.74	3.88	12.03	25.93	19.58	154.62	587.46	327.3	342.32	461.5	138.69	97.55	838.99	628.11	7.6	6.46	12.6567	10.5967	10.4833	19.18	356.46	314.17	521.55
R10090_44140.1	NM_001326560.1	20965	0	0.06	0	0	0	0	0	0	0	0	0.1	0	0	0	0	0	0	0	0	5	0	0	0	0	0	0	0	0.02	0	0	0.0333333	0	0	1.66667	0	0
R10090_58600.1	NM_001252109.1	320405	0.18	0.1	0.08	0.09	0.05	0	0.14	0.15	0.07	0.21	0.15	0.1	0.16	0.08	0	0.2	0.23	0.11	5.63	3.24	2.68	3.18	1.73	0	1.15	5.27	2.59	0.12	0.0466667	0.12	0.153333	0.08	0.18	3.85	1.63667	3.00333
R10090_207042.1	NM_001363327.1	66138	0	0	0	0.17	0	0	0	0	0	0	0	0	0.29	0	0	0	0	0	0	0	0	7.05	0	0	0	0	0	0	0.0566667	0	0	0.0966667	0	0	2.35	0
R10090_49799.1	NM_026805.1	68666	0.61	0.89	1.01	0.73	0.49	0.17	0.87	0.89	1.2	0.71	1.37	1.27	1.23	0.8	0.24	1.27	1.35	1.85	45	69	78	59	39	14	17	72	97	0.836667	0.463333	0.986667	1.11667	0.756667	1.49	64	37.3333	62
R10090_220606.1	NM_001368261.1	236082	0	0	0	0	0	0	0	0	0	0	0	0	0	0	0	0	0	0	0	0	0	0	0	0	0	0	0	0	0	0	0	0	0	0	0	0
R10090_70858.1	XM_017321370.1	12332	0.64	1.57	3.97	1.45	1.12	0.29	0.3	1.16	1.14	0.74	2.41	4.99	2.44	1.85	0.4	0.44	1.76	1.76	16	42	105	39	30	8	2	32	31.9	2.06	0.953333	0.866667	2.71333	1.56333	1.32	54.3333	25.6667	21.9667
R10090_21252.3	XM_006509143.4	320165	0.2	0.29	0.36	0.08	0.05	0.11	0.49	0.06	0.02	0.23	0.44	0.46	0.13	0.08	0.15	0.72	0.09	0.04	43.54	65.79	82.6	19.01	11.79	26.13	28.5	13.3	5.78	0.283333	0.08	0.19	0.376667	0.12	0.283333	63.9767	18.9767	15.86
R10090_46826.5	NM_007901.5	13609	0	0.04	0.03	0.08	0	0	0	0	0	0	0.06	0.03	0.13	0	0	0	0	0	0	3	2	6	0	0	0	0	0	0.0233333	0.0266667	0	0.03	0.0433333	0	1.66667	2	0
R10090_92820.2	NM_001136062.2	13808	0	0	0.23	0	0	0	0.08	0.03	0.07	0	0	0.29	0	0	0	0.12	0.04	0.11	0	0	7.53	0	0	0	0.66	0.99	2.59	0.0766667	0	0.06	0.0966667	0	0.09	2.51	0	1.41333
R10090_76631.3	XM_006515023.4	20403	0.65	0	0	0.67	0	0	0	0	0.69	0.76	0	0	1.12	0	0	0	0	1.06	93.54	0	0	104.54	0	0	0	0	107.32	0.216667	0.223333	0.23	0.253333	0.373333	0.353333	31.18	34.8467	35.7733
R10090_40745.2	XM_006518847.3	219103	4.54	5.51	10.21	2.02	2.16	0	9.39	4.2	2.16	5.32	8.44	12.86	3.39	3.55	0	13.75	6.4	3.32	524.49	662.78	1232.6	253.87	268.93	0	285.57	528.84	270.65	6.75333	1.39333	5.25	8.87333	2.31333	7.82333	806.623	174.267	361.687
R10090_217294.1	XM_030249305.1	74108	0	0.32	0.99	0.16	0.28	0	0	0	0	0	0.5	1.24	0.26	0.46	0	0	0	0	0	22.85	69.9	11.44	20.11	0	0	0	0	0.436667	0.146667	0	0.58	0.24	0	30.9167	10.5167	0
R10090_19250.2	NM_153169.2	245468	0.01	0	0.02	0	0	0	0	0.01	0	0.01	0	0.03	0	0	0	0	0.02	0	1.01	0	2.03	0	0	0	0	1.02	0	0.01	0	0.00333333	0.0133333	0	0.00666667	1.01333	0	0.34
R10090_85944.1	NM_001025379.1	218877	0	0	0	0	0	0	0	0	0	0	0	0	0	0	0	0	0	0	0	0	0	0	0	0	0	0	0	0	0	0	0	0	0	0	0	0
R10090_219628.1	NM_001348180.1	107351	0.28	0.03	0.47	0.2	0.16	0.02	0.91	0.1	0.28	0.33	0.05	0.6	0.34	0.26	0.03	1.33	0.16	0.43	36.01	4.31	64.18	28.65	21.83	3.18	31	14.51	38.98	0.26	0.126667	0.43	0.326667	0.21	0.64	34.8333	17.8867	28.1633
R10090_50218.3	NM_009426.3	22044	0.17	0.49	0.07	0.03	0.23	0.03	0.26	0.06	0.12	0.2	0.75	0.08	0.05	0.37	0.04	0.38	0.1	0.19	5	15	2	1	7	1	2	2	4	0.243333	0.0966667	0.146667	0.343333	0.153333	0.223333	7.33333	3	2.66667
R10090_15454.1	XM_017322029.2	18616	0	0.25	0	0	0.16	0	0	0	0	0	0.38	0	0	0.27	0	0	0	0	0	55.73	0	0	38.04	0	0	0	0	0.0833333	0.0533333	0	0.126667	0.09	0	18.5767	12.68	0
R10090_59957.3	XM_006503268.4	66233	5.36	8.59	7.79	5.12	3.9	6.21	1.18	6.1	8.92	6.27	13.15	9.81	8.59	6.43	8.7	1.72	9.29	13.71	190.19	321.24	290.34	195.43	148.21	244.79	11.02	237.43	348.47	7.24667	5.07667	5.4	9.74333	7.90667	8.24	267.257	196.143	198.973
R10090_93579.1	XM_017316084.2	54169	1.6	1.31	0.52	1.34	0.88	1.72	2.29	1.61	0.56	1.87	2.01	0.66	2.25	1.45	2.41	3.36	2.45	0.85	294.32	251.07	100.86	268.69	175.23	352.73	110.92	322.65	110.53	1.14333	1.31333	1.48667	1.51333	2.03667	2.22	215.417	265.55	181.367
R10090_209668.1	XM_030242789.1	54006	0	0.49	0	0.24	0.26	0	0.52	0.5	0.04	0	0.75	0	0.4	0.43	0	0.77	0.77	0.06	0	25.2	0	12.72	13.82	0	6.77	27.03	2.11	0.163333	0.166667	0.353333	0.25	0.276667	0.533333	8.4	8.84667	11.97
R10090_208695.1	NM_001358876.1	245886	4.54	0	1.5	1.7	1.42	0.44	8.25	1.15	1.28	5.32	0	1.89	2.85	2.34	0.62	12.08	1.75	1.96	457.33	0	158.35	185.93	154.21	49.61	218.74	126.42	139.46	2.01333	1.18667	3.56	2.40333	1.93667	5.26333	205.227	129.917	161.54
R10090_25359.2	XM_011239217.3	94217	0	0	0	0	0	0	0	0	0	0	0	0	0	0	0.01	0	0	0	0	0	0	0	0	1.06	0	0	0	0	0	0	0	0.00333333	0	0	0.353333	0
R10090_212150.1	XM_030244991.1	213402	0	0	0	0	0	0	0	0.14	0	0	0	0	0	0	0	0	0.22	0	0	0	0	0	0	0	0	16.12	0	0	0	0.0466667	0	0	0.0733333	0	0	5.37333
R10090_95547.2	XM_006522531.3	70144	0.15	0.6	0	0.22	0	0	0	0	0	0.18	0.92	0	0.36	0	0	0	0	0	31.15	128.65	0	48.88	0	0	0	0	0	0.25	0.0733333	0	0.366667	0.12	0	53.2667	16.2933	0
R10090_12702.2	XM_006518321.3	103978	0.09	0.06	0.1	0.01	0.1	0.02	0.08	0.07	0.04	0.11	0.09	0.13	0.02	0.17	0.03	0.11	0.11	0.06	23.38	14.83	27.11	3.69	27.1	6.16	4.98	19.76	11.13	0.0833333	0.0433333	0.0633333	0.11	0.0733333	0.0933333	21.7733	12.3167	11.9567
R10090_220100.1	NM_001356360.1	68995	0	0.58	4.6	0.13	0	0	1.35	0	0.51	0	0.88	5.79	0.22	0	0	1.98	0	0.79	0	10.46	82.08	2.35	0	0	6.05	0	9.71	1.72667	0.0433333	0.62	2.22333	0.0733333	0.923333	30.8467	0.783333	5.25333
R10090_202167.1	XM_030247335.1	14007	0	0	0	0	0	0	0	0	0	0	0	0	0	0	0	0	0	0	0	0	0	0	0	0	0	0	0	0	0	0	0	0	0	0	0	0
R10090_79828.3	XM_006501512.4	242274	0	0	0	0	0	0	0	0	0	0	0	0	0	0	0.01	0	0	0	1.08	0	1.31	0	0	2.07	0	0	1.71	0	0	0	0	0.00333333	0	0.796667	0.69	0.57
R10090_219421.1	NM_001362454.1	319322	1.8	4.76	5.81	1.35	1.96	0.74	3.01	0.9	1.61	2.11	7.29	7.32	2.27	3.23	1.04	4.41	1.38	2.48	135.85	374.25	458.03	110.27	159.12	62.05	59.81	74.37	132.04	4.12333	1.35	1.84	5.57333	2.18	2.75667	322.71	110.48	88.74
R10090_217882.1	NM_001361436.1	213389	0.33	0.57	0.52	0.19	0.35	0.11	1.33	0.01	0.4	0.39	0.87	0.65	0.31	0.57	0.15	1.95	0.01	0.61	10.29	18.36	16.69	6.14	11.39	3.68	10.8	0.21	13.56	0.473333	0.216667	0.58	0.636667	0.343333	0.856667	15.1133	7.07	8.19
R10090_215416.1	XM_030247253.1	235956	0.05	0	0	0	0	0.04	0	0	0.12	0.06	0	0	0	0	0.05	0	0	0.19	3.41	0	0	0	0	2.75	0	0	9.41	0.0166667	0.0133333	0.04	0.02	0.0166667	0.0633333	1.13667	0.916667	3.13667
R10090_6492.1	XM_017316060.1	328381	0	0	0	0.46	0.38	0	1.31	0	0.28	0	0	0	0.76	0.62	0	1.91	0	0.43	0	0	0	62	51	0	43	0	37.94	0	0.28	0.53	0	0.46	0.78	0	37.6667	26.98
R10090_72772.2	NM_027032.2	69310	34.23	24.89	29.7	12	14.26	10.09	16.9	29.6	24.54	40.07	38.11	37.41	20.12	23.47	14.13	24.75	45.09	37.7	970.8	746.84	885.71	364	431	317	126.7	922.8	768.89	29.6067	12.1167	23.68	38.53	19.24	35.8467	867.783	370.667	606.13
R10090_103746.3	XM_006498651.4	12509	0.42	0	0.14	0.45	0	0	0	0.21	0.22	0.49	0	0.18	0.75	0	0	0	0.32	0.34	16.23	0	5.71	18.85	0	0	0	8.88	9.48	0.186667	0.15	0.143333	0.223333	0.25	0.22	7.31333	6.28333	6.12
R10090_92740.2	NM_008087.3	14453	0	0	0.1	0	0	0	0	0	0	0	0	0.13	0	0	0	0	0	0	0	0	5.73	0	0	0	0	0	0	0.0333333	0	0	0.0433333	0	0	1.91	0	0
R10090_19000.3	XM_006514030.4	68371	2.22	4.01	1.96	1.73	1.45	3.25	2.81	1.63	0.53	2.6	6.14	2.47	2.91	2.38	4.56	4.11	2.48	0.82	132.37	249.75	122.09	111.57	92.67	215.56	44.1	105.84	34.74	2.73	2.14333	1.65667	3.73667	3.28333	2.47	168.07	139.933	61.56
R10090_55690.2	XM_006523764.3	17356	1.3	1.07	3.32	0.12	1.16	0	0	0.7	0.71	1.52	1.64	4.18	0.19	1.91	0	0	1.06	1.1	238.91	204.72	636.2	23.15	230.21	0	0	139.32	142.04	1.89667	0.426667	0.47	2.44667	0.7	0.72	359.943	84.4533	93.7867
R10090_12189.2	XM_011243548.3	67972	0	0	0	0.03	0.08	0	0	0.1	0.1	0	0	0	0.05	0.14	0	0	0.15	0.15	0	0	0	5.4	14.63	0	0	17.14	17.42	0	0.0366667	0.0666667	0	0.0633333	0.1	0	6.67667	11.52
R10090_12360.3	NM_008775.3	18475	4.35	4.71	4.83	3.5	3.2	2.47	3.54	5.88	5.16	5.09	7.21	6.08	5.87	5.27	3.45	5.18	8.95	7.92	437	492.81	508	381.74	347.13	276.37	93.66	644.3	563.12	4.63	3.05667	4.86	6.12667	4.86333	7.35	479.27	335.08	433.693
R10090_37398.4	NM_145614.4	235339	9.1	11.36	10	9.73	10.54	6.15	16.4	15.7	13.56	10.65	17.4	12.6	16.33	17.35	8.62	24.02	23.92	20.83	868	1129	998	1008	1083	654	412	1634	1405	10.1533	8.80667	15.22	13.55	14.1	22.9233	998.333	915	1150.33
R10090_214140.1	XM_030246272.1	69066	0	0.18	0.04	0	0.03	0	0	0.15	0.03	0	0.28	0.05	0	0.05	0	0	0.23	0.04	0	11.14	2.34	0	2.09	0.22	0	9.61	1.7	0.0733333	0.01	0.06	0.11	0.0166667	0.09	4.49333	0.77	3.77
R10090_49284.2	NM_027009.2	69263	108.24	99.68	92.56	75.88	76.79	57.74	82.75	144.81	124.49	126.72	152.63	116.58	127.29	126.42	80.85	121.17	220.59	191.28	2690.86	2629.6	2421.86	2012.41	2030.4	1587.46	544	3962.71	3430.81	100.16	70.1367	117.35	131.977	111.52	177.68	2580.77	1876.76	2645.84
R10090_43662.2	NM_015759.2	30938	0	0	0	0.02	0.08	0	0	0	0	0	0	0	0.03	0.14	0	0	0	0	0	0	0	1.49	6.45	0	0	0	0	0	0.0333333	0	0	0.0566667	0	0	2.64667	0
R10090_59878.1	XM_017312226.2	66078	0	0	0	0	0	0	0	0	0	0	0	0	0	0	0	0	0	0	0	0	0	0	0	0	0	0	0	0	0	0	0	0	0	0	0	0
R10090_103406.2	NM_011081.3	18700	5.75	5.63	5.82	6.95	7.11	2.58	8.27	6.72	4.8	6.73	8.62	7.34	11.66	11.7	3.61	12.1	10.24	7.37	486	496	515	637	647	243	184	619.9	440.98	5.73333	5.54667	6.59667	7.56333	8.99	9.90333	499	509	414.96
R10090_80501.3	NM_001039105.3	328424	0	0.21	0.47	0.07	0	0.02	0.29	0.31	0	0	0.32	0.59	0.12	0	0.03	0.42	0.47	0	0	8.64	19.52	3	0	1	3	13.24	0	0.226667	0.03	0.2	0.303333	0.05	0.296667	9.38667	1.33333	5.41333
R10090_468.3	XM_006516738.4	68404	0	0	0	0	0	0	0	0	0	0	0	0	0	0	0	0	0	0	0	0	0	0	0	0	0	0	0	0	0	0	0	0	0	0	0	0
R10090_87617.3	XM_006517452.4	76577	0	1.44	3.1	0.4	0.78	0	1.1	1.42	1.83	0	2.21	3.9	0.67	1.29	0	1.61	2.17	2.8	0.04	105.17	226.45	30.03	58.82	0	20.15	108.59	138.72	1.51333	0.393333	1.45	2.03667	0.653333	2.19333	110.553	29.6167	89.1533
R10090_66872.3	XM_006528400.4	67071	0	0	0	0.49	0	0	0	0	0	0	0	0	0.81	0	0	0	0	0	0	0	0	59.26	0	0	0	0	0	0	0.163333	0	0	0.27	0	0	19.7533	0
R10090_86190.1	NM_001101516.2	383563	0.04	0.04	0.09	0.04	0	0	0.08	0.04	0	0.05	0.07	0.11	0.07	0	0	0.12	0.06	0	2	2	4	2	0	0	1	2	0	0.0566667	0.0133333	0.04	0.0766667	0.0233333	0.06	2.66667	0.666667	1
R10090_80034.1	NM_001252218.1	114641	11.87	13.37	21.64	3.85	5.13	5.22	12.22	6.72	7.74	13.89	20.47	27.25	6.45	8.44	7.31	17.89	10.24	11.9	306.53	366.21	588.18	106.15	140.92	149.29	83.46	191.15	221.57	15.6267	4.73333	8.89333	20.5367	7.4	13.3433	420.307	132.12	165.393
R10090_217825.1	XM_030250124.1	75296	0	0	0	0	0	0	0	0.12	0.17	0	0	0	0	0	0	0	0.18	0.25	0	0	0	0	0	0	0	10.33	14.47	0	0	0.0966667	0	0	0.143333	0	0	8.26667
R10090_217177.1	XM_030248394.1	18521	0	0	0	0	0	0	0	0	0	0	0	0	0	0	0	0	0	0	0	0	0	0	0	0	0	0	0	0	0	0	0	0	0	0	0	0
R10090_209532.1	XM_030242352.1	21843	0	0	0	0.23	0	0	0	0	0	0	0	0	0.39	0	0	0	0	0	0	0	0	12.37	0	0	0	0	0	0	0.0766667	0	0	0.13	0	0	4.12333	0
R10090_207367.1	NM_001364596.1	627049	0	0	0	0	0	0	0	0	0.07	0	0	0	0	0	0	0	0	0.1	0	0	0	0	0	0	0	0	7.28	0	0	0.0233333	0	0	0.0333333	0	0	2.42667
R10090_102462.2	XM_011248072.3	70060	0	0	0	0	0	0	0	0	0	0	0	0	0	0	0	0	0	0	0	0	0	0	0	0	0	0	0	0	0	0	0	0	0	0	0	0
R10090_206926.1	XM_030254275.1	20602	0	0	0	0	0	0	0	0	0	0	0	0	0	0.01	0	0	0	0	0	0	0	0	1.11	0	0	0	0	0	0	0	0	0.00333333	0	0	0.37	0
R10090_12120.3	XM_006515443.4	12454	0	0.15	0	0	0.14	0	0	0	0	0	0.23	0	0	0.24	0	0	0	0	0	10.51	0	0	10.35	0	0	0	0	0.05	0.0466667	0	0.0766667	0.08	0	3.50333	3.45	0
R10090_9583.3	XM_006540098.4	320435	0	0	0.01	0.01	0.01	0	0	0	0	0	0	0.02	0.02	0.02	0	0	0	0	0	0	1	1	1	0	0	0	0	0.00333333	0.00666667	0	0.00666667	0.0133333	0	0.333333	0.666667	0
R10090_8753.4	NM_175095.4	52245	78.59	52.06	59.34	32.12	31.23	28.75	52	55.09	48.77	92	79.72	74.74	53.89	51.42	40.25	76.15	83.92	74.94	5385	3726	4257	2384	2302	2193	939	4123	3641	63.33	30.7	51.9533	82.1533	48.52	78.3367	4456	2293	2901
R10090_207857.1	XM_030255610.1	72895	0	0.02	0	0	0	0	0	0	0	0	0.03	0	0	0	0	0	0	0	0	3.35	0	0	0	0	0	0	0	0.00666667	0	0	0.01	0	0	1.11667	0	0
R10090_36009.2	NM_146305.2	258302	0	0.05	0	0.09	0.09	0	0.18	0	0.13	0	0.07	0	0.15	0.15	0	0.27	0	0.2	0	1	0	2	2	0	1	0	3	0.0166667	0.06	0.103333	0.0233333	0.1	0.156667	0.333333	1.33333	1.33333
R10090_4847.1	NM_001166583.1	78755	0.71	0	0	0	0	0	0	0	0.22	0.83	0	0	0	0	0	0	0	0.34	56.91	0	0	0	0	0	0	0	18.96	0.236667	0	0.0733333	0.276667	0	0.113333	18.97	0	6.32
R10090_220347.1	NM_001365115.1	331524	0	0	0.02	0	0	0	0	0.03	0	0	0	0.03	0	0	0	0	0.05	0	0	0	1.77	0	0	0	0	2.72	0	0.00666667	0	0.01	0.01	0	0.0166667	0.59	0	0.906667
R10090_59831.3	XM_006515935.4	27277	0.38	0.15	0.53	0.59	0.35	0.22	1.43	0.14	0.16	0.44	0.22	0.67	0.98	0.57	0.3	2.09	0.21	0.25	38.24	15.35	55.85	64.31	37.67	24.39	38.08	15.26	17.85	0.353333	0.386667	0.576667	0.443333	0.616667	0.85	36.48	42.1233	23.73
R10090_73337.1	NM_027072.1	69401	1.33	0.14	0.42	0.07	0	0	0.28	0.4	0.07	1.55	0.21	0.53	0.12	0	0	0.41	0.61	0.1	18	2	6	1	0	0	1	6	1	0.63	0.0233333	0.25	0.763333	0.04	0.373333	8.66667	0.333333	2.66667
R10090_11533.3	NM_133967.3	102193	0.99	3.51	4.63	1.47	1.22	0.58	4.75	1.95	2.59	1.16	5.37	5.83	2.47	2	0.81	6.96	2.97	3.98	65	241.17	319.13	105	86.15	42.41	82.46	140.49	185.84	3.04333	1.09	3.09667	4.12	1.76	4.63667	208.433	77.8533	136.263
R10090_90365.1	XM_017317697.1	74154	0	0	0	0	0.07	0.08	0	0.06	0	0	0	0	0	0.11	0.11	0	0.09	0	0	0	0	0	6.18	7.69	0	5.53	0	0	0.05	0.02	0	0.0733333	0.03	0	4.62333	1.84333
R10090_29694.5	NM_176860.6	72828	0	0.23	0.08	0.17	0.12	0.26	0	0.16	0.98	0	0.35	0.1	0.28	0.2	0.37	0	0.24	1.51	0	21.25	7.23	16.35	11.72	26.62	0	15.55	96.07	0.103333	0.183333	0.38	0.15	0.283333	0.583333	9.49333	18.23	37.2067
R10090_36971.3	XM_006502617.4	100273	0.49	1.23	1.04	1.51	1.39	0.7	0	1.01	0.96	0.57	1.88	1.31	2.54	2.29	0.98	0	1.54	1.48	33.21	87.2	73.94	111.31	101.86	53.18	0	75.02	71.41	0.92	1.2	0.656667	1.25333	1.93667	1.00667	64.7833	88.7833	48.81
R10090_41055.3	NM_011860.3	23968	214.28	198.85	210.84	369.92	373.33	359.88	231.1	296.41	219.08	250.85	304.48	265.54	620.54	614.58	503.92	338.42	451.51	336.61	17682.9	17114	18206.6	33112.6	33175.8	33084.4	5024.08	26697.9	19664.4	207.99	367.71	248.863	273.623	579.68	375.513	17667.8	33124.3	17128.8
R10090_37708.3	XM_006530035.3	207792	0	0	0	0	0	0	0	0	0	0	0	0	0	0	0	0	0	0	0	0	0	0	0	0	0	0	0	0	0	0	0	0	0	0	0	0
R10090_28462.3	XM_006496459.4	20720	0.39	0.44	0.29	0.35	0.49	0.41	0.69	0.44	0.67	0.46	0.68	0.36	0.59	0.81	0.57	1.01	0.67	1.03	21.51	25.22	16.52	20.71	29.04	24.91	9.89	26.44	39.91	0.373333	0.416667	0.6	0.5	0.656667	0.903333	21.0833	24.8867	25.4133
R10090_65525.5	NM_023048.5	65255	0.71	1.5	1.6	0.58	0.74	0.3	2.48	2.11	1.95	0.84	2.29	2.01	0.98	1.22	0.43	3.63	3.21	3	54.72	119.72	128	48.56	60.9	26	50	176.6	162.64	1.27	0.54	2.18	1.71333	0.876667	3.28	100.813	45.1533	129.747
R10090_4991.3	XM_006531299.4	66894	0.4	1	0	2.5	1.08	0.39	0.4	1.48	2.26	0.47	1.54	0	4.19	1.77	0.54	0.58	2.25	3.48	41.08	108.17	0	280.27	119.87	44.68	10.84	166.94	254.21	0.466667	1.32333	1.38	0.67	2.16667	2.10333	49.75	148.273	143.997
R10090_27728.1	NM_001289926.1	72061	1.94	2.06	2.84	1.19	1.13	0.74	2.03	2.82	3.12	2.27	3.15	3.57	2	1.86	1.04	2.97	4.3	4.8	317.82	349.71	485.12	212.59	199.28	135.66	87.26	503.5	553.51	2.28	1.02	2.65667	2.99667	1.63333	4.02333	384.217	182.51	381.423
R10090_24093.1	NM_001290806.1	16568	0	0	0.4	0	0	0.01	0	2.29	0	0	0	0.51	0	0	0.01	0	3.49	0	0	0	54.76	0.02	0	0.86	0	325.2	0	0.133333	0.00333333	0.763333	0.17	0.00333333	1.16333	18.2533	0.293333	108.4
R10090_215522.1	NM_001360706.1	23894	52.51	33.39	15.74	19.4	22.79	20.66	25.88	43.78	38.01	61.47	51.13	19.82	32.54	37.52	28.93	37.9	66.69	58.41	1759.74	1179.97	553.99	697.77	816.05	767.69	229.05	1610.03	1402.34	33.88	20.95	35.89	44.14	32.9967	54.3333	1164.57	760.503	1080.47
R10090_211165.1	XM_030244136.1	19286	0	0	0	0	0	0.39	1.81	0	0	0	0	0	0	0	0.55	2.65	0	0	0	0.02	0	0	0	12.01	13.3	0	0	0	0.13	0.603333	0	0.183333	0.883333	0.00666667	4.00333	4.43333
R10090_1247.1	XM_017314528.1	237831	0	0.04	0	0.02	0	0	0	0	0	0	0.06	0	0.03	0	0	0	0	0	0	2	0	1	0	0	0	0	0	0.0133333	0.00666667	0	0.02	0.01	0	0.666667	0.333333	0
R10090_19120.2	NM_207636.2	319448	2.01	11.97	6.76	6.84	8.17	4.27	3.71	5.88	9.31	2.36	18.32	8.52	11.47	13.45	5.98	5.43	8.96	14.31	297.75	1839.99	1045.53	1100.67	1304.84	704.94	144.42	948.01	1492.77	6.91333	6.42667	6.3	9.73333	10.3	9.56667	1061.09	1036.82	861.733
R10090_87229.1	NM_001289877.1	18628	0.92	2.57	3.04	1.49	2.97	2.08	6.11	6.78	3.23	1.08	3.94	3.83	2.5	4.89	2.92	8.94	10.33	4.96	132.75	385.94	458.88	234.45	462.96	335.47	232.18	1067.17	505.47	2.17667	2.18	5.37333	2.95	3.43667	8.07667	325.857	344.293	601.607
R10090_28018.3	XM_006534718.4	109979	0	0	0	0	0	0	0	0	0	0	0	0	0	0	0	0	0	0	0	0	0	0	0	0	0	0	0	0	0	0	0	0	0	0	0	0
R10090_214979.1	XM_030246895.1	68519	0	0	0	0	0.05	0	0	0	0	0	0	0	0	0.08	0	0	0	0	0	0	0	0	5	0	0	0	0	0	0.0166667	0	0	0.0266667	0	0	1.66667	0
R10090_72983.3	XM_006505371.4	111173	0	0.23	0.61	0.28	0	0.12	0.72	0.03	0	0	0.36	0.77	0.46	0	0.16	1.05	0.05	0	0	20.58	54.27	25.41	0	11.1	16.09	2.94	0	0.28	0.133333	0.25	0.376667	0.206667	0.366667	24.95	12.17	6.34333
R10090_25983.1	NM_026833.1	68767	0	1.59	0	3.31	0.96	0.84	0	1.18	3.4	0	2.43	0	5.56	1.58	1.18	0	1.8	5.22	0	111.33	0	240.61	69.39	63.04	0	86.75	248.43	0.53	1.70333	1.52667	0.81	2.77333	2.34	37.11	124.347	111.727
R10090_76043.2	XM_011246914.3	225651	0	0	0	0	0	0	0	0.06	0	0	0	0	0	0	0	0	0.09	0	0	0	0	0	0	0	0	2.95	0	0	0	0.02	0	0	0.03	0	0	0.983333
R10090_212379.1	NM_001368662.1	67112	0.07	0	0.37	0	0	0	0	0.22	0.09	0.09	0	0.47	0	0	0	0	0.34	0.14	1.51	0	8	0	0	0	0	5	2.04	0.146667	0	0.103333	0.186667	0	0.16	3.17	0	2.34667
R10090_210057.1	NM_001357215.1	66756	0.27	0.83	1.86	0.57	0.6	0.35	2.61	1.33	0.75	0.32	1.27	2.34	0.96	0.98	0.49	3.82	2.03	1.16	30.4	96.54	217.09	69.36	71.79	43.19	76.7	161.75	91.04	0.986667	0.506667	1.56333	1.31	0.81	2.33667	114.677	61.4467	109.83
R10090_214636.1	XM_030246648.1	217588	0	0.24	0	0.2	0	0	0	0.58	0	0	0.36	0	0.34	0	0	0	0.89	0	0	8.33	0	7.19	0	0	0	21.21	0	0.08	0.0666667	0.193333	0.12	0.113333	0.296667	2.77667	2.39667	7.07
R10090_58647.1	NM_001099631.1	230863	0	0	0.01	0	0.01	0	0.16	0	0.01	0	0	0.02	0	0.02	0	0.23	0	0.02	0	0	1	0	1	0	3	0	1	0.00333333	0.00333333	0.0566667	0.00666667	0.00666667	0.0833333	0.333333	0.333333	1.33333
R10090_50190.1	XM_017313677.2	75258	0	0	0.03	0	0	0	0	0	0	0	0	0.04	0	0	0	0	0	0	0	0	1.22	0	0	0	0	0	0	0.01	0	0	0.0133333	0	0	0.406667	0	0
R10090_54322.1	NM_001146268.1	18596	0	0	0	0	0	0	0	0	0	0	0	0	0	0	0	0	0	0	0	0.04	0.41	0.07	0.07	0	0.03	0	0	0	0	0	0	0	0	0.15	0.0466667	0.01
R10090_18429.1	NM_010970.1	18321	0.11	0	0	0	0	0	0	0	0	0.12	0	0	0	0	0	0	0	0	2	0	0	0	0	0	0	0	0	0.0366667	0	0	0.04	0	0	0.666667	0	0
R10090_68905.1	NM_001253706.1	56526	0.03	0.14	0.35	0.05	0.04	0	0.03	0.03	0.03	0.04	0.21	0.44	0.08	0.07	0	0.05	0.05	0.05	3.68	16.34	41.03	5.9	5	0	1	3.63	3.67	0.173333	0.03	0.03	0.23	0.05	0.05	20.35	3.63333	2.76667
R10090_35023.3	NM_011865.4	23983	35.82	54.48	80.85	26.35	24.5	6.58	80.47	27.46	34.61	41.94	83.41	101.83	44.2	40.33	9.22	117.84	41.83	53.18	1334	2135	3160	1055	976	272	791	1121	1416	57.05	19.1433	47.5133	75.7267	31.25	70.95	2209.67	767.667	1109.33
R10090_39867.1	NM_001324488.1	70373	3.75	2.95	7.36	1.32	1.26	0.48	5.56	1.91	1.49	4.39	4.52	9.27	2.21	2.08	0.67	8.14	2.92	2.28	378.42	310.29	777.68	144.79	137.65	53.95	147.98	210.94	163	4.68667	1.02	2.98667	6.06	1.65333	4.44667	488.797	112.13	173.973
R10090_92105.2	NM_001039363.2	22084	0	0	0.26	0	0	0	0	0	0	0	0	0.33	0	0	0	0	0	0	0	0	40.21	0	0	0	0	0	0	0.0866667	0	0	0.11	0	0	13.4033	0	0
R10090_49599.3	XM_006528880.4	320595	0	0	0	0.52	0.52	0.97	0	0.52	0.19	0	0	0	0.87	0.86	1.36	0	0.79	0.3	0	0	0	66.57	66.5	127.78	0	67.24	24.66	0	0.67	0.236667	0	1.03	0.363333	0	86.95	30.6333
R10090_42383.2	NM_028112.2	72124	9.06	17.69	8.49	9.21	12.5	8.53	6.12	23.88	24.71	10.61	27.08	10.69	15.44	20.57	11.94	8.96	36.38	37.97	353.94	726.61	347.93	387.03	522.57	369.8	63.07	1022.35	1059.56	11.7467	10.08	18.2367	16.1267	15.9833	27.77	476.16	426.467	714.993
R10090_8925.1	NM_001081009.2	52552	0.18	0.98	1.01	1.11	1.01	0.27	2.19	1.03	0.93	0.21	1.51	1.28	1.85	1.67	0.38	3.21	1.56	1.42	30.56	175.29	181.65	206.44	187.73	51.36	99	191.67	172.09	0.723333	0.796667	1.38333	1	1.3	2.06333	129.167	148.51	154.253
R10090_53507.2	NM_181403.3	107305	0	0.35	0.08	0.47	0	0.21	0	0	0.22	0	0.54	0.1	0.78	0	0.29	0	0	0.33	0	23.02	5.3	31.27	0	14.53	0	0	14.72	0.143333	0.226667	0.0733333	0.213333	0.356667	0.11	9.44	15.2667	4.90667
R10090_215045.1	NM_001361610.1	16593	0	0.7	0.23	0	0.27	0	0	0	0.33	0	1.07	0.29	0	0.44	0	0	0	0.5	0	38.89	12.7	0	15.16	0.07	0	0	19.06	0.31	0.09	0.11	0.453333	0.146667	0.166667	17.1967	5.07667	6.35333
R10090_92352.2	NM_009375.2	21819	0.04	0.03	0	0.03	0.02	0.02	0.04	0.03	0.02	0.05	0.04	0	0.04	0.04	0.02	0.05	0.04	0.03	8.57	6	0	6	5	4	2	6	5	0.0233333	0.0233333	0.03	0.03	0.0333333	0.04	4.85667	5	4.33333
R10090_216494.1	NM_001359842.1	52589	5.47	3.33	4.43	3.2	4.05	2.56	1.13	7.29	4.21	6.4	5.09	5.58	5.37	6.67	3.59	1.66	11.11	6.47	425.07	269.7	360.47	269.66	339.01	221.65	23.2	618.9	356.3	4.41	3.27	4.21	5.69	5.21	6.41333	351.747	276.773	332.8
R10090_51541.3	XM_006513314.4	17311	0	0	0	0	0	0	0	0	0	0	0	0	0	0	0	0	0	0	0	0	0	0	0	0	0	0	0	0	0	0	0	0	0	0	0	0
R10090_78872.1	XM_017318454.2	209446	0	1.29	0	0.44	1.11	0	0	1.22	0	0	1.97	0	0.73	1.83	0	0	1.86	0	0	90.67	0	31.89	80.7	0	0	90.12	0	0.43	0.516667	0.406667	0.656667	0.853333	0.62	30.2233	37.53	30.04
R10090_68516.1	XM_017313324.2	235283	0	0	0.04	0	0	0	0	0	0	0	0	0.05	0	0	0	0	0	0	0	0	12.5	0	0	0.75	0	0	0	0.0133333	0	0	0.0166667	0	0	4.16667	0.25	0
R10090_5459.2	XM_006533416.3	268491	0.15	0	0.26	0	0	0	0	0	0	0.18	0	0.33	0	0	0	0	0	0	10.59	0	19.24	0	0	0	0	0	0	0.136667	0	0	0.17	0	0	9.94333	0	0
R10090_6441.3	XM_006541025.4	56734	0.11	0.19	0	0.09	0	0	0	0.28	0.29	0.13	0.29	0	0.14	0	0	0	0.43	0.45	4.13	7.48	0	3.53	0	0	0	11.81	12.28	0.1	0.03	0.19	0.14	0.0466667	0.293333	3.87	1.17667	8.03
R10090_1825.1	XM_006535087.1	52397	0	0	0	0.02	0	0	0	0	0	0	0	0	0.03	0	0	0	0	0	0	0	0	3.25	0	0	0	0	0	0	0.00666667	0	0	0.01	0	0	1.08333	0
R10090_30050.2	XM_006530345.2	269695	0	0	0	0.2	0	0	0	0	0	0	0	0	0.34	0	0	0	0	0	0	0	0	23.43	0	0.29	0	0	0	0	0.0666667	0	0	0.113333	0	0	7.90667	0
R10090_208919.1	NM_001349695.1	20646	0	0	0	0	0	0	0	0	0.1	0	0	0	0	0	0	0	0	0.15	0	0	0	0	0	0	0	0	5.13	0	0	0.0333333	0	0	0.05	0	0	1.71
R10090_51595.1	NM_001005787.1	12695	3.9	2.85	3.78	1.21	0.97	0.12	4.03	1.42	1.47	4.56	4.36	4.76	2.02	1.6	0.17	5.9	2.16	2.26	254.57	194.37	258.64	85.27	68.26	8.9	69.41	101.24	104.81	3.51	0.766667	2.30667	4.56	1.26333	3.44	235.86	54.1433	91.82
R10090_91845.2	XM_011238518.3	241070	22.88	13.84	7.47	18.05	23.15	36.3	8.99	25.91	21.68	26.78	21.19	9.41	30.27	38.11	50.83	13.17	39.47	33.3	919.48	584.52	315.17	780.82	996.22	1619.73	95.35	1141	955.73	14.73	25.8333	18.86	19.1267	39.7367	28.6467	606.39	1132.26	730.693
R10090_28225.2	XM_006524062.2	22404	0	0.1	0	0.05	0	0	0.3	0.1	0	0	0.15	0	0.09	0	0	0.43	0.15	0	0	10.48	0	6.13	0	0	8.2	11.01	0	0.0333333	0.0166667	0.133333	0.05	0.03	0.193333	3.49333	2.04333	6.40333
R10090_38285.2	XM_006515657.3	212198	0	0	0	0.44	0.33	0	0	0.42	0	0	0	0	0.73	0.55	0	0	0.64	0	0	0	0	30.45	23.12	0	0	29.42	0	0	0.256667	0.14	0	0.426667	0.213333	0	17.8567	9.80667
R10090_35040.1	NM_001167995.1	215201	1.34	0.37	0.76	0	0.45	0.14	0	0.64	0.6	1.57	0.57	0.96	0	0.74	0.19	0	0.97	0.93	20.31	6.07	12.21	0	7.17	2.26	0	10.74	10.3	0.823333	0.196667	0.413333	1.03333	0.31	0.633333	12.8633	3.14333	7.01333
R10090_85494.1	NM_001243200.1	107526	0	0	0.53	0	0.06	0	0.25	0.15	0	0	0	0.67	0	0.1	0	0.37	0.23	0	0	0	16.81	0	2	0	2	5	0	0.176667	0.02	0.133333	0.223333	0.0333333	0.2	5.60333	0.666667	2.33333
R10090_61715.1	NM_001130164.1	170719	0.97	0.56	0.33	0.06	0	0	2.82	0.11	0	1.14	0.85	0.42	0.1	0	0	4.13	0.16	0	55.56	33.39	20.01	3.73	0	0	42.62	6.74	0	0.62	0.02	0.976667	0.803333	0.0333333	1.43	36.32	1.24333	16.4533
R10090_98496.3	XM_006522561.4	70508	0	0	0.23	0.02	0	0.04	0	0.02	0	0	0	0.3	0.04	0	0.06	0	0.03	0	0	0	51.93	4.91	0	10.07	0	4.58	0	0.0766667	0.02	0.00666667	0.1	0.0333333	0.01	17.31	4.99333	1.52667
R10090_210873.1	NM_001357309.1	66126	1.45	4.03	3.83	1.41	2.3	1.5	1.16	2.38	3.88	1.69	6.17	4.82	2.36	3.78	2.1	1.7	3.63	5.96	41.61	122.53	115.73	43.3	70.48	47.71	8.82	75.28	123.13	3.10333	1.73667	2.47333	4.22667	2.74667	3.76333	93.29	53.83	69.0767
R10090_8757.2	NM_001099308.2	665001	1.51	0.54	0.96	0.3	0.11	0.11	1.31	0.39	0.23	1.77	0.82	1.2	0.5	0.18	0.16	1.93	0.6	0.35	86.05	32.03	56.94	18.15	6.58	7.26	19.72	24.46	14.26	1.00333	0.173333	0.643333	1.26333	0.28	0.96	58.34	10.6633	19.48
R10090_97850.3	XM_006504396.4	16885	0	0	0	0	0.02	0	0	0.02	0	0	0	0	0	0.04	0	0	0.03	0	0	0	0	0	2.34	0	0	1.76	0	0	0.00666667	0.00666667	0	0.0133333	0.01	0	0.78	0.586667
R10090_219492.1	NM_001360286.1	14227	6.43	0.82	16.49	0	0	0	7.84	0	0	7.53	1.26	20.77	0	0	0	11.48	0	0	67.25	9.46	183.57	0	0	0	21.84	0	0	7.91333	0	2.61333	9.85333	0	3.82667	86.76	0	7.28
R10090_37562.4	NM_011054.4	18575	0	0	1.09	0	0.5	0.5	0	0.63	0.29	0	0	1.37	0	0.83	0.7	0	0.95	0.44	0	0	127.01	0	60.36	61.74	0	75.94	34.47	0.363333	0.333333	0.306667	0.456667	0.51	0.463333	42.3367	40.7	36.8033
R10090_80624.1	NM_001198988.1	666184	0.99	0.19	0.73	0.31	0.04	0.22	0.46	0.75	0.31	1.16	0.29	0.92	0.52	0.07	0.31	0.67	1.14	0.47	44.81	8.94	34.59	15.14	2.07	11.19	5.44	37.02	15.24	0.636667	0.19	0.506667	0.79	0.3	0.76	29.4467	9.46667	19.2333
R10090_6141.1	NM_001271008.1	213449	0	0	0	0	0	0.02	0	0	0	0	0	0	0	0	0.03	0	0	0	0	0	0	0	0	1.49	0	0	0	0	0.00666667	0	0	0.01	0	0	0.496667	0
R10090_91947.2	XM_006513313.3	17299	0	0.3	0.4	0.13	0	0	0	0.14	0.11	0	0.46	0.51	0.21	0	0	0	0.21	0.18	0	14.22	19.05	6.16	0	0	0	6.66	5.66	0.233333	0.0433333	0.0833333	0.323333	0.07	0.13	11.09	2.05333	4.10667
R10090_61305.2	NM_026223.2	67537	0	0	0.06	0	0	0	0	0.02	0	0	0	0.08	0	0	0	0	0.03	0	0	0	2.59	0	0	0	0	1	0	0.02	0	0.00666667	0.0266667	0	0.01	0.863333	0	0.333333
R10090_19292.1	XM_017314090.2	71564	0.12	0.07	0.08	0	0	0	0	0	0	0.14	0.1	0.1	0	0	0	0	0	0	5.47	3.1	3.73	0	0	0	0	0	0	0.09	0	0	0.113333	0	0	4.1	0	0
R10090_30262.3	NM_027389.3	76022	0	0.19	0.08	0	0.13	0	0	0.09	0.35	0	0.3	0.09	0	0.21	0	0	0.13	0.54	0	36.64	14.36	0	25.01	0	0	17.54	69.71	0.09	0.0433333	0.146667	0.13	0.07	0.223333	17	8.33667	29.0833
R10090_219428.1	XM_030250871.1	225861	0	0	0	0	0	0	0	0	0	0	0	0	0	0	0	0	0	0	0	0	0	0	0	0	0.04	0	0	0	0	0	0	0	0	0	0	0.0133333
R10090_1229.3	NM_029733.3	76770	11.56	6.31	7.14	1.54	1.58	1.32	2.3	6.42	3.4	13.54	9.66	8.99	2.59	2.6	1.85	3.37	9.79	5.22	88.88	54.31	58.82	12	12.42	11	4.73	55.82	30.71	8.33667	1.48	4.04	10.73	2.34667	6.12667	67.3367	11.8067	30.42
R10090_101845.4	NM_010176.4	14085	0.09	0.14	0.5	0.05	0.03	0	0.11	0.11	0.19	0.1	0.21	0.63	0.09	0.05	0	0.16	0.16	0.29	3	5	18	2	1	0	1	4	7	0.243333	0.0266667	0.136667	0.313333	0.0466667	0.203333	8.66667	1	4
R10090_86001.1	NM_001161855.1	619332	0	0.04	0.17	0	0	0.02	0	0.05	0.02	0	0.06	0.21	0	0	0.02	0	0.08	0.03	0	2	9	0	0	1	0	3	1	0.07	0.00666667	0.0233333	0.09	0.00666667	0.0366667	3.66667	0.333333	1.33333
R10090_9318.4	NM_018783.4	54723	2.28	5.11	9.24	1.33	1.54	0.53	4.39	2.59	3.43	2.66	7.82	11.63	2.23	2.54	0.75	6.43	3.94	5.27	189.39	443.31	804.23	120.26	138.1	49.56	96.34	235	310.56	5.54333	1.13333	3.47	7.37	1.84	5.21333	478.977	102.64	213.967
R10090_85199.3	XM_006538910.4	269587	0	0.15	0.23	0	0	0.34	1.07	0	0	0.01	0.22	0.29	0	0	0.47	1.57	0	0	0.61	19.01	29.57	0	0	47.1	35.26	0	0	0.126667	0.113333	0.356667	0.173333	0.156667	0.523333	16.3967	15.7	11.7533
R10090_68193.3	XM_006533583.4	328035	0.04	0.02	0.4	0	0.03	0	0.08	0.03	0.01	0.05	0.03	0.51	0	0.04	0	0.12	0.04	0.02	6	3	61	0	4	0	3	4	2	0.153333	0.01	0.04	0.196667	0.0133333	0.06	23.3333	1.33333	3
R10090_58402.2	XM_011243182.3	380669	0	0.18	0.16	0.09	0.05	0	0	0.08	0	0	0.28	0.21	0.15	0.09	0	0	0.12	0	0	26.8	23.84	13.62	7.87	0	0	11.93	0	0.113333	0.0466667	0.0266667	0.163333	0.08	0.04	16.88	7.16333	3.97667
R10090_212786.1	XM_030245097.1	268354	0	0.02	0.01	0	0	0.01	0	0.01	0	0	0.03	0.02	0	0	0.01	0	0.02	0	0	7	5.15	0	0	2.87	0	6.07	0	0.01	0.00333333	0.00333333	0.0166667	0.00333333	0.00666667	4.05	0.956667	2.02333
R10090_23868.2	NM_178198.3	319183	13.91	5.32	9.02	3.81	5.3	2.9	5.74	6.03	3.32	16.28	8.15	11.36	6.39	8.72	4.07	8.4	9.19	5.1	83.71	36.61	58.54	22.79	32.21	18.76	9.29	41.46	24	9.41667	4.00333	5.03	11.93	6.39333	7.56333	59.62	24.5867	24.9167
R10090_88966.2	NM_027113.2	69544	0.89	1.17	0.68	1.33	1.55	0.88	1.36	3.31	1.93	1.05	1.79	0.86	2.23	2.56	1.23	1.99	5.05	2.97	35	48	28	56	65	38	14	142	83	0.913333	1.25333	2.2	1.23333	2.00667	3.33667	37	53	79.6667
R10090_203614.1	NM_001355163.1	20014	2.59	5.27	1.08	6.88	7.03	2.32	1.43	10.93	13.21	3.04	8.07	1.37	11.55	11.58	3.24	2.1	16.65	20.29	164.98	350.31	72.19	473.85	480.77	163.88	24.02	759.45	915.89	2.98	5.41	8.52333	4.16	8.79	13.0133	195.827	372.833	566.453
R10090_204489.1	XM_030252599.1	229780	2.71	2.59	5.14	2.31	2.27	1.01	4.61	2.81	2.2	3.17	3.96	6.47	3.88	3.73	1.42	6.75	4.28	3.37	99.6	100.08	198.24	91.32	89.13	41.36	44.73	113.18	88.7	3.48	1.86333	3.20667	4.53333	3.01	4.8	132.64	73.9367	82.2033
R10090_88759.2	NM_001167696.2	14760	0.25	0.05	0.09	0.93	0.9	0.52	0.61	0.25	1.79	0.29	0.08	0.11	1.55	1.47	0.72	0.89	0.38	2.75	8.88	1.95	3.36	35.63	34.31	20.48	5.78	9.83	70.44	0.13	0.783333	0.883333	0.16	1.24667	1.34	4.73	30.14	28.6833
R10090_81471.2	NM_021458.2	14365	2.06	2.53	2.37	2.91	4.26	2.38	3.51	2.31	1.95	2.42	3.87	2.98	4.87	7.02	3.33	5.14	3.51	3	646	821	775	992	1443	832	289	786	660	2.32	3.18333	2.59	3.09	5.07333	3.88333	747.333	1089	578.333
R10090_80837.1	XM_011241890.2	68815	0	0	0	0	0	0	0	0	0	0	0	0	0	0	0	0	0	0	0	0	0	0	0	0	0	0	0	0	0	0	0	0	0	0	0	0
R10090_7076.1	XM_006541565.1	100861640	0.19	0.34	0	0	0	0	0	0	0	0.22	0.51	0	0	0	0	0	0	0	3.08	6	0	0	0	0	0	0	0	0.176667	0	0	0.243333	0	0	3.02667	0	0
R10090_69118.1	NM_001291017.1	94184	6.8	12	15.35	7.72	8.36	3.33	18.86	10.32	8.75	7.96	18.37	19.33	12.95	13.77	4.67	27.62	15.73	13.44	611.99	1125.62	1445.22	754.15	811.01	334.26	447.3	1014.22	855.76	11.3833	6.47	12.6433	15.22	10.4633	18.93	1060.94	633.14	772.427
R10090_212663.1	XM_030245033.1	216292	0	0	0	0	0	0	0	0	0	0	0	0	0	0	0	0	0	0	0	0	0	0	0	0	0	0	0	0	0	0	0	0	0	0	0	0
R10090_52202.1	XM_006517367.1	69577	0.57	0.49	0	0.28	2.22	0	3.04	0	0.3	0.67	0.74	0	0.48	3.65	0	4.45	0	0.46	25.05	22.21	0	13.36	103.64	0	34.95	0	14.24	0.353333	0.833333	1.11333	0.47	1.37667	1.63667	15.7533	39	16.3967
R10090_207850.1	XM_030255620.1	72895	0	0.15	0	0	0	0	0	0	0	0	0.24	0	0	0	0	0	0	0	0	25.44	0	0.16	0	0	0	0	0	0.05	0	0	0.08	0	0	8.48	0.0533333	0
R10090_15395.3	NM_019442.3	54402	0.84	3.55	7.35	0.79	0.84	0.68	1.06	1.27	2.26	0.98	5.43	9.26	1.33	1.38	0.95	1.55	1.93	3.48	18	81	166	18	19	16	6	30	54	3.91333	0.77	1.53	5.22333	1.22	2.32	88.3333	17.6667	30
R10090_47563.1	XM_006537869.1	230279	0	0	0	0	0	0	0	0	0	0	0	0	0	0	0	0	0	0	0	0	0	0	0	0	0	0	0	0	0	0	0	0	0	0	0	0
R10090_36860.1	NM_001136237.1	72002	0	0	0	0	0	0	0	0.13	0	0	0	0	0	0	0	0	0.2	0	0	0	0	0	0	0	0	6.1	0	0	0	0.0433333	0	0	0.0666667	0	0	2.03333
R10090_84678.1	NM_029197.1	75178	0	0	0	0.3	0.35	0.18	0	0.26	0.07	0	0	0	0.51	0.58	0.25	0	0.39	0.11	0	0	0	12	14.03	7.21	0	10.43	3	0	0.276667	0.11	0	0.446667	0.166667	0	11.08	4.47667
R10090_212934.1	XM_030246386.1	74309	0	0.22	0.29	0	0	0	0	0.19	0.45	0	0.33	0.36	0	0	0	0	0.29	0.7	0	18.25	24.25	0	0	0	0	16.65	39.76	0.17	0	0.213333	0.23	0	0.33	14.1667	0	18.8033
R10090_54395.2	XM_006532096.2	12409	0.13	0.06	0	0	0	0	0	0.06	0.06	0.15	0.09	0	0	0	0	0	0.09	0.09	2	1	0	0	0	0	0	1	1	0.0633333	0	0.04	0.08	0	0.06	1	0	0.666667
R10090_72571.1	NM_001081235.2	433938	2.83	7.11	4.68	5.16	7.21	2.33	5.96	8.56	10.08	3.31	10.89	5.89	8.66	11.88	3.26	8.73	13.04	15.49	468	1224	810	931	1290	430	260	1545	1808	4.87333	4.9	8.2	6.69667	7.93333	12.42	834	883.667	1204.33
R10090_215233.1	XM_030247444.1	75607	0	0	0	0.05	0	0	0	0	0	0	0	0	0.08	0	0	0	0	0	0	0	0	8.8	0	0	0	0	0	0	0.0166667	0	0	0.0266667	0	0	2.93333	0
R10090_202244.1	XM_030248178.1	17354	0	0	0	0.17	0	0	0	0	0	0	0	0	0.28	0	0	0	0	0	0	0	0	20.41	0	0	0	0	0	0	0.0566667	0	0	0.0933333	0	0	6.80333	0
R10090_91891.2	XM_006496164.3	56210	0	0	0.12	0.19	0	0	4.83	0.18	0	0	0	0.16	0.32	0	0	7.07	0.27	0	0	0	8.42	13.26	0	0	82.8	12.59	0	0.04	0.0633333	1.67	0.0533333	0.106667	2.44667	2.80667	4.42	31.7967
R10090_202148.1	XM_030247336.1	14007	0.03	0.03	0.03	0.02	0.03	0.04	0.04	0.01	0	0.04	0.05	0.04	0.03	0.05	0.05	0.06	0.01	0.01	24.88	24.51	26.15	13.28	23.75	34.31	8.6	7.3	3.85	0.03	0.03	0.0166667	0.0433333	0.0433333	0.0266667	25.18	23.78	6.58333
R10090_16535.1	NM_001286422.1	171167	0	0.06	0	0	0	0	0	0	0.17	0	0.09	0	0	0	0	0	0	0.26	0	5.09	0	0	0	0	0	0	15.89	0.02	0	0.0566667	0.03	0	0.0866667	1.69667	0	5.29667
R10090_210173.1	XM_030243844.1	76813	0	0	0.21	0	0	0	0	0	0.06	0	0	0.26	0	0	0	0	0	0.09	0	0	9.51	0	0	0	0	0	2.72	0.07	0	0.02	0.0866667	0	0.03	3.17	0	0.906667
R10090_202007.1	NM_001359546.1	226751	0.28	0.48	0	0.25	0.28	0.19	0	0.27	0.32	0.33	0.74	0	0.42	0.46	0.27	0	0.42	0.49	62.24	110.77	0	60.78	66.57	47.99	0	65.91	75.86	0.253333	0.24	0.196667	0.356667	0.383333	0.303333	57.67	58.4467	47.2567
R10090_95256.3	XM_006515042.4	209334	0	0.22	0.2	0	0.08	0.12	0	0.22	0.04	0	0.34	0.25	0	0.13	0.17	0	0.33	0.06	0	28.18	25.57	0	10.66	16.07	0	29.17	5.17	0.14	0.0666667	0.0866667	0.196667	0.1	0.13	17.9167	8.91	11.4467
R10090_85387.1	XM_017322075.2	208111	0	0	0.02	0	0	0	0	0	0	0	0	0.03	0	0	0	0	0	0	0	0	4	0	0	0	0	0	0	0.00666667	0	0	0.01	0	0	1.33333	0	0
R10090_82060.3	XM_006514611.3	21452	0.81	12.25	12.46	4.54	7.65	7.17	8.62	20.46	25.73	0.95	18.76	15.69	7.61	12.59	10.04	12.62	31.16	39.54	34.87	554.33	563.02	210.71	353.08	343.15	98	965.34	1215.19	8.50667	6.45333	18.27	11.8	10.08	27.7733	384.073	302.313	759.51
R10090_99722.2	NM_027965.2	71862	0	0.35	0.25	0	0.04	0	0	0	0	0	0.54	0.32	0	0.07	0	0	0	0	0	16.55	12	0	1.91	0	0	0	0	0.2	0.0133333	0	0.286667	0.0233333	0	9.51667	0.636667	0
R10090_99378.1	NM_001177670.1	229593	0	0	7.83	0.14	0	0	7.77	0.12	0	0	0	9.86	0.23	0	0	11.38	0.18	0	0	0	410.33	7.32	0	0	102.46	6.32	0	2.61	0.0466667	2.63	3.28667	0.0766667	3.85333	136.777	2.44	36.26
R10090_15027.3	XM_006518610.4	16531	0	0	0	0	0	0.01	0	0	0	0	0	0	0	0	0.01	0	0	0	0	0	0	0	0	2	0	0	0	0	0.00333333	0	0	0.00333333	0	0	0.666667	0
R10090_73737.5	NM_023653.5	22413	0	0.07	0	0	0.07	0.14	0.24	0.21	0.21	0	0.11	0	0	0.11	0.2	0.35	0.32	0.33	0	3.43	0	0	3.44	7.45	3	11	11	0.0233333	0.07	0.22	0.0366667	0.103333	0.333333	1.14333	3.63	8.33333
R10090_204559.1	XM_030252889.1	77018	0	0	0	0	0	0	0.17	0	0	0	0	0	0	0	0	0.25	0	0	0	0	0	0	0	0	7.83	0	0	0	0	0.0566667	0	0	0.0833333	0	0	2.61
R10090_70481.3	XM_006526111.4	56070	0	1.12	1.39	0.99	1.46	0.4	0	0.53	0.82	0	1.71	1.75	1.67	2.41	0.56	0	0.81	1.26	0.04	123.2	154.44	114.54	167.52	47.33	0	61.44	94.25	0.836667	0.95	0.45	1.15333	1.54667	0.69	92.56	109.797	51.8967
R10090_219753.1	XM_030251056.1	67590	0.03	0	0.2	0	0	0	0.18	0.15	0	0.04	0	0.25	0	0	0	0.27	0.22	0	2	0	13.1	0	0	0	3	9.86	0	0.0766667	0	0.11	0.0966667	0	0.163333	5.03333	0	4.28667
R10090_34459.2	NM_029432.2	228602	1.91	4.59	3.49	2.99	3.17	0.88	2.02	3.83	5.77	2.23	7.03	4.4	5.01	5.21	1.23	2.95	5.84	8.86	305.75	766.18	585.53	521.73	548.81	157.04	85.2	670.11	1002.37	3.33	2.34667	3.87333	4.55333	3.81667	5.88333	552.487	409.193	585.893
R10090_51026.4	NM_080856.5	142687	0	0.02	0	0.02	0	0.02	0	0.02	0	0	0.04	0	0.04	0	0.03	0	0.04	0	0	1	0	1	0	1	0	1	0	0.00666667	0.0133333	0.00666667	0.0133333	0.0233333	0.0133333	0.333333	0.666667	0.333333
R10090_42498.3	XM_006528960.3	635396	1.26	0.22	0	0.45	0.33	0.12	0	0.33	0.34	1.48	0.33	0	0.75	0.54	0.16	0	0.5	0.52	23.83	4.41	0	9	6.53	2.43	0	6.85	7.21	0.493333	0.3	0.223333	0.603333	0.483333	0.34	9.41333	5.98667	4.68667
R10090_104005.2	NM_023229.2	66587	0.26	1.56	2.23	1.08	1.31	0.53	0.75	1.24	1.84	0.3	2.39	2.81	1.81	2.16	0.75	1.1	1.89	2.83	10.47	66.37	94.84	47	57	24	8	55	81.73	1.35	0.973333	1.27667	1.83333	1.57333	1.94	57.2267	42.6667	48.2433
R10090_80110.3	XM_006532350.4	16882	0	0	0	0	0	0	0	0	0	0	0	0	0	0	0	0	0	0	0	0	0	0	0	0	0	0	0	0	0	0	0	0	0	0	0	0
R10090_20141.2	NM_001110193.2	16331	0.92	0.78	0.66	0.71	0.61	0.29	0.97	0.31	0.65	1.07	1.2	0.83	1.2	1.01	0.4	1.43	0.47	0.99	104	92.38	78.29	88.04	74.8	36.2	29.11	38.03	79.58	0.786667	0.536667	0.643333	1.03333	0.87	0.963333	91.5567	66.3467	48.9067
R10090_55508.2	NM_001038839.3	18439	0	0.02	0	0	0.02	0	0	0	0	0	0.03	0	0	0.04	0	0	0	0	0	1	0	0	1.36	0	0	0	0	0.00666667	0.00666667	0	0.01	0.0133333	0	0.333333	0.453333	0
R10090_45682.3	NM_201395.3	99377	0.74	1.04	1.5	1.38	1.43	2.72	0.74	0.24	0.72	0.87	1.59	1.89	2.32	2.36	3.81	1.08	0.37	1.11	65.2	95.41	138.31	132.26	136.01	266.8	17.14	23.39	69.35	1.09333	1.84333	0.566667	1.45	2.83	0.853333	99.64	178.357	36.6267
R10090_213189.1	NM_001355757.1	15944	0.46	0.12	0	0	0	0	0	0.03	0	0.54	0.19	0	0	0	0	0	0.04	0	21.39	6.01	0	0	0	0	0	1.5	0	0.193333	0	0.01	0.243333	0	0.0133333	9.13333	0	0.5
R10090_29500.1	XM_017320296.2	433702	0.59	0.84	0	0.35	0.53	0	1.96	0.84	0	0.69	1.29	0	0.6	0.88	0	2.87	1.28	0	38.72	58.01	0	25.29	37.72	0	34	60.45	0	0.476667	0.293333	0.933333	0.66	0.493333	1.38333	32.2433	21.0033	31.4833
R10090_61919.2	NM_177115.2	320253	0.34	0	0	0	0	0.38	0.49	1.05	1.01	0.4	0	0	0	0	0.53	0.72	1.6	1.55	13	0	0	0	0	16	5	44.08	42.34	0.113333	0.126667	0.85	0.133333	0.176667	1.29	4.33333	5.33333	30.4733
R10090_1163.3	NM_027834.3	71583	0	0.04	0.04	0.02	0	0	0.08	0.13	0.02	0	0.06	0.05	0.03	0	0	0.11	0.2	0.03	0	2	2	1	0	0	1	7	1	0.0266667	0.00666667	0.0766667	0.0366667	0.01	0.113333	1.33333	0.333333	3
R10090_19610.2	NM_007877.2	13490	0.31	0.21	0	0.07	0	0.03	0.4	0.16	0.12	0.37	0.32	0	0.11	0	0.04	0.58	0.25	0.19	9.63	6.88	0	2.22	0	1	3.24	5.51	4.16	0.173333	0.0333333	0.226667	0.23	0.05	0.34	5.50333	1.07333	4.30333
R10090_3091.2	NM_028492.3	73293	1.31	0.62	0.64	0.37	0.08	0.34	0.19	0.27	0.42	1.54	0.95	0.81	0.62	0.13	0.47	0.28	0.41	0.64	52.61	26.06	27.02	16	3.43	15	2	11.74	18.36	0.856667	0.263333	0.293333	1.1	0.406667	0.443333	35.23	11.4767	10.7
R10090_210878.1	NM_001357314.1	66126	4.17	4.38	1.67	1.68	4.43	2.54	0	4.27	6.65	4.88	6.71	2.1	2.81	7.3	3.56	0	6.51	10.21	70.64	79.69	29.88	29.96	79.17	47.34	0	80.11	126.37	3.40667	2.88333	3.64	4.56333	4.55667	5.57333	60.07	52.1567	68.8267
R10090_31017.1	NM_001163611.1	100043254	0	0	0	0.06	0	0	0	0	0.17	0	0	0	0.1	0	0	0	0	0.26	0	0	0	1	0	0	0	0	3	0	0.02	0.0566667	0	0.0333333	0.0866667	0	0.333333	1
R10090_209480.1	XM_030242535.1	233895	0	0.11	0.02	0.2	0.19	0.18	0	0.04	0.34	0	0.16	0.02	0.33	0.32	0.25	0	0.07	0.52	0	7.26	1.11	13.77	13.48	12.7	0	3.02	23.95	0.0433333	0.19	0.126667	0.06	0.3	0.196667	2.79	13.3167	8.99
R10090_39291.1	XM_017315492.2	218461	0.12	0.49	0	0.43	0	0	0	0	0.6	0.15	0.76	0	0.71	0	0	0	0	0.92	11.48	47.51	0	42.59	0	0	0	0	59.71	0.203333	0.143333	0.2	0.303333	0.236667	0.306667	19.6633	14.1967	19.9033
R10090_104145.1	NM_009049.2	19711	0.68	0.42	0.5	0	0	0.14	0	0	0.13	0.8	0.64	0.63	0	0	0.19	0	0	0.2	9	6	7	0	0	2	0	0	2	0.533333	0.0466667	0.0433333	0.69	0.0633333	0.0666667	7.33333	0.666667	0.666667
R10090_63971.1	NM_001164801.1	72055	0	0	0	0.01	0	0	0	0.1	0.15	0	0	0	0.01	0	0	0	0.15	0.23	0	0	0	0.29	0	0	0	4.77	7.21	0	0.00333333	0.0833333	0	0.00333333	0.126667	0	0.0966667	3.99333
R10090_60642.2	NM_029012.2	74585	0.43	0.38	2.07	0.11	0.31	0.05	0.53	0.26	0.16	0.5	0.59	2.61	0.18	0.51	0.07	0.77	0.4	0.24	28	26.06	141	7.45	21.66	3.66	9	18.73	11.22	0.96	0.156667	0.316667	1.23333	0.253333	0.47	65.02	10.9233	12.9833
R10090_66063.3	XM_006520063.4	252973	1.28	0.02	0	0.01	0.01	0.37	0.02	1.15	0.01	1.5	0.03	0	0.02	0.02	0.52	0.03	1.76	0.02	142.22	1.95	0	1.78	1.45	46	0.65	140.05	1.26	0.433333	0.13	0.393333	0.51	0.186667	0.603333	48.0567	16.41	47.32
R10090_19547.1	XM_011246904.2	225518	0.65	0.46	0.6	0.22	0.41	0.27	0.88	1.03	0.84	0.76	0.71	0.76	0.37	0.67	0.38	1.29	1.57	1.29	29.7	22.06	28.92	10.76	19.84	13.89	10.59	51.44	41.8	0.57	0.3	0.916667	0.743333	0.473333	1.38333	26.8933	14.83	34.61
R10090_79359.3	XM_006504865.4	71706	0	0	0.05	0	0	0	0	0	0	0	0	0.07	0	0	0	0	0	0	0	0	3	0	0	0	0	0	0	0.0166667	0	0	0.0233333	0	0	1	0	0
R10090_216023.1	NM_001360178.1	15381	0	0	0	0	0	0	1.66	0	0	0	0	0	0	0	0	2.43	0	0	0	0	0	0	0	0	28.06	0	0	0	0	0.553333	0	0	0.81	0	0	9.35333
R10090_67694.3	NM_017374.3	19053	0	0	0.4	0	0	0	0.47	0	0	0	0	0.51	0	0	0	0.69	0	0	0	0	17.16	0	0	0	5	0	0	0.133333	0	0.156667	0.17	0	0.23	5.72	0	1.66667
R10090_7053.1	XM_017319488.2	208727	0	0.02	0	0	0.08	0.01	0	0.17	0	0	0.03	0	0	0.13	0.01	0	0.26	0	0	3.55	0	0	17.68	1.49	0	38.28	0	0.00666667	0.03	0.0566667	0.01	0.0466667	0.0866667	1.18333	6.39	12.76
R10090_83946.2	NM_198301.2	223433	0.18	0	0	0	0	0.04	0	0	0	0.22	0	0	0	0	0.06	0	0	0	12	0	0	0	0	3	0	0	0	0.06	0.0133333	0	0.0733333	0.02	0	4	1	0
R10090_23296.1	NM_001168470.1	66048	6.76	7.2	16.96	2.29	2.81	4.37	5.32	3.93	3.87	7.92	11.03	21.35	3.85	4.63	6.12	7.79	5.98	5.95	199.7	224.83	526.4	72.51	88.55	142.95	41.5	127.46	126.21	10.3067	3.15667	4.37333	13.4333	4.86667	6.57333	316.977	101.337	98.39
R10090_36989.2	XM_006516915.3	218214	0	0	0	0	0	4.83	0	2.33	3.57	0	0	0	0	0	6.76	0	3.55	5.48	0	0	0	0	0	569.01	0	268.76	408.99	0	1.61	1.96667	0	2.25333	3.01	0	189.67	225.917
R10090_25213.2	XM_006511730.2	23918	0.08	0.17	0.65	0.14	0.26	0.17	0	0.65	0.83	0.09	0.26	0.82	0.23	0.43	0.24	0	0.99	1.28	3.43	7.61	29.04	6.4	11.88	7.99	0	30.3	38.72	0.3	0.19	0.493333	0.39	0.3	0.756667	13.36	8.75667	23.0067
R10090_96076.2	XM_006516233.3	71375	1.59	3.63	0	1.34	3.52	1.38	0	4.12	3.84	1.87	5.56	0	2.25	5.8	1.94	0	6.28	5.9	301.97	714.34	0	276.19	720.86	292.2	0	850.33	787.42	1.74	2.08	2.65333	2.47667	3.33	4.06	338.77	429.75	545.917
R10090_208058.1	XM_030255034.1	101187	0	0.26	0	0.25	0	0	0	0	0	0	0.39	0	0.42	0	0	0	0	0	0	22.93	0	23.38	0	0	0	0	0	0.0866667	0.0833333	0	0.13	0.14	0	7.64333	7.79333	0
R10090_70576.1	NM_001110330.1	23877	5.11	6.97	11.84	3.86	2.53	0	12.55	4.68	4.23	5.99	10.67	14.91	6.48	4.17	0	18.38	7.12	6.51	295.14	420.91	716	241	157	0.18	191	295	266.76	7.97333	2.13	7.15333	10.5233	3.55	10.67	477.35	132.727	250.92
R10090_48433.4	NM_013782.4	27388	0.32	2.99	2.01	2.04	2.06	2.16	0	2.47	3.31	0.37	4.58	2.53	3.42	3.39	3.02	0	3.76	5.09	15.39	153.12	102.58	107.3	107.71	117	0	131.8	176.92	1.77333	2.08667	1.92667	2.49333	3.27667	2.95	90.3633	110.67	102.907
R10090_62112.4	NM_133838.4	98878	9.76	26.5	38.09	8.64	10.82	5.86	17.33	14.12	16.08	11.43	40.58	47.97	14.5	17.81	8.21	25.38	21.5	24.7	773	2189	3156	742	922	517	361.57	1220	1385	24.7833	8.44	15.8433	33.3267	13.5067	23.86	2039.33	727	988.857
R10090_44673.3	NM_029621.3	76478	3.39	4.79	8.47	3.57	2.76	1.52	2.28	3.82	5.59	3.97	7.33	10.66	5.98	4.54	2.12	3.34	5.82	8.59	122.62	182.3	321.4	138.62	106.69	60.89	21.75	151.46	222.15	5.55	2.61667	3.89667	7.32	4.21333	5.91667	208.773	102.067	131.787
R10090_20659.3	NM_001347072.1	232664	0	0	0.32	0.21	0.09	0	0	0	0.04	0	0	0.4	0.35	0.15	0	0	0	0.05	0	0	25.68	17.4	7.76	0	0	0	3	0.106667	0.1	0.0133333	0.133333	0.166667	0.0166667	8.56	8.38667	1
R10090_33378.1	NM_001164472.1	66164	1.94	2.84	1.75	0.75	1.28	1.69	0.25	0	1.41	2.27	4.35	2.21	1.26	2.11	2.37	0.37	0	2.17	129.62	198.59	122.81	54.26	91.99	125.77	4.49	0	102.8	2.17667	1.24	0.553333	2.94333	1.91333	0.846667	150.34	90.6733	35.7633
R10090_91149.3	XM_006505594.4	14924	0	0.09	0.09	0	0	0	0.14	0	0.17	0	0.13	0.12	0	0	0	0.21	0	0.26	0	16.52	17.74	0	0	0	6.82	0	33.07	0.06	0	0.103333	0.0833333	0	0.156667	11.42	0	13.2967
R10090_24355.1	NM_001244936.1	57080	0	0	0.03	0	0	0	0	0	0	0	0	0.04	0	0	0	0	0	0	0	0	3.53	0	0	0	0	0	0	0.01	0	0	0.0133333	0	0	1.17667	0	0
R10090_91089.4	NM_175146.4	69499	1.25	0.89	2.17	0.36	0.67	0.64	1.43	1.37	1.47	1.46	1.36	2.73	0.6	1.1	0.9	2.1	2.09	2.27	111.39	82.49	202.87	34.58	64.45	64.21	33.73	133.56	143.29	1.43667	0.556667	1.42333	1.85	0.866667	2.15333	132.25	54.4133	103.527
R10090_34517.2	XM_011242686.3	20466	0	0	0	0.14	0.33	0	0	0	0	0	0	0	0.24	0.55	0	0	0	0	0	0	0	18.87	43.11	0	0	0	0	0	0.156667	0	0	0.263333	0	0	20.66	0
R10090_25030.3	XM_006511845.4	75686	0.1	0.04	0.12	0.15	0	0.06	0.21	0.11	0.04	0.11	0.06	0.15	0.26	0	0.09	0.3	0.17	0.06	5.31	2.16	6.85	9.14	0	3.88	3	6.57	2.24	0.0866667	0.07	0.12	0.106667	0.116667	0.176667	4.77333	4.34	3.93667
R10090_13846.3	XM_006505150.4	627049	0	0	0	0	0	0	0	0.02	0	0	0	0	0	0	0	0	0.03	0	0	0	0	0	0	0	0	3.8	0	0	0	0.00666667	0	0	0.01	0	0	1.26667
R10090_15581.3	NM_175096.3	52331	25.21	55.8	57.56	30.53	24.89	10.55	60.4	60.53	71.95	29.51	85.44	72.5	51.22	40.98	14.77	88.45	92.21	110.54	1112	2584	2663	1452	1177	517	703	2924	3477	46.19	21.99	64.2933	62.4833	35.6567	97.0667	2119.67	1048.67	2368
R10090_35651.3	XM_006496770.4	226562	0	1.05	1.97	0.11	0.25	0.28	3.36	0.21	0.31	0	1.61	2.47	0.18	0.41	0.4	4.93	0.32	0.47	0	281.16	528.47	29.77	69.05	81.28	227.94	57.99	84.94	1.00667	0.213333	1.29333	1.36	0.33	1.90667	269.877	60.0333	123.623
R10090_14346.3	XM_006506827.4	97287	0	0	0	0.66	0	0.42	0	1.75	0	0	0	0	1.11	0	0.58	0	2.67	0	0	0	0	37.98	0	24.7	0	102.07	0	0	0.36	0.583333	0	0.563333	0.89	0	20.8933	34.0233
R10090_208856.1	XM_030242331.1	211535	0	0	0	0	0	0	0.46	0	0	0	0	0	0	0	0	0.68	0	0	0	0	0	0	0	0	9.47	0	0	0	0	0.153333	0	0	0.226667	0	0	3.15667
R10090_35319.1	NM_001310650.1	76014	0	0	2.91	0	0	0.14	0	0.34	0	0	0	3.66	0	0	0.2	0	0.52	0	0	0	268.28	0	0	14.17	0	32.75	0	0.97	0.0466667	0.113333	1.22	0.0666667	0.173333	89.4267	4.72333	10.9167
R10090_97717.2	XM_006503378.3	69780	3.75	6.1	4.98	1.58	1.3	0	8.77	3.35	3.44	4.4	9.34	6.27	2.64	2.13	0	12.84	5.11	5.28	199.72	339.7	277.63	90.6	74.06	0	122.97	195.16	199.87	4.94333	0.96	5.18667	6.67	1.59	7.74333	272.35	54.8867	172.667
R10090_78559.2	XM_011249508.3	433926	0.79	0.39	0.2	0.19	0.15	0.09	0.2	0.06	0.1	0.92	0.59	0.25	0.32	0.24	0.13	0.29	0.09	0.15	142.38	72.95	37.87	37.34	28.35	18.66	9.5	12.12	19.04	0.46	0.143333	0.12	0.586667	0.23	0.176667	84.4	28.1167	13.5533
R10090_93807.2	NM_013463.2	11605	0.73	0.41	0.29	0.54	0.15	0.11	0.27	0.81	0.4	0.85	0.63	0.36	0.9	0.24	0.16	0.4	1.23	0.62	51	30	21	41	11	9	5	62	31	0.476667	0.266667	0.493333	0.613333	0.433333	0.75	34	20.3333	32.6667
R10090_208685.1	XM_030242934.1	67471	0	0	0	0	0	0	0.03	0	0	0	0	0	0	0	0	0.05	0	0	0	0	0	0	0	0	1.07	0	0	0	0	0.01	0	0	0.0166667	0	0	0.356667
R10090_204048.1	XM_030252701.1	56758	0	0	0	0	0	0	0	0	0.06	0	0	0	0	0	0	0	0	0.09	0	0	0	0	0	0	0	0	8.42	0	0	0.02	0	0	0.03	0	0	2.80667
R10090_211296.1	NM_001357686.1	546134	0	0	0	0	0	0	0	0	0	0	0	0	0	0	0	0	0	0	0	0	0	0	0	0	0	0	0	0	0	0	0	0	0	0	0	0
R10090_44229.4	NM_173423.4	240263	1.84	1.97	3.08	1.83	2.35	0.71	3.44	2.41	1.75	2.16	3.01	3.87	3.07	3.86	0.99	5.04	3.67	2.69	122	136	213	131	167	52	60	174	126	2.29667	1.63	2.53333	3.01333	2.64	3.8	157	116.667	120
R10090_17116.1	NM_146020.1	216871	0	0	0	0	0	0	0	0	0	0	0	0	0	0	0	0	0	0	0	0	0	0	0	0	0	0	0	0	0	0	0	0	0	0	0	0
R10090_90291.3	XM_006511926.4	11481	0	0	0	0	0.04	0	0	0	0	0	0	0	0	0.07	0	0	0	0	0	0	0	0	12.88	0	0	0	0	0	0.0133333	0	0	0.0233333	0	0	4.29333	0
R10090_98278.3	XM_006527475.3	83561	0	0	2.59	0	1.54	0	0	0	3.3	0	0.01	3.26	0	2.53	0	0	0	5.08	0	0.44	316.2	0	193.49	0	0	0	418.33	0.863333	0.513333	1.1	1.09	0.843333	1.69333	105.547	64.4967	139.443
R10090_97599.3	XM_006537650.4	17475	0	0	0	0	0.19	0	0	0	0	0	0	0	0	0.32	0	0	0	0	0	0	0	0	37.45	0	0	0	0	0	0.0633333	0	0	0.106667	0	0	12.4833	0
R10090_28170.3	XM_006518911.4	219249	0.3	0.28	1.15	1.19	0.43	0.55	7.42	0	0.31	0.35	0.43	1.44	2	0.72	0.77	10.87	0	0.48	18.63	17.84	73.75	79.24	28.72	37.49	120.3	0	20.86	0.576667	0.723333	2.57667	0.74	1.16333	3.78333	36.74	48.4833	47.0533
R10090_29751.3	XM_006537848.4	230249	0.3	0.19	0.29	0.23	0.3	0.25	0.06	0.11	0.08	0.35	0.29	0.36	0.39	0.49	0.35	0.08	0.17	0.12	101.3	66.37	102.87	85.34	109.19	95.39	5.17	41.99	29.1	0.26	0.26	0.0833333	0.333333	0.41	0.123333	90.18	96.64	25.42
R10090_23188.2	NM_172871.2	242521	172.38	49.7	41.65	38.53	39.76	142.05	107.42	46.62	31.64	201.8	76.11	52.45	64.63	65.45	198.91	157.31	71.02	48.61	17225	5173	4353	4181	4282	15822	2827	5082	3434	87.91	73.4467	61.8933	110.12	109.663	92.3133	8917	8095	3781
R10090_206113.1	NM_001360022.1	330064	0.1	0.56	1.24	0.27	0.55	0.12	1.45	1.23	1.23	0.11	0.85	1.56	0.46	0.91	0.17	2.12	1.87	1.89	7	42.58	95	21.63	43.49	10	28	98.72	98.4	0.633333	0.313333	1.30333	0.84	0.513333	1.96	48.1933	25.04	75.04
R10090_217012.1	XM_030248518.1	223828	1.68	1.47	1.83	1.14	0.77	1.11	1.85	1.32	0.66	1.97	2.24	2.3	1.92	1.26	1.55	2.72	2.01	1.01	381.77	345.78	433.49	283.06	188.46	281.73	110.96	326.33	162.44	1.66	1.00667	1.27667	2.17	1.57667	1.91333	387.013	251.083	199.91
R10090_102565.3	NM_017397.3	53975	0	0	0	0	0	0.28	0	0.52	0.24	0	0	0	0	0	0.39	0	0.8	0.36	0	0	0	0	0	19.43	0	35.56	16.13	0	0.0933333	0.253333	0	0.13	0.386667	0	6.47667	17.23
R10090_61088.1	NM_001141949.1	64685	0	0	0.82	0	0	0	0	0	0	0	0	1.03	0	0	0	0	0	0	0	0	24.75	0	0	0	0	0	0	0.273333	0	0	0.343333	0	0	8.25	0	0
R10090_208191.1	XM_030255556.1	67456	0	0.08	0	0	0	0.19	0	0.14	0.15	0	0.12	0	0	0	0.26	0	0.21	0.23	0	6	0	0	0	15.65	0	11.53	12.59	0.0266667	0.0633333	0.0966667	0.04	0.0866667	0.146667	2	5.21667	8.04
R10090_88332.1	NM_001285953.2	242594	0.2	0.29	1.62	0.37	0.41	0.18	0	0.22	0.49	0.23	0.44	2.04	0.62	0.68	0.26	0	0.34	0.76	13.6	20.53	116.16	27.29	30.42	13.97	0	16.47	36.69	0.703333	0.32	0.236667	0.903333	0.52	0.366667	50.0967	23.8933	17.72
R10090_205611.1	NM_001369068.1	51796	0	0	0	0	0	0	0	0	0	0	0	0	0	0	0	0	0	0	0	0	0	0	0	0	0	0	0	0	0	0	0	0	0	0	0	0
R10090_2030.1	NM_029799.1	76920	5.99	3.5	4.41	1.35	1.22	0.69	3.62	3.26	3.22	7.01	5.36	5.55	2.27	2.01	0.97	5.3	4.96	4.95	125	78	97	30	27	16	20	75	75	4.63333	1.08667	3.36667	5.97333	1.75	5.07	100	24.3333	56.6667
R10090_66906.2	XM_006502072.3	70762	0.75	1.46	3.94	0.06	0	0.32	3.37	0.44	0	0.88	2.23	4.97	0.1	0	0.45	4.94	0.67	0	69.56	140.26	380.65	6.11	0	33.33	81.96	44.54	0	2.05	0.126667	1.27	2.69333	0.183333	1.87	196.823	13.1467	42.1667
R10090_7837.1	NM_001163420.1	68675	0.48	2.14	0.56	0.37	0	1.4	0	1.26	0.35	0.56	3.28	0.7	0.62	0	1.96	0	1.92	0.54	42.04	194.5	50.83	34.92	0	135.94	0	119.89	33.51	1.06	0.59	0.536667	1.51333	0.86	0.82	95.79	56.9533	51.1333
R10090_53790.2	NM_001042673.2	14088	0	0.05	0.02	0.03	0	0	0	0	0.09	0	0.07	0.02	0.05	0	0	0	0	0.14	0	3.53	1.47	2.41	0	0	0	0	7.14	0.0233333	0.01	0.03	0.03	0.0166667	0.0466667	1.66667	0.803333	2.38
R10090_22584.3	XM_006512687.4	215819	0.04	0	0	0	0.03	0	0.07	0	0	0.04	0	0	0	0.05	0	0.11	0	0	6.63	0	0	0	5.99	0	3.66	0	0	0.0133333	0.01	0.0233333	0.0133333	0.0166667	0.0366667	2.21	1.99667	1.22
R10090_103933.1	NM_001164167.1	17344	0.03	0.12	0.28	0.2	0	0.04	1.12	0.15	0.11	0.04	0.19	0.35	0.34	0	0.05	1.64	0.24	0.17	3.92	14.86	34.54	25.76	0	4.87	34.86	19.93	13.86	0.143333	0.08	0.46	0.193333	0.13	0.683333	17.7733	10.21	22.8833
R10090_95745.1	NM_030726.1	80978	0	0	0	0	0	0	0	0	0	0	0	0	0	0	0	0	0	0	0	0	0	0	0	0	0	0	0	0	0	0	0	0	0	0	0	0
R10090_49384.1	XM_017312729.2	234515	0	0.02	0	0	0.04	0.04	0	0.01	0	0	0.04	0	0	0.06	0.06	0	0.02	0	0	2.24	0	0	3.44	4	0	1	0	0.00666667	0.0266667	0.00333333	0.0133333	0.04	0.00666667	0.746667	2.48	0.333333
R10090_81959.1	XM_006507728.2	233871	0	0	0.24	0.05	0.04	0	0	0	0	0	0	0.31	0.09	0.07	0	0	0	0	0	0	25.32	5.63	4.5	0	0	0	0	0.08	0.03	0	0.103333	0.0533333	0	8.44	3.37667	0
R10090_33260.2	XM_006499196.3	228019	0.01	0.06	0.07	0.03	0.02	0.01	0.17	0.02	0.04	0.01	0.1	0.09	0.05	0.03	0.01	0.24	0.03	0.07	1.15	8.21	9.33	3.61	2.29	1.17	5.29	2.34	5.9	0.0466667	0.02	0.0766667	0.0666667	0.03	0.113333	6.23	2.35667	4.51
R10090_213732.1	NM_001363112.1	70325	0.17	0.11	0.13	0.1	0	0.19	0	0.22	0.31	0.2	0.16	0.16	0.17	0	0.27	0	0.33	0.47	10.51	6.71	7.94	6.55	0	12.81	0	14.36	20.06	0.136667	0.0966667	0.176667	0.173333	0.146667	0.266667	8.38667	6.45333	11.4733
R10090_19460.3	XM_006528683.4	110380	0.21	0.09	0.4	0.09	0.13	0.11	0	0.09	0.17	0.25	0.14	0.51	0.15	0.21	0.15	0	0.13	0.26	42.75	19.13	85.25	19.7	28.43	24.88	0	19.04	36.75	0.233333	0.11	0.0866667	0.3	0.17	0.13	49.0433	24.3367	18.5967
R10090_207876.1	XM_030255688.1	97287	27.72	92.58	100.77	0.48	7.73	0	93.68	41.58	20.4	32.45	141.76	126.91	0.81	12.72	0	137.18	63.34	31.34	1153.47	4047.64	4398.57	21.64	344.39	0	1028.66	1895.38	930.88	73.69	2.73667	51.8867	100.373	4.51	77.2867	3199.89	122.01	1284.97
R10090_201964.1	XM_030255566.1	545389	0	0	0	0	0	0	0	0	0.02	0	0	0	0	0	0	0	0	0.04	0	0	0	0	0	0	0	0	7.12	0	0	0.00666667	0	0	0.0133333	0	0	2.37333
R10090_74622.1	XM_017314959.2	14226	0.49	0.71	2.11	0.99	0.82	0.13	0	0.34	0.56	0.58	1.09	2.66	1.67	1.35	0.19	0	0.51	0.87	8	12.41	36.29	17	14	2.41	0	6.07	10.3	1.10333	0.646667	0.3	1.44333	1.07	0.46	18.9	11.1367	5.45667
R10090_80226.3	XM_006507222.4	11717	0	0	0	0	0	0	0	0	0	0	0	0	0	0	0	0	0	0	0	0	0	0	0	0	0	0	0	0	0	0	0	0	0	0	0	0
R10090_26869.3	NM_145633.3	245886	1	7.04	3.72	5.15	4.34	1.7	1.02	4.66	3.5	1.17	10.79	4.69	8.64	7.14	2.38	1.5	7.1	5.37	101.67	746.76	396.12	569.65	475.84	192.72	27.39	517.18	386.63	3.92	3.73	3.06	5.55	6.05333	4.65667	414.85	412.737	310.4
R10090_13930.2	XM_011247397.3	76088	0.01	0.02	0.1	0.03	0.03	0.03	0	0.04	0.09	0.01	0.03	0.13	0.04	0.05	0.04	0	0.06	0.14	1.91	3.92	19.61	5.05	5.87	5.88	0	7.82	17.7	0.0433333	0.03	0.0433333	0.0566667	0.0433333	0.0666667	8.48	5.6	8.50667
R10090_92117.1	XM_006539036.2	52174	0.65	2.75	0.59	0.35	0.89	0.87	3.34	3.06	3.02	0.77	4.2	0.75	0.6	1.46	1.22	4.89	4.66	4.64	23.04	101.76	21.94	13.41	33.48	34.03	31.02	118.05	116.88	1.33	0.703333	3.14	1.90667	1.09333	4.73	48.9133	26.9733	88.65
R10090_219821.1	XM_030250898.1	226154	0.05	1.82	0	0	0.57	0.2	0	0.53	0.4	0.06	2.79	0	0	0.93	0.28	0	0.8	0.62	3.27	119	0	0	38	14	0	36	27.42	0.623333	0.256667	0.31	0.95	0.403333	0.473333	40.7567	17.3333	21.14
R10090_61408.2	XM_011244876.3	103978	0.55	0.7	0.34	0.53	0.5	0.31	0.05	0.51	0.81	0.65	1.07	0.43	0.88	0.83	0.43	0.08	0.77	1.24	26.16	34.54	16.87	26.74	25.42	16.1	0.66	26.27	41.84	0.53	0.446667	0.456667	0.716667	0.713333	0.696667	25.8567	22.7533	22.9233
R10090_220454.1	XM_030251457.1	59026	0	0	0	0.11	0.01	0.08	0.06	0	0	0	0	0	0.19	0.01	0.12	0.09	0	0	0	0	0	47.69	2.51	35.54	6.13	0	0	0	0.0666667	0.02	0	0.106667	0.03	0	28.58	2.04333
R10090_91087.3	XM_006509115.4	244373	0.17	0.15	0	0	0.08	0	0	0.07	0	0.2	0.23	0	0	0.13	0	0	0.1	0	17.63	16.05	0	0	8.44	0	0	7.6	0	0.106667	0.0266667	0.0233333	0.143333	0.0433333	0.0333333	11.2267	2.81333	2.53333
R10090_77146.3	XM_006507084.4	67246	1.96	3.67	4.97	2.1	3.08	2.23	0	5.79	3.8	2.3	5.63	6.26	3.53	5.06	3.12	0	8.82	5.84	274.23	533.74	725.66	319.5	463.68	347.41	0	881.91	575.22	3.53333	2.47	3.19667	4.73	3.90333	4.88667	511.21	376.863	485.71
R10090_52946.3	NM_001347345.1	108655	0.01	0.04	0	0	0	0.01	0	0	0.07	0.01	0.06	0	0	0	0.01	0	0	0.1	2.08	7.81	0.31	0	0	1.61	0	0	13.32	0.0166667	0.00333333	0.0233333	0.0233333	0.00333333	0.0333333	3.4	0.536667	4.44
R10090_27758.3	XM_006516862.4	16553	0	0	0	0	0	0.11	0	0	0	0	0	0	0	0	0.16	0	0	0	0	0	0	0	0	22	0	0	0	0	0.0366667	0	0	0.0533333	0	0	7.33333	0
R10090_31275.2	XM_006504794.3	100683	0	0.01	0.49	0.03	0.03	0.03	0	0.04	0	0	0.01	0.61	0.05	0.05	0.04	0	0.06	0	0	2.98	161.79	10.21	10.71	10.86	0	13.73	0.29	0.166667	0.03	0.0133333	0.206667	0.0466667	0.02	54.9233	10.5933	4.67333
R10090_202488.1	XM_030251953.1	66617	0.5	1.19	0.88	0.29	0.17	0.16	0	0.33	0.51	0.58	1.83	1.1	0.48	0.28	0.23	0	0.5	0.78	14.69	37.16	27.16	9	5.39	5.35	0	10.66	16.51	0.856667	0.206667	0.28	1.17	0.33	0.426667	26.3367	6.58	9.05667
R10090_201882.1	XM_030253424.1	226646	0.05	0.26	0.1	0.3	0.1	0.1	0	0.3	0.25	0.06	0.4	0.13	0.5	0.17	0.14	0	0.46	0.39	2.91	14.68	5.84	17.22	5.75	5.76	0	17.48	14.71	0.136667	0.166667	0.183333	0.196667	0.27	0.283333	7.81	9.57667	10.73
R10090_216498.1	NM_001359844.1	52589	0	0	0	0.81	0.03	0	0.08	0	0	0	0	0	1.36	0.05	0	0.12	0	0	0	0	0	74.42	2.63	0	1.83	0	0	0	0.28	0.0266667	0	0.47	0.04	0	25.6833	0.61
R10090_201686.1	XM_030247017.1	13710	0.02	0.1	0.04	0.32	0.21	0	0	0.23	0.68	0.02	0.16	0.05	0.54	0.35	0	0	0.35	1.05	1.3	7.02	2.41	22.46	14.59	0	0	16.27	47.97	0.0533333	0.176667	0.303333	0.0766667	0.296667	0.466667	3.57667	12.35	21.4133
R10090_74339.1	NM_146575.1	258568	0	0	0	0	0	0	0	0.05	0	0	0	0	0	0	0	0	0.08	0	0	0	0	0	0	0	0	1	0	0	0	0.0166667	0	0	0.0266667	0	0	0.333333
R10090_54648.1	NM_001164607.1	68877	0	0	0	0	0	0	0	0	0	0	0	0	0	0	0	0	0	0	0	0	0	0	0	0	0	0	0	0	0	0	0	0	0	0	0	0
R10090_51333.1	XM_006515587.2	18760	0.74	1.25	0	1.07	1.9	0.67	0	1.18	1.39	0.87	1.91	0	1.8	3.13	0.94	0	1.79	2.14	66.79	116.86	0	104.45	183.57	67.36	0	115.19	135.78	0.663333	1.21333	0.856667	0.926667	1.95667	1.31	61.2167	118.46	83.6567
R10090_30194.5	NM_178671.5	212190	0	0	0	0	0	0	0	0	0	0	0	0	0	0	0	0	0	0	0	0	0	0	0	0	0	0	0	0	0	0	0	0	0	0	0	0
R10090_101901.3	XM_006517689.4	320806	0.28	0.22	0.42	0.06	0.09	0	0.42	0.17	0.06	0.32	0.33	0.53	0.11	0.15	0	0.61	0.26	0.1	55.47	45.46	87.95	13.83	19.37	0	21.99	37.3	14.08	0.306667	0.05	0.216667	0.393333	0.0866667	0.323333	62.96	11.0667	24.4567
R10090_214566.1	XM_030246698.1	238130	0	0	0	0	0	0	0	0	0	0	0	0	0	0	0	0	0	0	0	0	0	0	0	0	0	0	0	0	0	0	0	0	0	0	0	0
R10090_46261.1	NM_001205009.2	100040299	1.35	1.51	0.23	0.34	0.2	0.13	1.61	2.24	1	1.58	2.31	0.29	0.57	0.33	0.18	2.35	3.41	1.54	19	22.96	3.39	5	3	2	6	35	15.9	1.03	0.223333	1.61667	1.39333	0.36	2.43333	15.1167	3.33333	18.9667
R10090_87431.1	NM_001142918.2	21416	0	0.14	0.14	0.33	0.13	0.06	0	0.04	0.13	0	0.21	0.17	0.55	0.21	0.09	0	0.06	0.19	0	14.34	13.88	34.83	13.65	6.72	0	4.48	13.36	0.0933333	0.173333	0.0566667	0.126667	0.283333	0.0833333	9.40667	18.4	5.94667
R10090_214185.1	NM_001362940.1	69806	0	0	0.01	0.04	0	0.01	0	0	0	0	0	0.02	0.07	0	0.01	0	0	0	0	0	0.98	2.67	0	0.48	0	0	0	0.00333333	0.0166667	0	0.00666667	0.0266667	0	0.326667	1.05	0
R10090_76486.1	NM_001163787.1	77609	0	0	0	0	0	0	0	0	0.1	0	0	0	0	0	0	0	0	0.16	0	0	0	0	0	0	0	0	5.67	0	0	0.0333333	0	0	0.0533333	0	0	1.89
R10090_97947.3	NM_144911.3	231571	18.16	18.69	16.6	22.28	13.3	19.04	7.11	40.03	31.26	21.26	28.61	20.91	37.38	21.89	26.65	10.42	60.97	48.04	954.01	1028.33	914.14	1264.66	750.23	1112.16	98.55	2300.29	1795.1	17.8167	18.2067	26.1333	23.5933	28.64	39.81	965.493	1042.35	1397.98
R10090_19938.2	XM_006496777.3	226564	0.81	2.61	1.88	1.99	1.92	0.97	1.82	4.43	2.35	0.95	4	2.36	3.33	3.16	1.36	2.67	6.75	3.6	50.25	169.58	121.96	133.46	128.11	66.93	29.85	300.46	158.85	1.76667	1.62667	2.86667	2.43667	2.61667	4.34	113.93	109.5	163.053
R10090_80264.3	XM_006534883.4	231506	0	0	0	0	0.16	0	0	0	0	0	0	0	0	0.26	0	0	0	0	0	0	0	0	19.21	0	0	0	0	0	0.0533333	0	0	0.0866667	0	0	6.40333	0
R10090_66800.1	NM_001122675.1	227449	0.21	0.62	0.78	0.1	0.18	0.08	1.35	0.28	0.77	0.25	0.95	0.98	0.17	0.29	0.12	1.98	0.43	1.19	34.57	103.48	130.45	18.07	31.15	14.94	57.43	49.45	134.85	0.536667	0.12	0.8	0.726667	0.193333	1.2	89.5	21.3867	80.5767
R10090_204472.1	XM_030252936.1	99512	0	0	0	0	0	0	0	0	0	0	0	0	0	0	0	0	0	0	0	0	0	0	0	0	0	0	0	0	0	0	0	0	0	0	0	0
R10090_66306.1	NM_153512.1	225030	0	0	0	0	0	0	0	0.03	0	0	0	0	0	0	0	0	0.05	0	0	0	0	0	0	0	0	2.81	0	0	0	0.01	0	0	0.0166667	0	0	0.936667
R10090_32944.4	NM_175308.5	100465	0.15	0.19	0.33	0.08	0.06	0.03	0	0.11	0.1	0.18	0.28	0.41	0.14	0.09	0.04	0	0.16	0.15	10	13	23	6	4	2	0	7.91	7	0.223333	0.0566667	0.07	0.29	0.09	0.103333	15.3333	4	4.97
R10090_17933.3	XM_006520346.4	116939	0	0	0	0	0	0	0	0	0.02	0	0	0	0	0	0	0	0	0.04	0	0	0	0	0	0	0	0	2.93	0	0	0.00666667	0	0	0.0133333	0	0	0.976667
R10090_45509.2	XM_011244592.3	100040926	0	0	0	0	0	0	0	0.03	0.06	0	0	0	0	0	0	0	0.04	0.09	0	0	0	0	0	0	0	0.46	1	0	0	0.03	0	0	0.0433333	0	0	0.486667
R10090_61141.2	NM_009116.2	20204	0	0	0.17	0.04	0.04	0	0	0.08	0	0	0	0.21	0.07	0.07	0	0	0.12	0	0	0	4	1	1	0	0	2	0	0.0566667	0.0266667	0.0266667	0.07	0.0466667	0.04	1.33333	0.666667	0.666667
R10090_8739.3	XM_006498403.3	76117	0.24	1.99	2.14	0.36	0.76	0.83	2.1	0.73	1.25	0.28	3.05	2.7	0.61	1.26	1.16	3.07	1.12	1.93	10.7	94.35	101.46	17.68	37.05	41.56	24.99	36.28	62.02	1.45667	0.65	1.36	2.01	1.01	2.04	68.8367	32.0967	41.0967
R10090_56614.1	NM_001167879.1	242915	0	0.03	0	0	0.02	0.01	0	0	0.03	0	0.05	0	0	0.03	0.01	0	0	0.05	0	3	0	0	2	1	0	0	3	0.01	0.01	0.01	0.0166667	0.0133333	0.0166667	1	1	1
R10090_91213.1	NM_001289436.1	67501	0.26	0.1	0.3	0.15	0.24	0.13	0	0.2	0.18	0.3	0.15	0.37	0.26	0.39	0.18	0	0.3	0.28	43.94	17.55	52.65	28.48	43.93	25.03	0	37.08	33.17	0.22	0.173333	0.126667	0.273333	0.276667	0.193333	38.0467	32.48	23.4167
R10090_33917.1	NM_001324519.1	268534	0.59	0.72	0.59	0.48	0.41	0.41	0.74	0.77	0.8	0.69	1.11	0.74	0.81	0.68	0.58	1.08	1.17	1.22	32.18	41.34	33.88	28.67	24.2	25.07	10.67	45.83	47.61	0.633333	0.433333	0.77	0.846667	0.69	1.15667	35.8	25.98	34.7033
R10090_51870.2	XM_011249828.3	102638047	6.91	6.03	16.7	4	5.02	9.12	4.57	3.3	6.37	8.09	9.23	21.03	6.71	8.27	12.77	6.69	5.03	9.79	264.22	242.6	670.07	164.5	205.57	387.08	46.09	138.27	267.63	9.88	6.04667	4.74667	12.7833	9.25	7.17	392.297	252.383	150.663
R10090_76431.2	XM_006512564.3	15500	0	0.01	0.06	0.04	0.04	0	0.11	0.02	0	0	0.02	0.07	0.06	0.06	0	0.15	0.04	0	0	1.57	7.31	5.01	5.07	0	3.33	3.06	0	0.0233333	0.0266667	0.0433333	0.03	0.04	0.0633333	2.96	3.36	2.13
R10090_204441.1	NM_001357885.1	246691	0	0	0	0	0	0	0	0	0	0	0	0	0	0	0	0	0	0	0	0	0	0	0	0	0	0	0	0	0	0	0	0	0	0	0	0
R10090_202505.1	NM_001363079.1	320267	0	0	0	0	0	0	0	0	0.2	0	0	0	0	0	0	0	0	0.3	0	0	0	0	0	0	0	0	16.23	0	0	0.0666667	0	0	0.1	0	0	5.41
R10090_85933.1	NM_001098404.1	18171	0.32	0.59	0.82	0.2	0	0	1.41	0.05	0.44	0.38	0.9	1.03	0.33	0	0	2.07	0.07	0.68	17.58	33.7	46.73	11.58	0	0	20.31	2.94	26.45	0.576667	0.0666667	0.633333	0.77	0.11	0.94	32.67	3.86	16.5667
R10090_11445.2	XM_011246663.3	74094	0.19	0	0	0	0	0	0	0.08	0	0.22	0	0	0	0	0	0	0.12	0	11.87	0	0	0	0	0	0	5.56	0	0.0633333	0	0.0266667	0.0733333	0	0.04	3.95667	0	1.85333
R10090_4273.3	XM_006526861.4	21416	0.05	0	0	0	0	0	0	0	0	0.06	0	0	0	0	0	0	0	0	4.99	0	0	0	0	0	0	0	0	0.0166667	0	0	0.02	0	0	1.66333	0	0
R10090_205085.1	XM_030253304.1	18028	0	0	0	0	0.01	0.01	0	0	0	0	0	0	0	0.01	0.01	0	0	0	0	0	0	0	2.8	2.51	0	0	0	0	0.00666667	0	0	0.00666667	0	0	1.77	0
R10090_66863.3	NM_172862.3	242022	0	0.04	0.02	0.02	0	0.02	0	0	0	0	0.06	0.02	0.03	0	0.02	0	0	0	0	13	5	5	0	6	0	1	0	0.02	0.0133333	0	0.0266667	0.0166667	0	6	3.66667	0.333333
R10090_101363.1	NM_001163751.1	79043	3.37	2.95	5.1	0.66	1.09	1.4	2.49	4.1	4.95	3.95	4.52	6.42	1.11	1.8	1.96	3.64	6.24	7.6	117.06	107.85	185.62	24.62	40.6	53.91	22.77	155.9	188.81	3.80667	1.05	3.84667	4.96333	1.62333	5.82667	136.843	39.71	122.493
R10090_87533.1	NM_001037726.1	12912	0	0	0	0	0.02	0	0	0	0	0	0	0	0	0.03	0	0	0	0	0	0	0	0	4.09	0	0	0	0	0	0.00666667	0	0	0.01	0	0	1.36333	0
R10090_5606.1	XM_006526847.2	209478	0.09	0	0	0	0	0	0	0.03	0	0.11	0	0	0	0	0	0	0.05	0	8	0	0	0	0	0	0	3	0	0.03	0	0.01	0.0366667	0	0.0166667	2.66667	0	1
R10090_208449.1	XM_030242605.1	26366	3.8	2.64	3.2	1.42	1.1	0.87	2.11	3.73	2.55	4.44	4.05	4.03	2.38	1.81	1.22	3.1	5.69	3.92	60.75	45.51	54.22	23.94	18.51	15.28	8.98	66.22	45.92	3.21333	1.13	2.79667	4.17333	1.80333	4.23667	53.4933	19.2433	40.3733
R10090_87727.1	XM_006527137.2	319800	0	0	0	0	0	0	0	0	0	0	0	0	0	0	0	0	0	0	0	0	0	0	0	0	0	0	0	0	0	0	0	0	0	0	0	0
R10090_8627.2	XM_006539181.3	71817	39.76	44.95	45.78	31.74	34.78	40.55	34.4	66.62	53.97	46.54	68.83	57.66	53.24	57.26	56.79	50.38	101.49	82.93	1047.06	1254.39	1268.39	892.86	975.19	1181.82	239.52	1930.02	1573.26	43.4967	35.69	51.6633	57.6767	55.7633	78.2667	1189.95	1016.62	1247.6
R10090_208017.1	XM_030255704.1	76921	0	0	0.12	0	0.12	0	0	0.11	0	0	0	0.15	0	0.2	0	0	0.17	0	0	0	1	0	1	0	0	1	0	0.04	0.04	0.0366667	0.05	0.0666667	0.0566667	0.333333	0.333333	0.333333
R10090_89941.1	XM_011242597.2	69632	0.07	0.01	0.52	0.02	0.05	0	0.18	0.02	0.02	0.08	0.01	0.66	0.03	0.08	0	0.27	0.04	0.02	8.93	0.93	71.55	2.67	6.65	0	6.37	3.39	2.28	0.2	0.0233333	0.0733333	0.25	0.0366667	0.11	27.1367	3.10667	4.01333
R10090_29546.1	NM_001290470.2	12757	0	0	0	0	0	0	0	1.67	1.15	0	0	0	0	0	0	0	2.55	1.77	0	0	0	0	0	0	0	40.05	27.83	0	0	0.94	0	0	1.44	0	0	22.6267
R10090_56065.3	NM_025337.3	110198	8.8	24.96	33.26	10.3	11.08	7.91	6.69	10.58	33	10.3	38.21	41.88	17.28	18.25	11.07	9.79	16.11	50.71	314	938	1246	395	423	313	63	414	1295	22.34	9.76333	16.7567	30.13	15.5333	25.5367	832.667	377	590.667
R10090_69125.2	XM_006505031.2	213945	0	0	0	0	0	0	0	0.12	0.06	0	0	0	0	0	0	0	0.18	0.09	0	0	0	0	0	0	0	15.44	7.73	0	0	0.06	0	0	0.09	0	0	7.72333
R10090_30595.1	XM_017320256.2	320438	0.12	0	0	0	0	0	0	0	0	0.14	0	0	0	0	0	0	0	0	4.44	0	0	0	0	0	0	0	0	0.04	0	0	0.0466667	0	0	1.48	0	0
R10090_43869.3	NM_134068.3	105352	3.18	1.83	3.5	1.98	1.41	1.15	2.01	3.24	2.97	3.73	2.79	4.41	3.32	2.33	1.61	2.94	4.93	4.57	70.14	42.81	81.3	46.39	33.03	28	11.7	78.7	72.84	2.83667	1.51333	2.74	3.64333	2.42	4.14667	64.75	35.8067	54.4133
R10090_13977.3	NM_016925.3	14087	0.04	0.57	0.46	0.19	0.2	0.17	0.54	0.78	0.56	0.05	0.87	0.58	0.32	0.33	0.24	0.79	1.18	0.86	4.17	64.24	51.82	22.71	23.59	20.85	15.32	91.44	65.81	0.356667	0.186667	0.626667	0.5	0.296667	0.943333	40.0767	22.3833	57.5233
R10090_102962.3	XM_006506518.4	67582	0	0	0	0	0	0.48	0.95	0	0.62	0	0	0	0	0	0.68	1.4	0	0.95	0	0	0	0	0	20.92	9.77	0	26.24	0	0.16	0.523333	0	0.226667	0.783333	0	6.97333	12.0033
R10090_5058.3	XM_006535217.4	70681	0	0	0	0.16	0	0	0	0	0	0	0	0	0.27	0	0	0	0	0	0	0	0	12.02	0	0	0	0	0	0	0.0533333	0	0	0.09	0	0	4.00667	0
R10090_51107.2	NM_010441.3	15364	6.92	3.09	3.71	3.77	3.57	1.8	4.43	1.39	1.63	8.1	4.73	4.68	6.33	5.87	2.52	6.49	2.12	2.51	605	281.59	339.7	357.75	336	175	102	132.59	155	4.57333	3.04667	2.48333	5.83667	4.90667	3.70667	408.763	289.583	129.863
R10090_204910.1	NM_001369158.1	12757	0	0	0	0	0.08	0	0	0	0	0	0	0	0	0.13	0	0	0	0	0	0	0	0	1.84	0	0	0	0	0	0.0266667	0	0	0.0433333	0	0	0.613333	0
R10090_209514.1	XM_030243099.1	77613	0.15	0	0	0	0	0	0	0	0	0.17	0	0	0	0	0	0	0	0	8.52	0	0	0	0	0	0	0	0	0.05	0	0	0.0566667	0	0	2.84	0	0
R10090_213556.1	XM_030246428.1	78246	10.41	9.08	21.68	1.99	2.88	0.61	15.02	5.12	5.41	12.18	13.91	27.3	3.34	4.75	0.85	22	7.8	8.31	359.44	330.61	786.06	73.74	106.47	23.31	137	193.94	205.56	13.7233	1.82667	8.51667	17.7967	2.98	12.7033	492.037	67.84	178.833
R10090_80513.1	XM_006499291.2	228608	0	0.07	0.75	0	0	0.09	0.33	0	0	0	0.1	0.95	0	0	0.12	0.49	0	0	0	2.85	31.62	0	0	3.89	3.5	0	0	0.273333	0.03	0.11	0.35	0.04	0.163333	11.49	1.29667	1.16667
R10090_100273.3	XM_006532736.4	20913	0.1	0.07	0	0.04	0.13	0	0.29	0.23	0.12	0.11	0.1	0	0.06	0.21	0	0.42	0.35	0.19	7.56	5.52	0	3.14	10.7	0	5.86	19.31	10.51	0.0566667	0.0566667	0.213333	0.07	0.09	0.32	4.36	4.61333	11.8933
R10090_66532.1	NM_001291442.1	216001	2.86	0	0	0	1.03	0.92	3.72	0	0	3.34	0	0	0	1.7	1.29	5.44	0	0	153.98	0	0	0	59.68	55.42	52.81	0	0	0.953333	0.65	1.24	1.11333	0.996667	1.81333	51.3267	38.3667	17.6033
R10090_23231.4	NM_080445.4	117592	0.17	0.05	0.27	0.02	0.02	0.02	0.3	0.07	0.1	0.2	0.08	0.34	0.04	0.04	0.03	0.45	0.11	0.15	13	4	21	2	2	2	6	6	8	0.163333	0.02	0.156667	0.206667	0.0366667	0.236667	12.6667	2	6.66667
R10090_8569.3	XM_006495536.4	319263	0.25	0.09	0.32	0.03	0.06	0.02	0.27	0.01	0.1	0.29	0.13	0.4	0.05	0.1	0.03	0.39	0.02	0.15	40.37	14.42	53.59	5.68	10.17	4.36	11.38	2.02	17.35	0.22	0.0366667	0.126667	0.273333	0.06	0.186667	36.1267	6.73667	10.25
R10090_18009.2	XM_006538163.2	66291	11.48	5.49	8.26	3.33	5.45	5.37	10.45	9.29	3.95	13.44	8.4	10.4	5.58	8.97	7.52	15.3	14.16	6.07	220.85	112.77	167.61	67.79	110.94	113.9	53.24	197.46	84.87	8.41	4.71667	7.89667	10.7467	7.35667	11.8433	167.077	97.5433	111.857
R10090_40297.3	XM_006540844.4	233332	0	0	0	0	0	0.02	0	0	0	0	0	0	0	0	0.03	0	0	0	0	0	0	0	0	1.69	0	0	0	0	0.00666667	0	0	0.01	0	0	0.563333	0
R10090_204676.1	NM_001357676.1	12972	0	0	0	0	0	0	0	0	0	0	0	0	0	0	0	0	0	0	0	0	0	0	0	0	0	0	0	0	0	0	0	0	0	0	0	0
R10090_65787.2	XM_006502805.2	16330	0	0	0.74	0	0	0	0	0	0	0	0	0.93	0	0	0	0	0	0	0	0	70.28	0	0	0	0	0	0	0.246667	0	0	0.31	0	0	23.4267	0	0
R10090_102715.1	XM_017319525.2	214048	0.73	0.62	0.77	0.3	0.14	0.39	0.75	0.53	0.61	0.85	0.95	0.97	0.5	0.24	0.55	1.09	0.8	0.93	162.37	143.39	179.39	72.84	34.76	97.81	43.83	128.2	146.89	0.706667	0.276667	0.63	0.923333	0.43	0.94	161.717	68.47	106.307
R10090_70579.2	NM_011266.2	19727	1.11	0.74	1.5	0.51	0.74	0.43	1.33	1.2	1.01	1.3	1.13	1.89	0.86	1.22	0.6	1.95	1.84	1.55	96.25	66.36	136.11	48.32	69.13	41.03	30.32	113.79	94.88	1.11667	0.56	1.18	1.44	0.893333	1.78	99.5733	52.8267	79.6633
R10090_21817.2	NM_145430.3	216971	3.67	3.8	3.56	3.91	3.33	1.04	8.45	3.21	6.7	4.3	5.81	4.48	6.56	5.48	1.46	12.37	4.9	10.29	334.69	360.79	339.52	386.87	327	106.03	202.92	319.7	663.63	3.67667	2.76	6.12	4.86333	4.5	9.18667	345	273.3	395.417
R10090_204367.1	XM_030252581.1	229599	0	0	0.08	0.04	0.04	0	0	0.15	0.08	0	0	0.11	0.06	0.06	0	0	0.23	0.12	0	0	4.09	1.8	1.81	0	0	7.62	3.93	0.0266667	0.0266667	0.0766667	0.0366667	0.04	0.116667	1.36333	1.20333	3.85
R10090_100817.2	NM_172409.2	71409	0.17	0	0.15	0.17	0	0.04	0	0.15	0	0.19	0	0.19	0.28	0	0.06	0	0.22	0	23.42	0	21.65	25.69	0	6.88	0	22.61	0	0.106667	0.07	0.05	0.126667	0.113333	0.0733333	15.0233	10.8567	7.53667
R10090_216192.1	XM_030247603.1	108912	0	0.17	0	0.22	0.36	0.14	0	0.24	0.27	0	0.25	0	0.37	0.59	0.2	0	0.37	0.42	0	28.74	0	39.71	64.72	26.35	0	43.66	48.74	0.0566667	0.24	0.17	0.0833333	0.386667	0.263333	9.58	43.5933	30.8
R10090_103811.1	NM_001168229.1	56397	1.67	2.68	1.25	1.14	0.54	0.24	0	0	0.28	1.96	4.11	1.58	1.91	0.88	0.33	0	0	0.43	65.7	110.86	51.75	48.13	22.58	10.3	0	0	12.01	1.86667	0.64	0.0933333	2.55	1.04	0.143333	76.1033	27.0033	4.00333
R10090_18634.2	NM_021526.2	59029	74.49	56.29	73.49	28.45	31.7	25.33	64	75.32	60.9	87.2	86.2	92.55	47.73	52.19	35.46	93.73	114.74	93.58	2459	1960	2548	1008	1118	927	558	2729	2214	68.09	28.4933	66.74	88.65	45.1267	100.683	2322.33	1017.67	1833.67
R10090_82699.2	XM_011241626.2	67533	0	0	0	0	0	0	0	0	0	0	0	0	0	0	0	0	0	0	0	0	0	0	0	0	0	0	0	0	0	0	0	0	0	0	0	0
R10090_204746.1	XM_030253121.1	12395	38.71	15.93	18.48	7.84	9.3	2.91	24.59	18.74	13.19	45.31	24.4	23.28	13.15	15.3	4.08	36.01	28.55	20.27	6268.08	2681.09	3128.34	1381.63	1625.22	526.28	1048.17	3307.22	2313.92	24.3733	6.68333	18.84	30.9967	10.8433	28.2767	4025.84	1177.71	2223.1
R10090_207299.1	NM_001359956.1	231915	0	0	0	0	0	0	0	0	0	0	0	0	0	0	0	0	0	0	0	0	0	0	0	0	0	0	0	0	0	0	0	0	0	0	0	0
R10090_55524.1	XM_017320231.1	258301	0	0	0	0	0.46	0	0	0	0	0	0	0	0	0.76	0	0	0	0	0	0	0	0	8.85	0	0	0	0	0	0.153333	0	0	0.253333	0	0	2.95	0
R10090_204974.1	NM_001355408.1	100041581	1.83	2.2	1.95	1.55	1.83	0.92	3.34	2.11	1.93	2.15	3.37	2.46	2.6	3.02	1.29	4.89	3.21	2.96	323.65	403.39	359.7	297.99	348.99	181.74	154.94	405.37	367.97	1.99333	1.43333	2.46	2.66	2.30333	3.68667	362.247	276.24	309.427
R10090_90209.3	NM_008153.3	14747	0.16	0.52	2.18	0.2	0.11	0.03	0.44	0.34	0.36	0.19	0.8	2.75	0.33	0.18	0.04	0.65	0.51	0.56	10.7	35.98	150	13.94	7.9	2.02	7.62	24.08	26.05	0.953333	0.113333	0.38	1.24667	0.183333	0.573333	65.56	7.95333	19.25
R10090_55884.3	XM_006508781.4	244310	0	0	0	0	0	0	0	0	0	0	0	0	0	0	0	0	0	0	0	0	1.68	0	0	0	0	0	0	0	0	0	0	0	0	0.56	0	0
R10090_163.1	XM_006508922.1	76406	0	0.06	0	0	0	0	0	0	0	0	0.09	0	0	0	0	0	0	0	0	1.7	0	0	0	0	0	0	0	0.02	0	0	0.03	0	0	0.566667	0	0
R10090_11568.1	XM_017319098.2	407823	0.2	0.37	0.61	0.39	0.02	0.04	0.37	0	0.07	0.24	0.57	0.76	0.66	0.03	0.05	0.54	0	0.11	41.42	79.79	129.8	87.56	4.3	8.26	19.74	0	15.76	0.393333	0.15	0.146667	0.523333	0.246667	0.216667	83.67	33.3733	11.8333
R10090_205544.1	XM_030253937.1	80912	0.05	0.34	0.02	0.08	0	0.02	0	0.04	0	0.06	0.53	0.03	0.13	0	0.03	0	0.06	0	5.96	44.82	3.06	10.39	0	2.76	0	5.72	0	0.136667	0.0333333	0.0133333	0.206667	0.0533333	0.02	17.9467	4.38333	1.90667
R10090_89767.3	XM_006506238.4	319618	0	0	0	0	0	0	0	0	0.07	0	0	0	0	0	0	0	0	0.1	0	0	0	0	0	0	0	0	5.69	0	0	0.0233333	0	0	0.0333333	0	0	1.89667
R10090_83915.3	NM_133857.3	99526	8.01	7.9	10.64	8.84	9.65	6.57	5.6	8.44	8.69	9.38	12.1	13.4	14.83	15.89	9.2	8.2	12.85	13.36	759.7	780.86	1055.61	910.16	986.62	694.48	139.89	873.08	895.78	8.85	8.35333	7.57667	11.6267	13.3067	11.47	865.39	863.753	636.25
R10090_205437.1	XM_030253159.1	12986	0.03	0.03	0	0	0.04	0.07	0	0	0	0.03	0.05	0	0	0.07	0.1	0	0	0	1.92	2.38	0	0	3.33	6.27	0	0	0	0.02	0.0366667	0	0.0266667	0.0566667	0	1.43333	3.2	0
R10090_62964.1	XM_006531398.2	72552	5.39	15.8	11.02	10.76	16.8	3.36	4.8	11.77	11.05	6.31	24.19	13.88	18.05	27.65	4.7	7.03	17.92	16.97	393.9	1204.64	842.38	851.59	1320.2	272.94	92.37	938.49	878.53	10.7367	10.3067	9.20667	14.7933	16.8	13.9733	813.64	814.91	636.463
R10090_214785.1	NM_001362271.1	19164	22.56	48.96	39.7	78.17	66.48	31.74	50.2	65.92	76.12	26.41	74.98	50	131.14	109.43	44.45	73.51	100.42	116.95	1393	3161	2567	5223	4412	2181	817	4448	5126	37.0733	58.7967	64.08	50.4633	95.0067	96.96	2373.67	3938.67	3463.67
R10090_68107.1	NM_001170954.2	239559	0.97	0	0.28	0.86	1.32	0	0	0	0	1.14	0	0.35	1.45	2.17	0	0	0	0	46.42	0	13.83	44.48	67.59	0	0	0	0	0.416667	0.726667	0	0.496667	1.20667	0	20.0833	37.3567	0
R10090_206310.1	XM_030254809.1	71521	0.07	0.09	0.19	0.12	0.09	0	0.66	0.03	0.06	0.08	0.14	0.24	0.19	0.15	0	0.97	0.04	0.09	7.83	11	23.89	14.82	11.82	0	20.66	3.76	7.78	0.116667	0.07	0.25	0.153333	0.113333	0.366667	14.24	8.88	10.7333
R10090_54485.1	NM_001201391.1	100503605	6.46	0.17	43.04	3.88	3.41	0.26	3.24	0.6	1.33	7.56	0.27	54.21	6.51	5.62	0.37	4.75	0.91	2.04	67.53	2	479.16	41.86	37.03	3	9.03	7	16	16.5567	2.51667	1.72333	20.68	4.16667	2.56667	182.897	27.2967	10.6767
R10090_209531.1	XM_030242349.1	21843	0.05	2.74	9.21	0	0.52	0.31	11.86	0	0.91	0.06	4.2	11.6	0	0.86	0.43	17.37	0	1.4	2.09	124.06	416.09	0	24.06	14.82	134.86	0	42.97	4	0.276667	4.25667	5.28667	0.43	6.25667	180.747	12.96	59.2767
R10090_81026.3	XM_006518350.4	105445	0	0	0	0.02	0	0	0	0	0	0	0	0	0.03	0	0	0	0	0	0	0	0	7.57	0	0	0	0	0	0	0.00666667	0	0	0.01	0	0	2.52333	0
R10090_26365.1	XM_006520149.2	67154	0.47	0	0	0	0	0	0	0	0.01	0.55	0	0	0	0	0	0	0	0.01	56.28	0	0	0	0	0	0	0	1.27	0.156667	0	0.00333333	0.183333	0	0.00333333	18.76	0	0.423333
R10090_91308.3	NM_020295.3	56873	0	3.46	0	5.18	6	2.63	0	5.87	3.38	0	5.29	0	8.69	9.87	3.68	0	8.94	5.2	0	423.79	0	663.65	761.88	345.02	0	753.69	432.32	1.15333	4.60333	3.08333	1.76333	7.41333	4.71333	141.263	590.183	395.337
R10090_73338.4	NM_028264.4	72519	71.12	30.77	30.36	17.14	20.83	10.81	53.17	48.18	33.26	83.26	47.12	38.23	28.75	34.28	15.14	77.87	73.4	51.1	3662	1660	1638	953	1151	619	722	2714	1872	44.0833	16.26	44.87	56.2033	26.0567	67.4567	2320	907.667	1769.33
R10090_46607.3	XM_006513742.4	319468	18.24	23.54	16.14	10.96	13.34	8.66	24.74	19.8	12.23	21.35	36.05	20.32	18.39	21.96	12.13	36.23	30.16	18.79	2366.34	3177.5	2188.81	1546.62	1867.51	1253.22	845.16	2800.17	1721.1	19.3067	10.9867	18.9233	25.9067	17.4933	28.3933	2577.55	1555.78	1788.81
R10090_49763.1	NM_001113416.1	226352	15.01	27.92	18.27	45.33	41.84	20.82	25.85	41.76	29.3	17.57	42.75	23.01	76.04	68.88	29.15	37.85	63.61	45.02	963.28	1873.34	1227.86	3150.11	2888.17	1487.37	437.28	2928.73	2050.57	20.4	35.9967	32.3033	27.7767	58.0233	48.8267	1354.83	2508.55	1805.53
R10090_43908.1	NM_001256050.1	100126776	0	0	0	0	0.19	0	0	0	0	0	0	0	0	0.31	0	0	0	0	0	0	0	0	1	0	0	0	0	0	0.0633333	0	0	0.103333	0	0	0.333333	0
R10090_68416.3	XM_006532347.4	16882	0	0	0	0.12	0	0	0	0	0	0	0	0	0.2	0	0	0	0	0	0	0	0	11.4	0	0	0	0	0	0	0.04	0	0	0.0666667	0	0	3.8	0
R10090_219414.1	XM_030250872.1	225872	0.01	0.01	0	0	0	0	0	0	0	0.01	0.01	0	0	0	0.01	0	0	0	3.41	3.97	0	0	0	1.94	0	0	0	0.00666667	0	0	0.00666667	0.00333333	0	2.46	0.646667	0
R10090_98911.2	NM_019710.2	24061	23.32	22.34	29.71	9.73	10.93	6.78	19.59	14.55	15.85	27.3	34.2	37.41	16.32	18	9.5	28.68	22.16	24.35	2186.03	2182	2913.4	990.21	1104.37	708.83	483.68	1488.09	1614.67	25.1233	9.14667	16.6633	32.97	14.6067	25.0633	2427.14	934.47	1195.48
R10090_24568.3	NM_133697.3	68552	101.21	170.22	148.99	161.29	178.6	192.84	161.06	204.87	216.57	118.48	260.64	187.65	270.57	294.02	270.02	235.85	312.08	332.75	4715.34	8318.94	7277.66	8106.38	8923.77	9984.43	1979.31	10447.6	11044.5	140.14	177.577	194.167	188.923	278.203	293.56	6770.65	9004.86	7823.81
R10090_85163.1	NM_001166668.1	269400	0	0.09	0.97	0.18	0	0	0	0.13	0.23	0	0.13	1.23	0.31	0	0	0	0.21	0.36	0	8.96	101.28	19.7	0	0	0	14.62	25.18	0.353333	0.06	0.12	0.453333	0.103333	0.19	36.7467	6.56667	13.2667
R10090_66662.3	NM_146097.3	226043	5.06	2.67	4.23	1.71	1.57	1.8	3.98	3.59	2.69	5.92	4.09	5.33	2.86	2.59	2.52	5.84	5.47	4.14	217.9	120.95	191.32	79.19	72.57	86.08	45.3	169.46	127.17	3.98667	1.69333	3.42	5.11333	2.65667	5.15	176.723	79.28	113.977
R10090_26518.2	XM_006539936.3	243867	0	0	0	0	0.02	0	0	0	0	0	0	0	0	0.03	0	0	0	0	0	0	0	0	2.26	0	0	0	0	0	0.00666667	0	0	0.01	0	0	0.753333	0
R10090_19948.3	XM_006522279.3	320712	0.39	0.39	0.35	0.03	0.07	0	0	0	0.08	0.46	0.6	0.45	0.05	0.11	0	0	0	0.12	44.73	46.2	42.17	3.75	8.58	0	0	0	9.63	0.376667	0.0333333	0.0266667	0.503333	0.0533333	0.04	44.3667	4.11	3.21
R10090_36025.1	XM_017312282.1	69147	0	0	0	0.14	0	0	0	0.26	0	0	0	0	0.23	0	0	0	0.39	0	0	0	0	2	0	0	0	4	0	0	0.0466667	0.0866667	0	0.0766667	0.13	0	0.666667	1.33333
R10090_70733.2	XM_006519062.2	268749	0	1.12	0	0	0	0	0	0	0	0	1.72	0	0	0	0	0	0	0	0	95	0	0	0	0	0	0	0	0.373333	0	0	0.573333	0	0	31.6667	0	0
R10090_52694.1	XM_017314442.2	216724	0.67	0.88	1.15	0.71	0.74	0.74	0.55	0.39	1.35	0.78	1.34	1.44	1.19	1.21	1.03	0.81	0.59	2.07	46.22	63.39	82.93	52.94	54.87	56.86	10.04	29.36	101.58	0.9	0.73	0.763333	1.18667	1.14333	1.15667	64.18	54.89	46.9933
R10090_89395.4	NM_146068.4	224008	2.61	8.41	0	14.28	12.87	6.65	0	12.59	8.65	3.06	12.87	0	23.95	21.18	9.31	0	19.18	13.29	199.84	671.63	0	1184.73	1060.24	566.73	0	1052.49	720.63	3.67333	11.2667	7.08	5.31	18.1467	10.8233	290.49	937.233	591.04
R10090_70924.3	XM_006517673.4	268706	0	0.04	0.08	0	0	0	0	0	0.03	0	0.05	0.1	0	0	0	0	0	0.05	0	8.12	19.23	0	0	0	0	0	7.66	0.04	0	0.01	0.05	0	0.0166667	9.11667	0	2.55333
R10090_9844.1	XM_017320937.2	333789	0	0	0	0.01	0	0	0	0	0	0	0	0	0.01	0	0	0	0	0	0	0	0	2.32	0	0	0	0	0	0	0.00333333	0	0	0.00333333	0	0	0.773333	0
R10090_41371.2	NM_145478.2	223775	0.02	0.26	0.59	0.1	0.03	0	0.07	0.18	0.42	0.02	0.4	0.74	0.17	0.06	0	0.1	0.28	0.64	1	15	34	6	2	0	1	11	25	0.29	0.0433333	0.223333	0.386667	0.0766667	0.34	16.6667	2.66667	12.3333
R10090_61317.3	XM_006498228.4	66617	0	0	0	0	0	0	0	0	0	0	0	0	0	0	0	0	0	0	0	0	0	0	0	0	0	0	0	0	0	0	0	0	0	0	0	0
R10090_209041.1	XM_030242693.1	330577	0	0	0	0	0	0	0	0	0	0	0	0	0	0	0	0	0	0	0	0	0	0	0	0	0	0	0	0	0	0	0	0	0	0	0	0
R10090_41592.1	NM_001168392.1	51801	0	0	0	0	0	0	0	0	0	0	0	0	0	0	0	0	0	0	0	0	0	0	0	0	0	0	0	0	0	0	0	0	0	0	0	0
R10090_102249.4	NM_020258.4	56857	0.07	0.25	0.3	0.06	0.04	0.03	0.11	0.38	0.09	0.08	0.38	0.38	0.1	0.07	0.05	0.16	0.58	0.14	7	27	33	7	5	4	3	43	10	0.206667	0.0433333	0.193333	0.28	0.0733333	0.293333	22.3333	5.33333	18.6667
R10090_206843.1	NM_001347456.1	74890	0	0	0.55	0	0	0	0	0.14	0	0	0	0.69	0	0	0	0	0.21	0	0	0	10.32	0	0	0	0	2.75	0	0.183333	0	0.0466667	0.23	0	0.07	3.44	0	0.916667
R10090_21695.5	NM_021488.5	58991	0	0.32	0	0	0	0	0	0	0	0	0.49	0	0	0	0	0	0	0	0	3	0	0	0	0	0	0	0	0.106667	0	0	0.163333	0	0	1	0	0
R10090_55224.1	XM_011241659.1	11907	0	0.05	0.02	0	0.03	0.01	0.21	0.05	0.04	0	0.08	0.02	0	0.05	0.02	0.31	0.08	0.06	0	5.09	1.59	0	3.18	1.49	5.01	5.37	3.83	0.0233333	0.0133333	0.1	0.0333333	0.0233333	0.15	2.22667	1.55667	4.73667
R10090_50135.1	NM_001163589.1	19132	0.26	0.17	0.1	0	0	0.02	0	0.19	0.19	0.31	0.26	0.12	0	0	0.03	0	0.29	0.29	10.25	6.96	4	0	0	1	0	8	8	0.176667	0.00666667	0.126667	0.23	0.01	0.193333	7.07	0.333333	5.33333
R10090_2998.3	XM_006526604.4	109168	0.7	0.58	0.13	1.09	1.41	0.54	0	1.18	0.91	0.82	0.89	0.16	1.83	2.32	0.75	0	1.8	1.4	60.01	51.84	11.19	100.66	129.1	51.14	0	109.81	84.64	0.47	1.01333	0.696667	0.623333	1.63333	1.06667	41.0133	93.6333	64.8167
R10090_207715.1	NM_001364557.1	232196	0	0.5	0	0	0	0	0	0	3.26	0	0.76	0	0	0	0	0	0	5.01	0	30.86	0	0	0	0	0	0	211.17	0.166667	0	1.08667	0.253333	0	1.67	10.2867	0	70.39
R10090_101221.1	NM_001284312.1	140499	0	0	0	0	0	0	0	0	0.27	0	0	0	0	0	0	0	0	0.42	0	0	0	0	0	0	0	0	22.55	0	0	0.09	0	0	0.14	0	0	7.51667
R10090_201990.1	XM_030241928.1	631584	0	0	0	0.09	0	0	0	0.16	0.04	0	0	0	0.15	0	0	0	0.25	0.06	0	0	0	1	0	0	0	2	0.51	0	0.03	0.0666667	0	0.05	0.103333	0	0.333333	0.836667
R10090_45481.2	NM_010417.2	15203	0	0	0	0	0	0	0	0	0	0	0	0	0	0	0	0	0	0	0	0	0	0	0.09	0	0	0	0	0	0	0	0	0	0	0	0.03	0
R10090_204935.1	NM_001355740.1	269536	22.77	27.46	25.2	30.61	33.18	14.32	29.06	39.25	29.6	26.66	42.05	31.74	51.34	54.63	20.05	42.55	59.8	45.49	1642.91	2068.3	1903.33	2392.61	2575.98	1150.12	552.38	3092.69	2325.88	25.1433	26.0367	32.6367	33.4833	42.0067	49.28	1871.51	2039.57	1990.32
R10090_82353.3	NM_017367.3	12453	0.21	1	0.53	0.58	1.55	0	2.32	1.55	0.9	0.25	1.53	0.67	0.97	2.56	0	3.4	2.36	1.38	13.62	67.32	35.95	40.34	107.94	0	39.55	109.46	63.03	0.58	0.71	1.59	0.816667	1.17667	2.38	38.9633	49.4267	70.68
R10090_45821.2	XM_011248957.3	217341	0	0	0	0	0	0	0	0	0	0	0	0	0	0	0	0	0	0	0	0	0	0	0	0	0	0	0	0	0	0	0	0	0	0	0	0
R10090_92.2	NM_145385.2	30853	0.49	2.13	5.85	2.12	0.97	0.86	1.84	1.16	2.65	0.57	3.26	7.36	3.55	1.6	1.2	2.69	1.77	4.08	16.11	74.32	203.16	75.2	34.38	31.42	16.05	42.3	96.67	2.82333	1.31667	1.88333	3.73	2.11667	2.84667	97.8633	47	51.6733
R10090_25488.3	NM_177816.4	328381	0	0.24	0	0	0	0.13	0	0	0	0	0.37	0	0	0	0.18	0	0	0	0	35.94	0	0	0	20.95	0	0	0	0.08	0.0433333	0	0.123333	0.06	0	11.98	6.98333	0
R10090_94482.1	XM_011248033.1	319997	0	0	0	0	0	0	0	0	0	0	0	0	0	0	0	0	0	0	0	0	0	0	0	0	0	0	0	0	0	0	0	0	0	0	0	0
R10090_11413.3	XM_006502400.4	97086	0	0	0.11	0	0	0	0	0.02	0.09	0	0	0.14	0	0	0	0	0.03	0.13	0	0	7	0	0	0	0	1.52	5.82	0.0366667	0	0.0366667	0.0466667	0	0.0533333	2.33333	0	2.44667
R10090_82532.2	XM_006498852.3	17151	2.19	4.33	2.64	3.43	2.62	4.06	1.65	3.08	3.23	2.56	6.64	3.32	5.75	4.31	5.68	2.42	4.69	4.97	75.12	156.82	95.17	126.41	96.12	154.44	15	116.1	122.16	3.05333	3.37	2.65333	4.17333	5.24667	4.02667	109.037	125.657	84.42
R10090_34795.2	NM_145703.2	80906	0.2	0	0.15	0	0	0	0	0	0	0.24	0	0.19	0	0	0	0	0	0	11.13	0	8.58	0	0	0	0	0	0	0.116667	0	0	0.143333	0	0	6.57	0	0
R10090_76628.2	XM_011241457.3	69228	0	0	0	0	0	0	0	0	0	0	0	0	0	0	0	0	0	0	0	0	0	0	0	0	0	0	0	0	0	0	0	0	0	0	0	0
R10090_207351.1	NM_001352887.1	66520	24.91	10.59	17.71	5.85	6.71	3.17	12.22	11.67	9.64	29.16	16.21	22.3	9.82	11.05	4.44	17.89	17.78	14.81	1841	817	1370	469	534	261	238	942	776	17.7367	5.24333	11.1767	22.5567	8.43667	16.8267	1342.67	421.333	652
R10090_210616.1	NM_001368335.1	23837	0	0	0	0.03	0	0	0	0	0	0	0	0	0.06	0	0	0	0	0	0	0	0	2.52	0	0	0	0	0	0	0.01	0	0	0.02	0	0	0.84	0
R10090_50868.2	XM_006506363.2	503550	0	0	0	0	0	0	0	0	0	0	0	0	0	0	0	0	0	0	0	0	0	0	0	0	0	0	0	0	0	0	0	0	0	0	0	0
R10090_204382.1	XM_030252586.1	229615	0	0	0	0	0.19	0	0.24	0	0	0	0	0	0	0.31	0	0.35	0	0	0	0	0	0	13	0	4	0	0	0	0.0633333	0.08	0	0.103333	0.116667	0	4.33333	1.33333
R10090_89891.1	NM_001164086.1	26557	0.1	0.3	0.15	0.1	0.04	0.08	0	0.04	0.15	0.12	0.45	0.19	0.18	0.06	0.11	0	0.05	0.24	27.06	82.46	42.7	30.6	10.74	23.76	0	10.51	45.02	0.183333	0.0733333	0.0633333	0.253333	0.116667	0.0966667	50.74	21.7	18.51
R10090_60172.2	XM_011243262.3	108705	0	0	0	0	0	0	0	0	0.09	0	0	0	0	0	0	0	0	0.13	0	0	0	0	0	0	0	0	6.63	0	0	0.03	0	0	0.0433333	0	0	2.21
R10090_218031.1	XM_030249867.1	381072	0	0	0.01	0	0	0	0	0	0	0	0	0.02	0	0	0	0	0	0	0.05	0	2	0	0	0	0	0	0	0.00333333	0	0	0.00666667	0	0	0.683333	0	0
R10090_47149.3	XM_006501650.4	433653	0	0	0.17	0	0	0	0	0	0	0	0	0.21	0	0	0	0	0	0	0	0	16.23	0	0	0	0	0	0	0.0566667	0	0	0.07	0	0	5.41	0	0
R10090_76057.4	NM_172257.4	214597	0.75	2.53	3.16	1.56	1.66	0.71	2.15	1.38	1.7	0.87	3.88	3.98	2.61	2.74	0.99	3.15	2.1	2.6	75	265	332.17	170	180	79.16	57	151	185	2.14667	1.31	1.74333	2.91	2.11333	2.61667	224.057	143.053	131
R10090_65717.1	XM_017319756.2	74383	0	0	0	0.43	0.14	0.42	0	0.41	0.66	0	0	0	0.72	0.23	0.58	0	0.63	1.01	0	0	0	39.89	12.88	39.54	0	38.35	61.22	0	0.33	0.356667	0	0.51	0.546667	0	30.77	33.19
R10090_40723.2	XM_011242532.3	245902	0	0	0	0	0	0	0	0.02	0.01	0	0	0	0	0	0	0	0.02	0.02	0	0	0	0	0	0	0	5.74	5.52	0	0	0.01	0	0	0.0133333	0	0	3.75333
R10090_95358.2	NM_053095.2	93672	1.61	1.93	2.5	0.5	0.72	0.49	1.86	6.28	1.33	1.88	2.96	3.15	0.85	1.18	0.68	2.72	9.57	2.04	36	46	59	12	17	12	11	155	33	2.01333	0.57	3.15667	2.66333	0.903333	4.77667	47	13.6667	66.3333
R10090_214496.1	XM_030246980.1	77480	0	0	0.32	0	0	0	0.28	0.08	0	0	0	0.4	0	0	0	0.41	0.13	0	0	0.3	76.24	0	0	0	16.69	20.5	0	0.106667	0	0.12	0.133333	0	0.18	25.5133	0	12.3967
R10090_70760.3	XM_006509739.4	70625	4.35	10.7	13.77	3.59	3.71	0.94	15.9	7.74	6.16	5.09	16.39	17.34	6.02	6.12	1.31	23.28	11.79	9.47	282.47	726.78	936.63	252.51	259.51	67.9	272.25	549.61	436.54	9.60667	2.74667	9.93333	12.94	4.48333	14.8467	648.627	193.307	419.467
R10090_208206.1	XM_030255456.1	320204	0.75	0.64	0.36	0.31	0.33	0.19	0.34	0.67	0.39	0.88	0.97	0.45	0.51	0.55	0.27	0.49	1.02	0.6	76.72	67.83	38.59	34.1	36.83	21.93	9.03	75.1	43.7	0.583333	0.276667	0.466667	0.766667	0.443333	0.703333	61.0467	30.9533	42.61
R10090_206858.1	XM_030254486.1	23912	0	0	0	0	0	0	0	0	0	0	0	0	0	0	0	0	0	0	0	0	0	0	0	0	0	0	0	0	0	0	0	0	0	0	0	0
R10090_72441.3	XM_006522565.4	70573	1.54	0	1.47	2.07	0	0.15	0	0	0	1.8	0	1.86	3.48	0	0.21	0	0	0	94.37	0	94.84	137.98	0	10.36	0	0	0	1.00333	0.74	0	1.22	1.23	0	63.07	49.4467	0
R10090_64300.2	NM_019725.2	21886	0	0	0	0	0	0	0	0	0	0	0	0	0	0	0	0	0	0	0	0	0	0	0	0	0	0	0	0	0	0	0	0	0	0	0	0
R10090_210941.1	XM_030244074.1	16430	0.39	11.54	15.78	15.33	18.77	11.1	5.31	13.06	14.39	0.46	17.68	19.88	25.72	30.9	15.55	7.77	19.9	22.12	34.4	1059.54	1453.87	1464.77	1780.3	1089.33	123.06	1255.29	1377.8	9.23667	15.0667	10.92	12.6733	24.0567	16.5967	849.27	1444.8	918.717
R10090_214700.1	NM_001364283.1	238266	0.76	3.43	4.53	3.52	3.13	1.49	7.92	4.89	4.77	0.89	5.25	5.71	5.9	5.15	2.09	11.6	7.44	7.33	45.87	217.22	287.58	230.66	203.68	100.6	126.52	323.61	315.48	2.90667	2.71333	5.86	3.95	4.38	8.79	183.557	178.313	255.203
R10090_96724.3	XM_006531908.4	103537	1.18	1.7	2.47	1	0.35	0.11	1.5	0.09	1.09	1.38	2.6	3.11	1.68	0.57	0.16	2.2	0.14	1.68	150.53	225.75	329.29	138.55	47.96	16.31	50.4	12.4	151.02	1.78333	0.486667	0.893333	2.36333	0.803333	1.34	235.19	67.6067	71.2733
R10090_9185.3	XM_006500216.4	72137	0.18	0.84	0	0.17	0.07	0	0	0.98	0.98	0.21	1.29	0	0.28	0.12	0	0	1.49	1.5	8.68	42.52	0	8.76	3.78	0	0	51.46	51.49	0.34	0.08	0.653333	0.5	0.133333	0.996667	17.0667	4.18	34.3167
R10090_56063.6	NM_029648.7	76539	0.05	0.26	5.72	3.55	2.85	0	1.96	0.81	4.59	0.06	0.4	7.21	5.96	4.7	0	2.86	1.23	7.05	2.46	12.38	272.73	174.21	139.14	0	23.45	40.18	228.59	2.01	2.13333	2.45333	2.55667	3.55333	3.71333	95.8567	104.45	97.4067
R10090_210388.1	XM_030243545.1	244556	1.48	1.58	1.34	0.18	0.38	0.29	1.24	0.85	0.46	1.74	2.43	1.69	0.31	0.62	0.4	1.82	1.29	0.7	151.38	168.45	142.99	20.18	41.45	32.91	33.39	94.4	50.66	1.46667	0.283333	0.85	1.95333	0.443333	1.27	154.273	31.5133	59.4833
R10090_219802.1	XM_030250971.1	329064	0	0	0.02	0	0	0	0	0	0	0	0	0.02	0	0	0	0	0	0	0	0	2	0	0	0	0	0	0	0.00666667	0	0	0.00666667	0	0	0.666667	0	0
R10090_67887.3	NM_019421.3	54219	11.69	31.47	32.42	15.65	14.89	10.32	27	32.48	34.95	13.68	48.19	40.83	26.26	24.52	14.45	39.54	49.48	53.69	581	1640	1689.18	840.22	794.49	570.26	354	1766.7	1900.03	25.1933	13.62	31.4767	34.2333	21.7433	47.57	1303.39	734.99	1340.24
R10090_213914.1	XM_030246182.1	56013	0	0	0.01	0	0	0	0	0	0	0	0	0.02	0	0	0	0	0	0	0	0	2.59	0	0	0	0	0	0	0.00333333	0	0	0.00666667	0	0	0.863333	0	0
R10090_35524.3	NM_152806.3	67040	0.29	0	0	0	0	0	1.06	0.09	0	0.34	0	0	0	0	0	1.55	0.14	0	28.02	0	0	0	0	0	26.74	9.59	0	0.0966667	0	0.383333	0.113333	0	0.563333	9.34	0	12.11
R10090_57674.1	XM_006527424.1	75645	16.8	6.44	13.19	2.92	1.44	5.04	9.05	7.02	7.12	19.66	9.86	16.61	4.9	2.37	7.06	13.26	10.7	10.94	353.27	144.32	292.44	65.24	32.05	117.05	50.4	162.95	166.86	12.1433	3.13333	7.73	15.3767	4.77667	11.6333	263.343	71.4467	126.737
R10090_84664.3	XM_006524300.4	26382	0.04	0.23	0.32	0.03	0.02	0	0	0.07	0	0.04	0.35	0.4	0.06	0.04	0	0	0.1	0	2	13	18	2	1.3	0	0	3.9	0	0.196667	0.0166667	0.0233333	0.263333	0.0333333	0.0333333	11	1.1	1.3
R10090_209610.1	XM_030243094.1	77252	3.87	4.69	8.92	1.03	0	1.37	3.55	0.63	0.83	4.53	7.18	11.23	1.73	0	1.92	5.2	0.97	1.27	246.9	312.76	596.12	71.35	0	97.48	59.76	44.22	57.64	5.82667	0.8	1.67	7.64667	1.21667	2.48	385.26	56.2767	53.8733
R10090_26184.1	XM_017312692.1	234214	1.66	0.72	1.11	0	0.53	0.17	0.44	0.53	0.09	1.95	1.1	1.4	0	0.87	0.24	0.64	0.81	0.14	168.08	75.9	117.45	0	57.6	19.26	11.71	58.69	10.07	1.16333	0.233333	0.353333	1.48333	0.37	0.53	120.477	25.62	26.8233
R10090_215195.1	XM_030247398.1	68750	0	0	0	0.07	0	0	0.19	0	0.04	0	0	0	0.12	0	0	0.28	0	0.06	0	0	0	16.06	0	0	10.3	0	8.2	0	0.0233333	0.0766667	0	0.04	0.113333	0	5.35333	6.16667
R10090_203354.1	NM_001355652.1	74182	0	0	0	0.06	0	0.02	0	0	0.07	0	0	0	0.1	0	0.03	0	0	0.1	0	0	0	5.73	0	2.31	0	0	6.19	0	0.0266667	0.0233333	0	0.0433333	0.0333333	0	2.68	2.06333
R10090_202636.1	NM_001355260.1	20744	0	0.04	0	0	0	0	0	0	0	0	0.05	0	0	0	0	0	0	0	0	15.07	0	0	0	0	0	0	0	0.0133333	0	0	0.0166667	0	0	5.02333	0	0
R10090_48050.3	XM_006518554.4	14180	3.2	0.56	0.72	0	0	0.1	1.18	0	0.06	3.75	0.86	0.9	0	0	0.15	1.73	0	0.09	306.09	55.75	71.81	0	0	11.16	29.66	0	5.82	1.49333	0.0333333	0.413333	1.83667	0.05	0.606667	144.55	3.72	11.8267
R10090_99510.2	XM_006511283.2	546144	0.07	0.08	0	0.51	0	0.12	0.15	0	0	0.08	0.13	0	0.85	0	0.17	0.22	0	0	8.41	10.4	0	67.49	0	16.5	4.8	0	0	0.05	0.21	0.05	0.07	0.34	0.0733333	6.27	27.9967	1.6
R10090_67651.5	NM_134081.5	108671	85.05	125.58	150.59	62.27	78.22	53.56	113.32	107.07	116.14	99.56	192.29	189.65	104.46	128.77	74.99	165.94	163.09	178.45	2999	4665	5575	2359	2949	2095	1055	4141	4504	120.407	64.6833	112.177	160.5	102.74	169.16	4413	2467.67	3233.33
R10090_201655.1	XM_030254547.1	269116	0	0	0	0	0	0	0	0.01	0	0	0	0	0	0	0	0	0.02	0	0	0	0	0	0	0	0	3.22	0	0	0	0.00333333	0	0	0.00666667	0	0	1.07333
R10090_53734.2	NM_025892.3	66994	2.55	3.13	4.1	1.43	1.96	1.98	3.82	4.53	3.99	2.98	4.79	5.16	2.4	3.22	2.78	5.59	6.89	6.12	96	124	162	58	79	83	38	187	165	3.26	1.79	4.11333	4.31	2.8	6.2	127.333	73.3333	130
R10090_95643.3	XM_006504189.4	78796	0	0	0	0	0	0	0.78	0.26	0	0	0	0	0	0	0	1.14	0.4	0	0	0	0	0	0	0	10.98	15.5	0	0	0	0.346667	0	0	0.513333	0	0	8.82667
R10090_220090.1	XM_030251181.1	101055983	0	0	0	0.04	0	0	0	0	0	0	0	0	0.07	0	0	0	0	0	0	0	0	7	0	0	0	0	0	0	0.0133333	0	0	0.0233333	0	0	2.33333	0
R10090_217865.1	XM_030250177.1	115488787	0.13	0.04	0.08	0	0	0.04	0	0	0.04	0.15	0.06	0.1	0	0	0.05	0	0	0.06	3	1	2	0	0	1	0	0	1	0.0833333	0.0133333	0.0133333	0.103333	0.0166667	0.02	2	0.333333	0.333333
R10090_219209.1	XM_030250337.1	14680	0	0.15	0	0.07	0.03	0.02	0.07	0.02	0.04	0	0.23	0	0.12	0.05	0.02	0.1	0.04	0.07	0	20.57	0	10.52	4.52	2.45	2.38	3.48	6.03	0.05	0.04	0.0433333	0.0766667	0.0633333	0.07	6.85667	5.83	3.96333
R10090_23872.3	NM_026454.4	67921	0.16	0.44	0.5	1.08	0.69	0.67	0	1.01	0.65	0.19	0.67	0.63	1.82	1.14	0.94	0	1.54	0.99	6.72	18.96	21.64	48.18	30.62	30.88	0	45.64	29.33	0.366667	0.813333	0.553333	0.496667	1.3	0.843333	15.7733	36.56	24.99
R10090_212197.1	XM_030244869.1	13608	3	1.47	1.28	0.26	0.6	0.14	1.62	1.91	0.78	3.51	2.26	1.61	0.43	0.99	0.19	2.37	2.91	1.2	245.45	125.7	109.62	22.75	52.7	12.66	34.9	170.5	69.29	1.91667	0.333333	1.43667	2.46	0.536667	2.16	160.257	29.37	91.5633
R10090_3139.3	XM_006498447.4	78797	0	0	0	0	0	0.05	0	0	0	0	0	0	0	0	0.07	0	0	0	0	0	0	0	0	4.84	0	0	0	0	0.0166667	0	0	0.0233333	0	0	1.61333	0
R10090_23962.1	XM_011248445.1	53325	3.22	16.18	19.95	4.8	5.96	1.41	14.28	6.08	11.31	3.77	24.78	25.12	8.05	9.82	1.97	20.91	9.26	17.38	108	572.62	703.07	172.96	213.89	52.35	126.55	223.93	417.97	13.1167	4.05667	10.5567	17.89	6.61333	15.85	461.23	146.4	256.15
R10090_9294.1	NM_001278570.1	12954	0	0	0	0	0	0	0	0.08	0	0	0	0	0	0	0	0	0.12	0	0	0	0	0	0	0	0	2	0	0	0	0.0266667	0	0	0.04	0	0	0.666667
R10090_220135.1	NM_001357802.1	56096	0	0	0	0	0	0	0	0	0	0	0	0	0	0	0	0	0	0	0	0	0	0	0	0	0	0	0	0	0	0	0	0	0	0	0	0
R10090_204704.1	NM_001370782.1	242274	0	0.06	0.04	0.02	0	0	0	0	0.01	0	0.09	0.06	0.03	0	0	0	0	0.02	0	32.57	25.89	9.48	0	0	0	0	6.4	0.0333333	0.00666667	0.00333333	0.05	0.01	0.00666667	19.4867	3.16	2.13333
R10090_94540.3	XM_006513941.4	64451	0.21	0.27	0.46	0.07	0	0.02	1.03	0.13	0.02	0.24	0.42	0.58	0.12	0	0.03	1.5	0.2	0.03	30.67	42	71.19	12	0	3	40	21	3	0.313333	0.03	0.393333	0.413333	0.05	0.576667	47.9533	5	21.3333
R10090_72993.7	NM_023214.7	66500	0.09	0.17	0.26	0.15	0.21	0.09	0.41	0.37	0.25	0.11	0.26	0.33	0.25	0.35	0.12	0.61	0.57	0.38	20.73	38.38	60.18	35.99	50.03	21.89	24	88.9	59.24	0.173333	0.15	0.343333	0.233333	0.24	0.52	39.7633	35.97	57.38
R10090_67809.3	XM_006532988.4	217030	0.74	1.39	2.68	1.38	0.8	0.58	1.06	0.96	0.85	0.87	2.12	3.38	2.31	1.31	0.81	1.55	1.46	1.31	128.99	249.79	485.94	260.29	148.97	111.43	48.24	180.95	160.14	1.60333	0.92	0.956667	2.12333	1.47667	1.44	288.24	173.563	129.777
R10090_16994.3	NM_029292.3	75453	0	0.05	0.13	0	0	0	0	0	0.13	0	0.07	0.16	0	0	0	0	0	0.2	0	1	2.78	0	0	0	0	0	3	0.06	0	0.0433333	0.0766667	0	0.0666667	1.26	0	1
R10090_101039.1	NM_001170401.2	268567	0.89	0.33	0.68	0.51	0.96	0.51	0	0.24	1.05	1.04	0.5	0.86	0.85	1.57	0.71	0	0.36	1.62	76.25	29.25	61.49	47.44	88.58	48.76	0	22.41	98.37	0.633333	0.66	0.43	0.8	1.04333	0.66	55.6633	61.5933	40.26
R10090_210246.1	XM_030243581.1	26457	0.54	0.03	0	0	0	0	0	0	0	0.63	0.05	0	0	0	0	0	0	0	43.28	2.59	0	0	0	0	0	0	0	0.19	0	0	0.226667	0	0	15.29	0	0
R10090_22021.1	XM_017320153.1	230737	0	0.64	0	0	0.3	0	0	0	0	0	0.98	0	0	0.49	0	0	0	0	0	37.89	0	0	18.15	0	0	0	0	0.213333	0.1	0	0.326667	0.163333	0	12.63	6.05	0
R10090_72911.1	NM_133809.1	98256	0	0	0	0	0	0	0	0	0	0	0	0	0	0	0	0	0	0	0	0	0	0	0	0	0	0	0	0	0	0	0	0	0	0	0	0
R10090_90737.2	XM_006510117.2	20586	0	0.78	0	0.62	0.95	0.15	0	0.28	0.34	0	1.19	0	1.04	1.56	0.21	0	0.42	0.52	0	103.66	0	86.59	130.87	21.05	0	38.8	47.15	0.26	0.573333	0.206667	0.396667	0.936667	0.313333	34.5533	79.5033	28.65
R10090_10919.1	XM_017319322.2	76654	0	0	0	0	0	0.01	0	0	0	0	0	0	0	0	0.02	0	0	0	0	0	0	0	0	1	0	0	0	0	0.00333333	0	0	0.00666667	0	0	0.333333	0
R10090_59519.3	NM_181422.3	329064	0	0	0	0	0	0	0	0	0	0	0	0	0	0	0	0	0	0	0	0	0	0	0	0	0	0	0	0	0	0	0	0	0	0	0	0
R10090_32140.2	NM_028116.3	72135	0.68	0.85	1.17	0.66	0.75	0.53	0.77	1.26	1.25	0.8	1.3	1.48	1.11	1.23	0.74	1.13	1.91	1.93	138	178	248	146	164	120	41	277	275	0.9	0.646667	1.09333	1.19333	1.02667	1.65667	188	143.333	197.667
R10090_207481.1	XM_030255154.1	14056	0.27	0.85	0.64	0.27	0	0.21	3.3	3.1	0.26	0.32	1.3	0.8	0.45	0	0.29	4.84	4.73	0.4	15.73	51.2	38.67	16.65	0	13.44	50.39	196.31	16.49	0.586667	0.16	2.22	0.806667	0.246667	3.32333	35.2	10.03	87.73
R10090_210904.1	NM_001357597.1	235106	0	0	0	0	0	0	0	0	0	0	0	0	0	0	0	0	0	0	0	0	0	0	0	0	0	0	0	0	0	0	0	0	0	0	0	0
R10090_210342.1	NM_001371052.1	18032	0	0	0	0	0	0	0	0	0	0	0	0	0	0	0	0	0	0	0	0	0	0	0	0	0	0	0	0	0	0	0	0	0	0	0	0
R10090_202696.1	NM_001371015.1	56194	0	0	0	0	0	0	0	0	0	0	0	0	0	0	0	0	0	0	0	0	0	0	0	0.12	0	0	0	0	0	0	0	0	0	0	0.04	0
R10090_10471.3	XM_006504192.4	78796	0.01	0	0	0	0	0	0	0	0	0.01	0	0	0	0	0	0	0	0	1.28	0	0	0	0	0	0	0	0	0.00333333	0	0	0.00333333	0	0	0.426667	0	0
R10090_12327.3	XM_006510654.4	75311	3.39	3.18	4.91	4.63	4.21	2.53	4.73	4.14	2.53	3.97	4.87	6.19	7.77	6.92	3.54	6.92	6.31	3.89	235	229.82	356.22	347.55	313.24	195.05	86.25	313.32	191.2	3.82667	3.79	3.8	5.01	6.07667	5.70667	273.68	285.28	196.923
R10090_77270.2	XM_006498557.2	108699	4.53	4.71	1.13	2.62	2.69	1.53	1.93	5.44	3.9	5.3	7.2	1.43	4.39	4.42	2.14	2.82	8.28	6	422.2	456.95	110.39	264.77	269.82	158.64	47.28	552.95	395.32	3.45667	2.28	3.75667	4.64333	3.65	5.7	329.847	231.077	331.85
R10090_210018.1	NM_001357304.1	80286	0.19	0	0	0	0	0	0	0.22	0	0.23	0	0	0	0	0	0	0.33	0	14.81	0	0	0	0	0	0	18.12	0	0.0633333	0	0.0733333	0.0766667	0	0.11	4.93667	0	6.04
R10090_215315.1	XM_030247467.1	78689	0.1	0	1.08	0	0	0	0	0.28	0.16	0.12	0	1.36	0	0	0	0	0.42	0.25	6.49	0	73.2	0.09	0	0	0	19.47	11.44	0.393333	0	0.146667	0.493333	0	0.223333	26.5633	0.03	10.3033
R10090_200999.1	XM_030252093.1	17978	0	0	0	0	0	0	0	0	0	0	0	0	0	0	0	0	0	0	0	0	0	0	0	0	0	0	0	0	0	0	0	0	0	0	0	0
R10090_100061.3	XM_006541506.4	385354	0	0	0	0	0	0	0	0	0	0	0	0	0	0	0	0	0	0	0	0	0	0	0	0	0	0	0	0	0	0	0	0	0	0	0	0
R10090_204690.1	XM_030252801.1	69207	0	0	0.25	0	0	0	0	0	0.33	0	0	0.32	0	0	0	0	0	0.51	0	0	16.82	0	0	0	0	0	22.87	0.0833333	0	0.11	0.106667	0	0.17	5.60667	0	7.62333
R10090_37651.1	NM_001285491.1	13972	0	0.73	0.59	0.1	0	0	0	0	0	0	1.12	0.74	0.17	0	0	0	0	0	0	64.77	52.13	9.53	0	0	0	0	0	0.44	0.0333333	0	0.62	0.0566667	0	38.9667	3.17667	0
[truncated: 57,582 more rows]
